# Supplementary material for: A revision of the Miliusa (Annonaceae) from China
Source: PhytoKeys. 2026 Apr 21;273:185–223. doi: 10.3897/phytokeys.273.174592 (PMC13126048; doi:10.3897/phytokeys.273.174592)
Supplement: XML Treatment for Miliusa [file phytokeys.273.174592-treatment1.xml]

<!DOCTYPE tp:taxon-treatment
  PUBLIC "-//TaxonX//DTD Taxonomic Treatment Publishing DTD v0 20100105//EN" "tax-treatment-NSO.dtd">
<tp:taxon-treatment xmlns:tp="http://www.plazi.org/taxpub"><tp:treatment-meta><kwd-group><label>Taxon classification</label><kwd>
                <named-content content-type="kingdom">Plantae</named-content>
              </kwd><kwd>
                <named-content content-type="order">Magnoliales</named-content>
              </kwd><kwd>
                <named-content content-type="family">Annonaceae</named-content>
              </kwd></kwd-group><mixed-citation publication-type="journal"><person-group><name><surname>Shi</surname><given-names>Zhiyuan</given-names></name><name><surname>Hou</surname><given-names>Xueliang</given-names></name></person-group><article-title>A revision of the <italic><tp:taxon-name><tp:taxon-name-part taxon-name-part-type="genus" reg="Miliusa">Miliusa</tp:taxon-name-part></tp:taxon-name></italic> (<tp:taxon-name><tp:taxon-name-part taxon-name-part-type="family" reg="Annonaceae">Annonaceae</tp:taxon-name-part></tp:taxon-name>) from China</article-title><source>PhytoKeys</source><day>21</day><month>04</month><year>2026</year><volume>273</volume><fpage>185</fpage><lpage>223</lpage><pub-id pub-id-type="doi">10.3897/phytokeys.273.174592</pub-id></mixed-citation></tp:treatment-meta><tp:nomenclature><tp:taxon-name><object-id xmlns:xlink="http://www.w3.org/1999/xlink" content-type="arpha" xlink:type="simple">0674F073-AA02-5FD8-B63E-9DC4BA4240D2</object-id>
                    		<tp:taxon-name-part taxon-name-part-type="genus" reg="Miliusa">Miliusa</tp:taxon-name-part>
                    	</tp:taxon-name><tp:taxon-authority>Lesch. ex A. DC. in Mém. Soc. Phys. Genève 5: 213 (1832)</tp:taxon-authority><tp:nomenclature-citation-list><tp:nomenclature-citation><tp:taxon-name>
                  <tp:taxon-name-part taxon-name-part-type="genus" reg="Miliusa">Miliusa</tp:taxon-name-part>
                </tp:taxon-name><comment> Lesch. ex A. DC. in Mém. Soc. Phys. Genève 5: 213 (1832); Hook. f. &amp; Thomson, Fl. Ind. 147 (1855); Fl. Brit. India 1: 86 (1872); Kurz, Forest Fl. Burma 1: 46 (1877); Finet &amp; Gagnep. in Lecomte, Fl. Indo-Chine 1: 109 (1907); J. Sinclair, Gard. Bull. Singapore 14: 377 (1955); Y. Tsiang &amp; P. T. Li, Fl. Reipubl. Popularis Sin. 30(2): 39 (1979); N. T. Ban, Fl. Vietnam 1: 305 (2000); Mols &amp; Kessler, Blumea 48: 421 (2003); P. T. Li &amp; M. G. Gilbert in C. Y. Wu et al., Fl. China 19: 679 (2011); Fl. Thailand 16(1): 167 (2022). Type: <tp:taxon-name><tp:taxon-name-part taxon-name-part-type="genus" reg="Miliusa">Miliusa</tp:taxon-name-part> <tp:taxon-name-part taxon-name-part-type="species" reg="indica">indica</tp:taxon-name-part></tp:taxon-name> Lesch. ex A. DC. (holotype: G! [G00402293]; isotypes: P! [P00432374, P00432375]).</comment></tp:nomenclature-citation><tp:nomenclature-citation><tp:taxon-name>
                  <tp:taxon-name-part taxon-name-part-type="genus" reg="Hyalostemma">Hyalostemma</tp:taxon-name-part>
                </tp:taxon-name><comment> Wall., Numer. List 6434 (1832). Type: <tp:taxon-name><tp:taxon-name-part taxon-name-part-type="genus" reg="Hyalostemma">Hyalostemma</tp:taxon-name-part> <tp:taxon-name-part taxon-name-part-type="species" reg="roxburghiana">roxburghiana</tp:taxon-name-part></tp:taxon-name> Wall., nom. illegit, superfl. (≡ <tp:taxon-name><tp:taxon-name-part taxon-name-part-type="genus" reg="Miliusa">Miliusa</tp:taxon-name-part> <tp:taxon-name-part taxon-name-part-type="species" reg="dioeca">dioeca</tp:taxon-name-part></tp:taxon-name> (Roxb.) Chaowasku).</comment></tp:nomenclature-citation><tp:nomenclature-citation><tp:taxon-name>
                  <tp:taxon-name-part taxon-name-part-type="genus" reg="Saccopetalum">Saccopetalum</tp:taxon-name-part>
                </tp:taxon-name><comment> Benn., Pl. Jav. Rar. 165, t. 35 (1840). Type: <tp:taxon-name><tp:taxon-name-part taxon-name-part-type="genus" reg="Saccopetalum">Saccopetalum</tp:taxon-name-part> <tp:taxon-name-part taxon-name-part-type="species" reg="horsfieldii">horsfieldii</tp:taxon-name-part></tp:taxon-name> Benn.</comment></tp:nomenclature-citation></tp:nomenclature-citation-list></tp:nomenclature><tp:treatment-sec sec-type="Description"><title>Description.</title><p>Shrubs, small to medium-sized trees, rarely large trees, 2–40(–55) m tall, evergreen, rarely deciduous or semi-deciduous. Annual branches predominantly pubescent to varying degrees, sparsely pubescent to tomentose, becoming glabrescent with age; older branches mostly glabrous, with or without sparse lenticels, longitudinally wrinkled. Leaves chartaceous to subcoriaceous, rarely membranaceous, elliptic, ovate-elliptic, obovate-elliptic or oblong-elliptic, rarely ovate, obovate, lanceolate or oblong, 1.8–36 cm long (mostly 5–13 cm), 1–18 cm wide (mostly 2–5 cm), length:width ratio 1.8–3.3; base obtuse-rounded to cuneate, rarely cordate or subcordate, usually asymmetrical; apex mostly acuminate or acute, rarely rounded or mucronate; midvein adaxially flat, slightly impressed or raised, abaxially prominently raised; lateral veins 4–22 per side (mostly 6–15), straight to arching, anastomosing near the margin; tertiary venation reticulate; adaxial leaf surface glabrous, pubescent, or pubescent only along the midvein; abaxial surface usually hairy; petioles 0–7(–15) mm long, adaxially grooved or flat, abaxially wrinkled, rarely thickened at the base. Inflorescences simple cymes with 1–10 flowers, axillary, subaxillary, or rarely terminal; inflorescence rachis very short or absent; peduncle present, 0.5–2 mm long, rarely up to 20 mm long, thickened during fruiting; pedicels 0.4–33 cm long (mostly 1–3 cm), 0.5–1 mm in diam., thickened to 0.7–2(–3.5) mm during fruiting; bracts and bracteoles usually present, 1–2(–4) of each, triangular-ovate, 1–3 × 1–2 mm, pubescent. Flowers bisexual, occasionally unisexual. Calyx valvate, sepals free, rarely slightly connate at base, ovate, triangular to broadly ovate-triangular, rarely lanceolate or linguiform, 0.5–3(–10) mm long, 0.5–2(–3.5) mm wide, length:width ratio 0.7–3, persistent in fruit; outer petals valvate, free, ovate, triangular or narrowly ovate-triangular, slightly longer than sepals, 1–4(–13) mm long, 1–3(–6) mm wide, length:width ratio 1.5–5, not persistent in fruit; inner petals yellow, red, purplish red or pale yellowish white, ovate, ovate-triangular or ovate-elliptic, 2.3–42 mm long, 2–15 mm wide, appressed or free from base to middle, saccate or nearly flat, with glands and coloured spots, colourless translucent “window-like” regions, or with a coloured patch along the midvein. Androecium of the “miliusoides” type; stamens 3–232, usually 20–70, with 1–6 sterile stamens occasionally present. Anthers 2-locular, ellipsoid, 0.5–1.3(–1.8) mm long, 0.5–1(–1.3) mm wide, with a longitudinal groove; connective curved, apex obtuse or rarely acute, slightly exceeding the anther; filaments conspicuous, 0.2–0.5(–0.9) mm long. Carpels 3–80, usually 10–40; ovaries ellipsoid, (0.5–)1–2(–2.5) mm long, 0.5–1 mm in diam., glabrous or pubescent; ovules lateral, mostly 1–2 per carpel, rarely 4–12, in 1 or 2 rows; style absent; stigmas ellipsoid, cylindrical, capitate or subglobose, 0.3–2 mm long, 0.3–0.5 mm in diam., glabrous or pubescent. Torus pubescent, conical, subglobose or hemispherical, 1.5–2.5 mm long, 2–3 mm in diam., enlarging to subglobose in fruit. Fruiting pedicel 0.4–33 cm long (mostly 1–7 cm), 0.7–2 mm in diam.; fruit with 1–40 monocarps; monocarps generally spherical, subglobose to ellipsoid, base asymmetric, apex rounded or mucronate, base rounded or tapering to the enlarged pedicel apex, 6–19 mm long, 6–14 mm wide; immature fruits green, maturing red, purplish red, purplish black or black, berry-like, usually smooth, with minute tubercles when dry; pericarp thin, ca. 0.5 mm thick; stipe terete, occasionally slightly quadrangular, 0–50(–65) mm long. Seeds 1–10 per monocarp, subglobose or ellipsoid (flattened on 1–2 faces when several), 6–9 × 4–8 mm or 11–17 × 7–15 mm; endosperm ruminate, with lamellate ruminations divided into four parts.</p></tp:treatment-sec><tp:treatment-sec sec-type="Phenology"><title>Phenology.</title><p>Most species flower from February to May, rarely from September to December, with a few species flowering in multiple seasons. Fruits typically mature 1–5 months after flowering.</p></tp:treatment-sec><tp:treatment-sec sec-type="Distribution"><title>Distribution.</title><p>Tropical and subtropical regions of Asia to Oceania, including Australia, Bangladesh, Bhutan, Cambodia, China, India, Indonesia, Laos, Malaysia, Myanmar, Nepal, Papua New Guinea, the Nicobar and Andaman Islands, the Philippines, Singapore, Sri Lanka, Thailand, and Vietnam.</p></tp:treatment-sec><tp:treatment-sec sec-type="Habitat"><title>Habitat.</title><p>Tropical and subtropical lowland regions, mainly in humid and warm conditions; numerous species also occur at higher elevations (up to 2000 m) or in seasonally dry limestone karst. Most species are primarily associated with evergreen broad-leaved forests, while some inhabit deciduous or semi-evergreen forests.</p></tp:treatment-sec></tp:taxon-treatment>
