# Supplementary material for: A revision of the Miliusa (Annonaceae) from China
Source: PhytoKeys. 2026 Apr 21;273:185–223. doi: 10.3897/phytokeys.273.174592 (PMC13126048; doi:10.3897/phytokeys.273.174592)
Supplement: XML Treatment for Miliusa glochidioides [file phytokeys.273.174592-treatment2.xml]

<!DOCTYPE tp:taxon-treatment
  PUBLIC "-//TaxonX//DTD Taxonomic Treatment Publishing DTD v0 20100105//EN" "tax-treatment-NSO.dtd">
<tp:taxon-treatment xmlns:tp="http://www.plazi.org/taxpub"><tp:treatment-meta><kwd-group><label>Taxon classification</label><kwd>
                <named-content content-type="kingdom">Plantae</named-content>
              </kwd><kwd>
                <named-content content-type="order">Magnoliales</named-content>
              </kwd><kwd>
                <named-content content-type="family">Annonaceae</named-content>
              </kwd></kwd-group><mixed-citation publication-type="journal"><person-group><name><surname>Shi</surname><given-names>Zhiyuan</given-names></name><name><surname>Hou</surname><given-names>Xueliang</given-names></name></person-group><article-title>A revision of the <italic><tp:taxon-name><tp:taxon-name-part taxon-name-part-type="genus" reg="Miliusa">Miliusa</tp:taxon-name-part></tp:taxon-name></italic> (<tp:taxon-name><tp:taxon-name-part taxon-name-part-type="family" reg="Annonaceae">Annonaceae</tp:taxon-name-part></tp:taxon-name>) from China</article-title><source>PhytoKeys</source><day>21</day><month>04</month><year>2026</year><volume>273</volume><fpage>185</fpage><lpage>223</lpage><pub-id pub-id-type="doi">10.3897/phytokeys.273.174592</pub-id></mixed-citation></tp:treatment-meta><tp:nomenclature><label>1.</label><tp:taxon-name><object-id xmlns:xlink="http://www.w3.org/1999/xlink" content-type="arpha" xlink:type="simple">C01BF2BE-7DE3-5766-A361-E3D8E1CEA059</object-id>
                    		<tp:taxon-name-part taxon-name-part-type="genus" reg="Miliusa">Miliusa</tp:taxon-name-part> <tp:taxon-name-part taxon-name-part-type="species" reg="glochidioides">glochidioides</tp:taxon-name-part>
                    	</tp:taxon-name><tp:taxon-authority>Hand.-Mazz., Sinensia 3: 185 (1933)</tp:taxon-authority><xref ref-type="fig" rid="F2">Fig. 2</xref><tp:nomenclature-citation-list><tp:nomenclature-citation><tp:taxon-name><tp:taxon-name-part taxon-name-part-type="genus" reg="Miliusa">Miliusa</tp:taxon-name-part> <tp:taxon-name-part taxon-name-part-type="species" reg="glochidioides">glochidioides</tp:taxon-name-part></tp:taxon-name><comment> Hand.-Mazz., Sinensia 3: 185 (1933); P. T. Li &amp; M. G. Gilbert in Fl. China 19: 680 (2011). Type: China. Guangxi (Kwangsi): Tan-Ngar, 10 Li E of Hoo-Chi (Hechi City), alt. 567 m, 12 Jul 1928, R. C. Ching 6403 (lectotype: <named-content xmlns:xlink="http://www.w3.org/1999/xlink" content-type="dwc:institutional_code" xlink:title="Institute of Botany, Jiangsu Province and Chinese Academy of Sciences" xlink:href="https://scientific-collections.gbif.org/institution/b93ace59-dae1-42ee-9a25-dd76c5cdb970" xlink:type="simple">NAS</named-content>! [NAS00070768], designated by <xref ref-type="bibr" rid="B43">Turner (2018)</xref>; isolectotypes: <named-content xmlns:xlink="http://www.w3.org/1999/xlink" content-type="dwc:institutional_code" xlink:title="South China Botanical Garden" xlink:href="https://scientific-collections.gbif.org/institution/8364608f-e93a-4c4f-bde0-b40e4a8fd437" xlink:type="simple">IBSC</named-content>! [IBSC0079201, IBSC0003361], <named-content xmlns:xlink="http://www.w3.org/1999/xlink" content-type="dwc:institutional_code" xlink:title="Institute of Botany, Jiangsu Province and Chinese Academy of Sciences" xlink:href="https://scientific-collections.gbif.org/institution/b93ace59-dae1-42ee-9a25-dd76c5cdb970" xlink:type="simple">NAS</named-content>! [NAS00321712], NY! [NY00026113], <named-content xmlns:xlink="http://www.w3.org/1999/xlink" content-type="dwc:institutional_code" xlink:title="Institute of Botany, Chinese Academy of Sciences" xlink:href="https://scientific-collections.gbif.org/institution/ac8eb8fc-0703-4408-8388-686764b75877" xlink:type="simple">PE</named-content>! [PE00028366]).</comment></tp:nomenclature-citation><tp:nomenclature-citation><tp:taxon-name><tp:taxon-name-part taxon-name-part-type="genus" reg="Orophea">Orophea</tp:taxon-name-part> <tp:taxon-name-part taxon-name-part-type="species" reg="anceps">anceps</tp:taxon-name-part></tp:taxon-name><comment> auct. non Pierre, H. L. Li in Journ. Arn. Arb. 24 (4): 445 (1943); P. T. Li in Acta Phytotax. Sin. (1976), pro parte; Y. Tsiang et P. T. Li in Fl. Reip. Popul. Sin. 30 (2): 37 (1979), pro parte; S. H. Yuan in Fl. Yunnan. 5: 14 (1991), pro parte; P. T. Li in Fl. Guangxi 1: 120 (1991), pro parte.</comment></tp:nomenclature-citation></tp:nomenclature-citation-list></tp:nomenclature><tp:treatment-sec sec-type="Chinese name"><title>Chinese name.</title><p>广西野独活 Guǎng Xī Yě Dú Huó.</p><fig id="F2" position="float" orientation="portrait"><object-id xmlns:xlink="http://www.w3.org/1999/xlink" content-type="doi" xlink:type="simple">10.3897/phytokeys.273.174592.figure2</object-id><object-id xmlns:xlink="http://www.w3.org/1999/xlink" content-type="arpha" xlink:type="simple">4A2347C1-76E8-5A10-87E0-CEE6FA522545</object-id><label>Figure 2.</label><caption><p><italic><tp:taxon-name><tp:taxon-name-part taxon-name-part-type="genus" reg="Miliusa">Miliusa</tp:taxon-name-part> <tp:taxon-name-part taxon-name-part-type="species" reg="glochidioides">glochidioides</tp:taxon-name-part></tp:taxon-name></italic> Handel-Mazzetti. <bold>A</bold>. Plant; <bold>B</bold>. Flowering branch; <bold>C</bold>. Adaxial view of the leaf blade; <bold>D</bold>. Abaxial view of the leaf blade; <bold>E</bold>. Bottom view of the flower; <bold>F</bold>. Apical view of the flower; <bold>G</bold>. Fruiting branch [photos: <bold>A–G</bold> by X. L. Hou].</p></caption><graphic xmlns:xlink="http://www.w3.org/1999/xlink" xlink:href="phytokeys-273-185_article-174592__-g002.jpg" id="oo_1601642.jpg" position="float" orientation="portrait" xlink:type="simple"><uri content-type="original_file" xlink:type="simple">https://binary.pensoft.net/fig/1601642</uri></graphic></fig></tp:treatment-sec><tp:treatment-sec sec-type="Description"><title>Description.</title><p>Shrubs or small trees, up to 8 m tall. Annual branches reddish brown, pubescent, 1–1.5 mm in diam.; older branches retaining some indumentum, longitudinally striate, without lenticels. Petiole 1–1.5 × 1 mm, indumentum as on branchlets; leaf blades chartaceous, ovate-elliptic or ovate-oblong, 5–11 × 2.2–4 cm, apex acuminate to obtuse, base subrounded, asymmetric; adaxial surface glabrous, midvein and lateral veins nearly flat; abaxial surface glabrous, lateral and reticulate veins inconspicuous; lateral veins (10–)12–14 per side, arched-ascending at ca. 60° from midvein, anastomosing 2–3 mm from margin. Inflorescences axillary, 1–2(–3)-flowered; flowers bisexual, pale purplish red or yellowish green; peduncle 1–3 mm long; bracts 1–2, ovate, ca. 1 × 0.5 mm, pubescent; pedicel 10–15 × 0.4 mm, glabrous, with 1 bracteole at the middle to lower part, bracteole ovate, ca. 1 × 0.5 mm, pubescent. Sepals 3, connate at base, broadly ovate-triangular, 0.5 × 1 mm, abaxially puberulent, adaxially glabrous, persistent. Petals 6, in 2 whorls of 3; outer petals broadly ovate, 1.5–2 × 1.5–2 mm, abaxially pubescent, margin more densely so, adaxially glabrous; inner petals broadly ovate, ca. 4 × 4 mm, leathery when dry, ca. 0.4 mm thick, apex acute, abaxially very sparsely pubescent, margin more densely so, adaxially glabrous, with a transverse crescent-shaped gland at base. Stamens 12–30, 3–4-seriate, 0.8 × 0.8 mm; connective apex obtusely pointed, slightly exceeding thecae; thecae ca. 0.5 mm long. Carpels 5–19, ca. 1.5 mm long; ovary glabrous, ca. 1 mm long; stigma narrowly ellipsoid, glabrous, ca. 0.5 mm long. Torus conical, greyish yellow, pubescent. Fruiting peduncle 1–3 × 1 mm; fruiting pedicel 10–15 × 0.8 mm. Monocarps (1–)3–15, ellipsoid, 8–10 × 6–8 mm, glabrous, with inconspicuous warts; stipes 5–6 × 1 mm, with inconspicuous tubercles. Seed 1, 7–9 × 5–7 mm.</p></tp:treatment-sec><tp:treatment-sec sec-type="Phenology"><title>Phenology.</title><p>Flowering from February to October; fruiting from May to December.</p></tp:treatment-sec><tp:treatment-sec sec-type="Distribution"><title>Distribution.</title><p>Southern China (southwestern Guangxi and southeastern Yunnan).</p></tp:treatment-sec><tp:treatment-sec sec-type="Habitat"><title>Habitat.</title><p>Sparse or secondary forests on limestone mountains at elevations of 100–500 m.</p></tp:treatment-sec><tp:treatment-sec sec-type="Notes"><title>Notes.</title><p><xref ref-type="bibr" rid="B28">Li (1943)</xref> reported <italic><tp:taxon-name><tp:taxon-name-part taxon-name-part-type="genus" reg="Orophea">Orophea</tp:taxon-name-part> <tp:taxon-name-part taxon-name-part-type="species" reg="anceps">anceps</tp:taxon-name-part></tp:taxon-name></italic> as a new record of <italic><tp:taxon-name><tp:taxon-name-part taxon-name-part-type="genus" reg="Orophea">Orophea</tp:taxon-name-part></tp:taxon-name></italic> for Guangxi Province, based on a single specimen, <italic>S. P. Ko 55657</italic>, which in fact belongs to <italic><tp:taxon-name><tp:taxon-name-part taxon-name-part-type="genus" reg="Miliusa">Miliusa</tp:taxon-name-part> <tp:taxon-name-part taxon-name-part-type="species" reg="glochidioides">glochidioides</tp:taxon-name-part></tp:taxon-name></italic>. This misidentification led <xref ref-type="bibr" rid="B48">Tsiang and Li (1979)</xref> to place <italic><tp:taxon-name><tp:taxon-name-part taxon-name-part-type="genus" reg="Miliusa">Miliusa</tp:taxon-name-part> <tp:taxon-name-part taxon-name-part-type="species" reg="glochidioides">glochidioides</tp:taxon-name-part></tp:taxon-name></italic> in <italic><tp:taxon-name><tp:taxon-name-part taxon-name-part-type="genus" reg="Orophea">Orophea</tp:taxon-name-part></tp:taxon-name></italic>. <xref ref-type="bibr" rid="B30">Li and Gilbert (2011)</xref> subsequently reinstated <italic><tp:taxon-name><tp:taxon-name-part taxon-name-part-type="genus" reg="Miliusa">Miliusa</tp:taxon-name-part> <tp:taxon-name-part taxon-name-part-type="species" reg="glochidioides">glochidioides</tp:taxon-name-part></tp:taxon-name></italic> as a distinct species within <italic><tp:taxon-name><tp:taxon-name-part taxon-name-part-type="genus" reg="Miliusa">Miliusa</tp:taxon-name-part></tp:taxon-name></italic>.</p></tp:treatment-sec><tp:treatment-sec sec-type="Selected specimens examined"><title>Selected specimens examined.</title><p><bold>Guangxi • Bama County</bold>, 13 Jun 2008, Z. Zhong 1468 (<named-content xmlns:xlink="http://www.w3.org/1999/xlink" content-type="dwc:institutional_code" xlink:title="Institute of Botany, Chinese Academy of Sciences" xlink:href="https://scientific-collections.gbif.org/institution/ac8eb8fc-0703-4408-8388-686764b75877" xlink:type="simple">PE</named-content>); • ibid, 13 Jun 2008, Z. Zhong 1479 (<named-content xmlns:xlink="http://www.w3.org/1999/xlink" content-type="dwc:institutional_code" xlink:title="Institute of Botany, Chinese Academy of Sciences" xlink:href="https://scientific-collections.gbif.org/institution/ac8eb8fc-0703-4408-8388-686764b75877" xlink:type="simple">PE</named-content>); • <bold>Daxin County</bold>, 1 Oct 2009, X. L. Hou 9100108 (<named-content xmlns:xlink="http://www.w3.org/1999/xlink" content-type="dwc:institutional_code" xlink:title="Xiamen University" xlink:href="https://scientific-collections.gbif.org/institution/71e880d8-f6b3-4858-a66b-50a6d8ff0c9f" xlink:type="simple">AU</named-content>); • ibid, 1 Oct 2009, X. L. Hou 9100109 (<named-content xmlns:xlink="http://www.w3.org/1999/xlink" content-type="dwc:institutional_code" xlink:title="Xiamen University" xlink:href="https://scientific-collections.gbif.org/institution/71e880d8-f6b3-4858-a66b-50a6d8ff0c9f" xlink:type="simple">AU</named-content>); • ibid, 2 Oct 2009, X. L. Hou 9100203 (<named-content xmlns:xlink="http://www.w3.org/1999/xlink" content-type="dwc:institutional_code" xlink:title="Xiamen University" xlink:href="https://scientific-collections.gbif.org/institution/71e880d8-f6b3-4858-a66b-50a6d8ff0c9f" xlink:type="simple">AU</named-content>); • ibid, alt. 335 m, <named-content xmlns:xlink="http://www.w3.org/1999/xlink" content-type="dwc:verbatimCoordinates" xlink:type="simple">22.5933°N, 106.7675°E</named-content>, 1 Apr 2017, X. L. Hou &amp; R. P. Zhang 90458 (<named-content xmlns:xlink="http://www.w3.org/1999/xlink" content-type="dwc:institutional_code" xlink:title="Xiamen University" xlink:href="https://scientific-collections.gbif.org/institution/71e880d8-f6b3-4858-a66b-50a6d8ff0c9f" xlink:type="simple">AU</named-content>); • <bold>Jingxi County</bold>, 20 Aug 2008, Z. Zhong 2939 (<named-content xmlns:xlink="http://www.w3.org/1999/xlink" content-type="dwc:institutional_code" xlink:title="Institute of Botany, Chinese Academy of Sciences" xlink:href="https://scientific-collections.gbif.org/institution/ac8eb8fc-0703-4408-8388-686764b75877" xlink:type="simple">PE</named-content>); • ibid, 24 Oct 2008, Z. Zhong 4553 (<named-content xmlns:xlink="http://www.w3.org/1999/xlink" content-type="dwc:institutional_code" xlink:title="Institute of Botany, Chinese Academy of Sciences" xlink:href="https://scientific-collections.gbif.org/institution/ac8eb8fc-0703-4408-8388-686764b75877" xlink:type="simple">PE</named-content>); • <bold>Longjin County</bold>, 8 Dec 1957, P. X. Tan 57307 (<named-content xmlns:xlink="http://www.w3.org/1999/xlink" content-type="dwc:institutional_code" xlink:title="Fujian Institute of Subtropical Botany" xlink:href="https://scientific-collections.gbif.org/institution/ea823999-215c-4a1a-a39a-c74fdaaf95ee" xlink:type="simple">FJSI</named-content>); • ibid, 19 Oct 1958, H. Q. Li 40167 (<named-content xmlns:xlink="http://www.w3.org/1999/xlink" content-type="dwc:institutional_code" xlink:title="Fujian Institute of Subtropical Botany" xlink:href="https://scientific-collections.gbif.org/institution/ea823999-215c-4a1a-a39a-c74fdaaf95ee" xlink:type="simple">FJSI</named-content>); • <bold>Longzhou County</bold>, 11 Aug 2008, Z. Zhong 2560 (<named-content xmlns:xlink="http://www.w3.org/1999/xlink" content-type="dwc:institutional_code" xlink:title="Institute of Botany, Chinese Academy of Sciences" xlink:href="https://scientific-collections.gbif.org/institution/ac8eb8fc-0703-4408-8388-686764b75877" xlink:type="simple">PE</named-content>); • ibid, 11 Sept 1986, J. Bei 1439 (<named-content xmlns:xlink="http://www.w3.org/1999/xlink" content-type="dwc:institutional_code" xlink:title="Institute of Botany, Chinese Academy of Sciences" xlink:href="https://scientific-collections.gbif.org/institution/ac8eb8fc-0703-4408-8388-686764b75877" xlink:type="simple">PE</named-content>); • ibid, 15 Oct 2008, Z. Zhong 3935 (<named-content xmlns:xlink="http://www.w3.org/1999/xlink" content-type="dwc:institutional_code" xlink:title="Institute of Botany, Chinese Academy of Sciences" xlink:href="https://scientific-collections.gbif.org/institution/ac8eb8fc-0703-4408-8388-686764b75877" xlink:type="simple">PE</named-content>); • ibid, 22 May 2008, Z. Zhong 977 (<named-content xmlns:xlink="http://www.w3.org/1999/xlink" content-type="dwc:institutional_code" xlink:title="Institute of Botany, Chinese Academy of Sciences" xlink:href="https://scientific-collections.gbif.org/institution/ac8eb8fc-0703-4408-8388-686764b75877" xlink:type="simple">PE</named-content>); • ibid, 27 Sept 2009, X. L. Hou 9092706 (<named-content xmlns:xlink="http://www.w3.org/1999/xlink" content-type="dwc:institutional_code" xlink:title="Xiamen University" xlink:href="https://scientific-collections.gbif.org/institution/71e880d8-f6b3-4858-a66b-50a6d8ff0c9f" xlink:type="simple">AU</named-content>); • ibid, 27 Sept 2009, X. L. Hou 9092710 (<named-content xmlns:xlink="http://www.w3.org/1999/xlink" content-type="dwc:institutional_code" xlink:title="Xiamen University" xlink:href="https://scientific-collections.gbif.org/institution/71e880d8-f6b3-4858-a66b-50a6d8ff0c9f" xlink:type="simple">AU</named-content>); • ibid, 28 Sept 2009, X. L. Hou 9092802 (<named-content xmlns:xlink="http://www.w3.org/1999/xlink" content-type="dwc:institutional_code" xlink:title="Xiamen University" xlink:href="https://scientific-collections.gbif.org/institution/71e880d8-f6b3-4858-a66b-50a6d8ff0c9f" xlink:type="simple">AU</named-content>); • ibid, 28 Sept 2009, X. L. Hou 9092803 (<named-content xmlns:xlink="http://www.w3.org/1999/xlink" content-type="dwc:institutional_code" xlink:title="Xiamen University" xlink:href="https://scientific-collections.gbif.org/institution/71e880d8-f6b3-4858-a66b-50a6d8ff0c9f" xlink:type="simple">AU</named-content>); • <bold>Wuming County</bold>, 10 May 2008, Z. Zhong 56 (<named-content xmlns:xlink="http://www.w3.org/1999/xlink" content-type="dwc:institutional_code" xlink:title="Institute of Botany, Chinese Academy of Sciences" xlink:href="https://scientific-collections.gbif.org/institution/ac8eb8fc-0703-4408-8388-686764b75877" xlink:type="simple">PE</named-content>); • <bold>Yangshuo County</bold>, alt. 1350 m, 28 Nov 1963, Z. Z. Chen 53414 (<named-content xmlns:xlink="http://www.w3.org/1999/xlink" content-type="dwc:institutional_code" xlink:title="Kunming Institute of Botany, Chinese Academy of Sciences" xlink:href="https://scientific-collections.gbif.org/institution/6039165f-1334-4ac6-a955-5542100c0e50" xlink:type="simple">KUN</named-content>). <bold>Yunnan • Funing County</bold>, 11 Oct 1965, S. Z. Wen 79 (<named-content xmlns:xlink="http://www.w3.org/1999/xlink" content-type="dwc:institutional_code" xlink:title="Kunming Institute of Botany, Chinese Academy of Sciences" xlink:href="https://scientific-collections.gbif.org/institution/6039165f-1334-4ac6-a955-5542100c0e50" xlink:type="simple">KUN</named-content>); • <bold>Malipo County</bold>, alt. 152 m, <named-content xmlns:xlink="http://www.w3.org/1999/xlink" content-type="dwc:verbatimCoordinates" xlink:type="simple">22.9796523°N, 104.7929888°E</named-content>, 31 Jul 2025, Y. J. Li 382(<named-content xmlns:xlink="http://www.w3.org/1999/xlink" content-type="dwc:institutional_code" xlink:title="Xiamen University" xlink:href="https://scientific-collections.gbif.org/institution/71e880d8-f6b3-4858-a66b-50a6d8ff0c9f" xlink:type="simple">AU</named-content>); <bold>Cambodia</bold>: <bold>Samrongtong</bold>, alt. 400–600 m, May 1870, L. Pierre 737B (P, K).</p></tp:treatment-sec><ref-list><ref id="B43"><mixed-citation xmlns:xlink="http://www.w3.org/1999/xlink" xlink:type="simple">Turner IM (2018) <tp:taxon-name><tp:taxon-name-part taxon-name-part-type="family">Annonaceae</tp:taxon-name-part></tp:taxon-name> of the Asia-Pacific region: names, types and distributions. Gardens’ Bulletin Singapore 70: 409–744. <ext-link xlink:href="10.26492/gbs70(2).2018-11" ext-link-type="doi" xlink:type="simple">https://doi.org/10.26492/gbs70(2).2018-11</ext-link></mixed-citation></ref><ref id="B28"><mixed-citation xmlns:xlink="http://www.w3.org/1999/xlink" xlink:type="simple">Li HL (1943) Notes on the flora of Kwangsi Province, China. Journal of the Arnold Arboretum 24(4): 444–459. <ext-link xlink:href="10.5962/bhl.title.12286" ext-link-type="doi" xlink:type="simple">https://doi.org/10.5962/bhl.title.12286</ext-link></mixed-citation></ref><ref id="B48"><mixed-citation xmlns:xlink="http://www.w3.org/1999/xlink" xlink:type="simple">Tsiang Y, Li PT (1979) Flora of the Republic of China. Science Press, Beijing.</mixed-citation></ref><ref id="B30"><mixed-citation xmlns:xlink="http://www.w3.org/1999/xlink" xlink:type="simple">Li PT, Gilbert MG (2011) <tp:taxon-name><tp:taxon-name-part taxon-name-part-type="family">Annonaceae</tp:taxon-name-part></tp:taxon-name>. In: Wu ZY, Raven PH, Hong DY (Eds) Flora of China. Science Press, Beijing &amp; Missouri Botanical Garden Press, St. Louis, 672–713.</mixed-citation></ref></ref-list></tp:taxon-treatment>
