# Supplementary material for: A revision of the Miliusa (Annonaceae) from China
Source: PhytoKeys. 2026 Apr 21;273:185–223. doi: 10.3897/phytokeys.273.174592 (PMC13126048; doi:10.3897/phytokeys.273.174592)
Supplement: XML Treatment for Miliusa horsfieldii [file phytokeys.273.174592-treatment3.xml]

<!DOCTYPE tp:taxon-treatment
  PUBLIC "-//TaxonX//DTD Taxonomic Treatment Publishing DTD v0 20100105//EN" "tax-treatment-NSO.dtd">
<tp:taxon-treatment xmlns:tp="http://www.plazi.org/taxpub"><tp:treatment-meta><kwd-group><label>Taxon classification</label><kwd>
                <named-content content-type="kingdom">Plantae</named-content>
              </kwd><kwd>
                <named-content content-type="order">Magnoliales</named-content>
              </kwd><kwd>
                <named-content content-type="family">Annonaceae</named-content>
              </kwd></kwd-group><mixed-citation publication-type="journal"><person-group><name><surname>Shi</surname><given-names>Zhiyuan</given-names></name><name><surname>Hou</surname><given-names>Xueliang</given-names></name></person-group><article-title>A revision of the <italic><tp:taxon-name><tp:taxon-name-part taxon-name-part-type="genus" reg="Miliusa">Miliusa</tp:taxon-name-part></tp:taxon-name></italic> (<tp:taxon-name><tp:taxon-name-part taxon-name-part-type="family" reg="Annonaceae">Annonaceae</tp:taxon-name-part></tp:taxon-name>) from China</article-title><source>PhytoKeys</source><day>21</day><month>04</month><year>2026</year><volume>273</volume><fpage>185</fpage><lpage>223</lpage><pub-id pub-id-type="doi">10.3897/phytokeys.273.174592</pub-id></mixed-citation></tp:treatment-meta><tp:nomenclature><label>2.</label><tp:taxon-name><object-id xmlns:xlink="http://www.w3.org/1999/xlink" content-type="arpha" xlink:type="simple">C2FA0FBD-6C36-5EA5-A4B4-90441374CDA5</object-id>
                    		<tp:taxon-name-part taxon-name-part-type="genus" reg="Miliusa">Miliusa</tp:taxon-name-part> <tp:taxon-name-part taxon-name-part-type="species" reg="horsfieldii">horsfieldii</tp:taxon-name-part>
                    	</tp:taxon-name><tp:taxon-authority>(Benn.) Pierre, Fl. Forest. Cochinch. 3: t. 38 (1881)</tp:taxon-authority><xref ref-type="fig" rid="F3">Fig. 3</xref><tp:nomenclature-citation-list><tp:nomenclature-citation><tp:taxon-name><tp:taxon-name-part taxon-name-part-type="genus" reg="Miliusa">Miliusa</tp:taxon-name-part> <tp:taxon-name-part taxon-name-part-type="species" reg="horsfieldii">horsfieldii</tp:taxon-name-part></tp:taxon-name><comment> (Benn.) Pierre, Fl. Forest. Cochinch. 3: t. 38 (1881); P. T. Li &amp; M. G. Gilbert in Fl. China 19: 680 (2011); Fl. Thailand 16(1): 177 (2022). – <tp:taxon-name><tp:taxon-name-part taxon-name-part-type="genus" reg="Saccopetalum">Saccopetalum</tp:taxon-name-part> <tp:taxon-name-part taxon-name-part-type="species" reg="horsfieldii">horsfieldii</tp:taxon-name-part></tp:taxon-name> Benn., Pl. Jav. Rar. (2): 165, t. 35 (1840). Type: Indonesia. Java, Prov. Banyumas, 1814, T. Horsfield s.n. (lectotype: BM! [BM000554019], designated by <xref ref-type="bibr" rid="B22">Jessup (1988)</xref>; isolectotype: BM! [BM000554017]).</comment></tp:nomenclature-citation><tp:nomenclature-citation><tp:taxon-name><tp:taxon-name-part taxon-name-part-type="genus" reg="Miliusa">Miliusa</tp:taxon-name-part> <tp:taxon-name-part taxon-name-part-type="species" reg="prolifica">prolifica</tp:taxon-name-part></tp:taxon-name><comment> (Chun &amp; F. C. How) P. T. Li, Guihaia 13 (4): 315 (1993); P. T. Li &amp; Z. K. Li in High. Pl. China 3: 167, t. 257 (2000). – <tp:taxon-name><tp:taxon-name-part taxon-name-part-type="genus" reg="Alphonsea">Alphonsea</tp:taxon-name-part> <tp:taxon-name-part taxon-name-part-type="species" reg="prolifica">prolifica</tp:taxon-name-part></tp:taxon-name> Chun &amp; F. C. How, Acta Phytotax. Sin. 7: 1, t. 1 (1958). – <tp:taxon-name><tp:taxon-name-part taxon-name-part-type="genus" reg="Saccopetalum">Saccopetalum</tp:taxon-name-part> <tp:taxon-name-part taxon-name-part-type="species" reg="prolificum">prolificum</tp:taxon-name-part></tp:taxon-name> (Chun &amp; F. C. How) Y. Tsiang in Acta Phytotax. Sin. 9: 380, pl. 37 (2) (1964); Y. Tsiang et P. T. Li in Fl. Hainan 1: 254 (1964); P. T. Li in Icon. Cormophyt. Sin. 1: 811, t. 1622 (1972); Y. Tsiang &amp; P. T. Li in Fl. Reipubl. Popularis Sin. 30 (2): 43, t. 17 (1979). Type: China. Hainan: Yai Hsien, Lofung, 5 Jul 1933, <italic>F. C. How 70951</italic> (holotype: <named-content xmlns:xlink="http://www.w3.org/1999/xlink" content-type="dwc:institutional_code" xlink:title="South China Botanical Garden" xlink:href="https://scientific-collections.gbif.org/institution/8364608f-e93a-4c4f-bde0-b40e4a8fd437" xlink:type="simple">IBSC</named-content>! [IBSC003387]; isotypes: A! [A00056747], B! [B100591455], K! [K001089921], NY! [NY00334809], P! [P00160917], US! [US00478958]).</comment></tp:nomenclature-citation><tp:nomenclature-citation><tp:taxon-name><tp:taxon-name-part taxon-name-part-type="genus" reg="Alphonsea">Alphonsea</tp:taxon-name-part> <tp:taxon-name-part taxon-name-part-type="species" reg="mollis">mollis</tp:taxon-name-part></tp:taxon-name><comment> sensu Merr. &amp; Chun in Sunyatsenia 2: 230. (1935), non Dunn.</comment></tp:nomenclature-citation></tp:nomenclature-citation-list></tp:nomenclature><tp:treatment-sec sec-type="Chinese name"><title>Chinese name.</title><p>囊瓣野独活 Náng Bàn Yě Dú Huó.</p><fig id="F3" position="float" orientation="portrait"><object-id xmlns:xlink="http://www.w3.org/1999/xlink" content-type="doi" xlink:type="simple">10.3897/phytokeys.273.174592.figure3</object-id><object-id xmlns:xlink="http://www.w3.org/1999/xlink" content-type="arpha" xlink:type="simple">1EBC99F4-5AED-58A0-BB6A-2B617B064E43</object-id><label>Figure 3.</label><caption><p><italic><tp:taxon-name><tp:taxon-name-part taxon-name-part-type="genus" reg="Miliusa">Miliusa</tp:taxon-name-part> <tp:taxon-name-part taxon-name-part-type="species" reg="horsfieldii">horsfieldii</tp:taxon-name-part></tp:taxon-name></italic> (Benn.) Pierre. <bold>A</bold>. Plant; <bold>B</bold>. Flowering branch; <bold>C</bold>. Lateral view of the flowers; <bold>D</bold>. Bottom view of the flower; <bold>E</bold>. Abaxial view of the inner petal; <bold>F</bold>. Flower without inner petals; <bold>G</bold>. Fruiting branch; <bold>H</bold>. Adaxial view of the leaf blade; <bold>I</bold>. Abaxial view of leaf the blade [photos: <bold>A</bold> by Z. Y. Shi <bold>B</bold> by W. F. Hu <bold>C–F</bold> by Y. S. Chen <bold>G–I</bold> by X. L. Hou].</p></caption><graphic xmlns:xlink="http://www.w3.org/1999/xlink" xlink:href="phytokeys-273-185_article-174592__-g003.jpg" id="oo_1601643.jpg" position="float" orientation="portrait" xlink:type="simple"><uri content-type="original_file" xlink:type="simple">https://binary.pensoft.net/fig/1601643</uri></graphic></fig></tp:treatment-sec><tp:treatment-sec sec-type="Description"><title>Description.</title><p>Tree up to 25 m tall, to 50 cm in diam.; bark pale yellow; phloem yellowish brown, slightly pungent. Deciduous in winter, though a few leaves often persist; new leaves emerging at anthesis. Annual branches 1.5–2 mm in diam., densely covered with spreading yellowish brown hairs ca. 1 mm long; older branches sparsely pubescent to glabrous, sparsely brown-lenticellate. Petiole 2–4 × 1.5 mm, densely spreading yellowish brown pubescent; leaf blades chartaceous, ovate-oblong to oblong, occasionally elliptic or obovate-oblong, 4–13 × 2–4.5 cm, base rounded, slightly asymmetric, apex acuminate or acute; adaxial surface sparsely pubescent, more densely so on the midvein; abaxial surface densely villous; midvein and lateral veins flat adaxially, raised abaxially; lateral veins 10–14 per side, slender, slightly conspicuous adaxially and abaxially, arched-ascending at 40°–45° from midvein, anastomosing 4–5 mm from margin; tertiary veins inconspicuous. Inflorescences on older or current-year branches, axillary, 1- or 2-flowered; flowers bisexual, initially yellowish green, becoming light to dark red at maturity, densely villous; peduncle 2–3 × 1–1.5 mm; pedicel 15–30 × 1 mm, reflexed, sparsely villous. Sepals 3, free, narrowly ovate, 5–6(–10) × 1.5–2 mm, densely pubescent on both surfaces. Petals 6, in 2 whorls of 3, both surfaces densely pubescent; outer petals narrowly lanceolate, 7–10(–13) × 1.5–2 mm, reflexed; inner petals ovate, 20–30 × 10–15 mm, base saccate, inner surface often red, margins more or less appressed, apex spreading and slightly recurved, usually with narrow red stripes along the midvein on the inner surface. Stamens 50–60 in 5–6 whorls, ca. 1 mm long; connective incurved, apically pointed. Carpels 25–35, densely villous; ovary ca. 1 mm long; stigma narrowly ellipsoid, ca. 0.5 mm long, glabrous. Torus ellipsoid, densely white pubescent. Fruiting peduncle 3 × 2 mm; fruiting pedicel 18–25 × 2 mm; stipe 10–18 × 1 mm, pubescent. Monocarps 15–20, subglobose, 1–2 cm in diam., puberulent, initially yellowish green, turning dark red at maturity; seeds 2–8 per monocarp, reniform, with one or two sides flattened, ca. 11 × 5 mm.</p></tp:treatment-sec><tp:treatment-sec sec-type="Phenology"><title>Phenology.</title><p>Flowering from March to April; fruiting from July to August.</p></tp:treatment-sec><tp:treatment-sec sec-type="Distribution"><title>Distribution.</title><p>China (Hainan: Baoting, Changjiang, Dongxian, Lingshui, and Lehui; Guangdong: Yangchun; Guangxi: Longzhou) and South and Southeast Asia, extending to Australia (India, Myanmar, Laos, Thailand, Malaysia, Indonesia, the Philippines, and Australia); also cultivated in Guangzhou.</p></tp:treatment-sec><tp:treatment-sec sec-type="Habitat"><title>Habitat.</title><p>Dense valley forests at elevations of 300–1000 m.</p></tp:treatment-sec><tp:treatment-sec sec-type="Notes"><title>Notes.</title><p>This species was transferred to <italic><tp:taxon-name><tp:taxon-name-part taxon-name-part-type="genus" reg="Saccopetalum">Saccopetalum</tp:taxon-name-part></tp:taxon-name></italic> on the basis of its combination of non-connate inner petals and up to eight ovules arranged in two rows. <xref ref-type="bibr" rid="B42">Sinclair (1955)</xref> argued that characters such as ovule number and the sac-like form of the inner petals are shared by <italic><tp:taxon-name><tp:taxon-name-part taxon-name-part-type="genus" reg="Saccopetalum">Saccopetalum</tp:taxon-name-part></tp:taxon-name></italic> and <italic><tp:taxon-name><tp:taxon-name-part taxon-name-part-type="genus" reg="Miliusa">Miliusa</tp:taxon-name-part></tp:taxon-name></italic>, thereby supporting Baillon’s (1867) view that <italic><tp:taxon-name><tp:taxon-name-part taxon-name-part-type="genus" reg="Saccopetalum">Saccopetalum</tp:taxon-name-part></tp:taxon-name></italic> should be reduced to <italic><tp:taxon-name><tp:taxon-name-part taxon-name-part-type="genus" reg="Miliusa">Miliusa</tp:taxon-name-part></tp:taxon-name></italic>. This interpretation was subsequently followed by <xref ref-type="bibr" rid="B17">Fries (1959)</xref>, <xref ref-type="bibr" rid="B2">Ban (2000)</xref>, <xref ref-type="bibr" rid="B33">Mols and Kessler (2003b)</xref>, and <xref ref-type="bibr" rid="B30">Li and Gilbert (2011)</xref>. When <xref ref-type="bibr" rid="B47">Tsiang and Li (1964)</xref> recombined <italic><tp:taxon-name><tp:taxon-name-part taxon-name-part-type="genus" reg="Alphonsea">Alphonsea</tp:taxon-name-part> <tp:taxon-name-part taxon-name-part-type="species" reg="prolifica">prolifica</tp:taxon-name-part></tp:taxon-name></italic> Chun &amp; F. C. How as <italic><tp:taxon-name><tp:taxon-name-part taxon-name-part-type="genus" reg="Saccopetalum">Saccopetalum</tp:taxon-name-part> <tp:taxon-name-part taxon-name-part-type="species" reg="prolificum">prolificum</tp:taxon-name-part></tp:taxon-name></italic> (Chun &amp; F. C. How) Y. Tsiang, they designated F. C. How 71794 as the type; however, this typification was superfluous. Guangxi represents a newly recorded distribution for this species in China.</p></tp:treatment-sec><tp:treatment-sec sec-type="Selected specimens examined"><title>Selected specimens examined.</title><p><bold>Guangdong • Yangchun County</bold>, alt. 200 m, 24 Nov 1991, H. G. Ye &amp; N. Liu 3133 (<named-content xmlns:xlink="http://www.w3.org/1999/xlink" content-type="dwc:institutional_code" xlink:title="South China Botanical Garden" xlink:href="https://scientific-collections.gbif.org/institution/8364608f-e93a-4c4f-bde0-b40e4a8fd437" xlink:type="simple">IBSC</named-content>); • ibid, 2 Nov 2002, H. G. Ye 7648 (<named-content xmlns:xlink="http://www.w3.org/1999/xlink" content-type="dwc:institutional_code" xlink:title="South China Botanical Garden" xlink:href="https://scientific-collections.gbif.org/institution/8364608f-e93a-4c4f-bde0-b40e4a8fd437" xlink:type="simple">IBSC</named-content>). <bold>Guangxi • Longzhou County</bold>, Sept 1973, Y. T. Zhang Q11(3) (<named-content xmlns:xlink="http://www.w3.org/1999/xlink" content-type="dwc:institutional_code" xlink:title="Institute of Botany, Chinese Academy of Sciences" xlink:href="https://scientific-collections.gbif.org/institution/ac8eb8fc-0703-4408-8388-686764b75877" xlink:type="simple">PE</named-content>). <bold>Hainan • Baoting County</bold>, alt. 330 m, 10 Apr 1935, F. C. How 71794 (<named-content xmlns:xlink="http://www.w3.org/1999/xlink" content-type="dwc:institutional_code" xlink:title="Guangxi Institute of Botany" xlink:href="https://scientific-collections.gbif.org/institution/86792ed6-4261-428a-8a23-9bd1a426fba7" xlink:type="simple">IBK</named-content>, <named-content xmlns:xlink="http://www.w3.org/1999/xlink" content-type="dwc:institutional_code" xlink:title="South China Botanical Garden" xlink:href="https://scientific-collections.gbif.org/institution/8364608f-e93a-4c4f-bde0-b40e4a8fd437" xlink:type="simple">IBSC</named-content>); • ibid, alt. 150 m, 13 Jun 1958, Q. J. Chen 89544 (<named-content xmlns:xlink="http://www.w3.org/1999/xlink" content-type="dwc:institutional_code" xlink:title="South China Botanical Garden" xlink:href="https://scientific-collections.gbif.org/institution/8364608f-e93a-4c4f-bde0-b40e4a8fd437" xlink:type="simple">IBSC</named-content>); • ibid, 25 Sept 2012, X. L. Hou &amp; T. X. Sun et al. 12092510 (<named-content xmlns:xlink="http://www.w3.org/1999/xlink" content-type="dwc:institutional_code" xlink:title="Xiamen University" xlink:href="https://scientific-collections.gbif.org/institution/71e880d8-f6b3-4858-a66b-50a6d8ff0c9f" xlink:type="simple">AU</named-content>); • ibid, <named-content xmlns:xlink="http://www.w3.org/1999/xlink" content-type="dwc:verbatimCoordinates" xlink:type="simple">18.7081°N, 109.6417°E</named-content>, 9 Feb 2011, X. L. Hou &amp; T. X. Sun 11020904 (<named-content xmlns:xlink="http://www.w3.org/1999/xlink" content-type="dwc:institutional_code" xlink:title="Xiamen University" xlink:href="https://scientific-collections.gbif.org/institution/71e880d8-f6b3-4858-a66b-50a6d8ff0c9f" xlink:type="simple">AU</named-content>); • <bold>Changjiang County</bold>, alt. 600 m, 22 Jun 1982, G. A. Fu 2842 (<named-content xmlns:xlink="http://www.w3.org/1999/xlink" content-type="dwc:institutional_code" xlink:title="South China Botanical Garden" xlink:href="https://scientific-collections.gbif.org/institution/8364608f-e93a-4c4f-bde0-b40e4a8fd437" xlink:type="simple">IBSC</named-content>); • <bold>Dongfang City</bold>, 21 Jun 1957, Y. T. Lin 90389 (<named-content xmlns:xlink="http://www.w3.org/1999/xlink" content-type="dwc:institutional_code" xlink:title="South China Botanical Garden" xlink:href="https://scientific-collections.gbif.org/institution/8364608f-e93a-4c4f-bde0-b40e4a8fd437" xlink:type="simple">IBSC</named-content>); • <bold>Ledong County</bold>, 2 Oct 2012, X. L. Hou &amp; T. X. Sun et al. 12100203 (<named-content xmlns:xlink="http://www.w3.org/1999/xlink" content-type="dwc:institutional_code" xlink:title="Xiamen University" xlink:href="https://scientific-collections.gbif.org/institution/71e880d8-f6b3-4858-a66b-50a6d8ff0c9f" xlink:type="simple">AU</named-content>); • ibid, 7 Apr 2013, X. L. Hou 2013040708 (<named-content xmlns:xlink="http://www.w3.org/1999/xlink" content-type="dwc:institutional_code" xlink:title="Xiamen University" xlink:href="https://scientific-collections.gbif.org/institution/71e880d8-f6b3-4858-a66b-50a6d8ff0c9f" xlink:type="simple">AU</named-content>); • ibid, 11 Jun 2016, X. L. Hou &amp; W. W. Xin et al. 71 (<named-content xmlns:xlink="http://www.w3.org/1999/xlink" content-type="dwc:institutional_code" xlink:title="Xiamen University" xlink:href="https://scientific-collections.gbif.org/institution/71e880d8-f6b3-4858-a66b-50a6d8ff0c9f" xlink:type="simple">AU</named-content>); • ibid, 24 Apr 2025, Y. J. Li 254 (<named-content xmlns:xlink="http://www.w3.org/1999/xlink" content-type="dwc:institutional_code" xlink:title="Xiamen University" xlink:href="https://scientific-collections.gbif.org/institution/71e880d8-f6b3-4858-a66b-50a6d8ff0c9f" xlink:type="simple">AU</named-content>); • <bold>Lingshui County</bold>, alt. 400 m, 31 Oct 1981, G. A. Fu 152967 (<named-content xmlns:xlink="http://www.w3.org/1999/xlink" content-type="dwc:institutional_code" xlink:title="South China Botanical Garden" xlink:href="https://scientific-collections.gbif.org/institution/8364608f-e93a-4c4f-bde0-b40e4a8fd437" xlink:type="simple">IBSC</named-content>); • ibid, 10 Dec 1986, F. W. Xing &amp; Z. X. Li 44 (<named-content xmlns:xlink="http://www.w3.org/1999/xlink" content-type="dwc:institutional_code" xlink:title="South China Botanical Garden" xlink:href="https://scientific-collections.gbif.org/institution/8364608f-e93a-4c4f-bde0-b40e4a8fd437" xlink:type="simple">IBSC</named-content>); • ibid, 10 Dec 1986, F. W. Xing &amp; Z. X. Li s.n. (<named-content xmlns:xlink="http://www.w3.org/1999/xlink" content-type="dwc:institutional_code" xlink:title="South China Botanical Garden" xlink:href="https://scientific-collections.gbif.org/institution/8364608f-e93a-4c4f-bde0-b40e4a8fd437" xlink:type="simple">IBSC</named-content>); • <bold>Qionghai City</bold> (Lehui County), 13 May 1935, F. C. How 72328 (<named-content xmlns:xlink="http://www.w3.org/1999/xlink" content-type="dwc:institutional_code" xlink:title="Guangxi Institute of Botany" xlink:href="https://scientific-collections.gbif.org/institution/86792ed6-4261-428a-8a23-9bd1a426fba7" xlink:type="simple">IBK</named-content>, <named-content xmlns:xlink="http://www.w3.org/1999/xlink" content-type="dwc:institutional_code" xlink:title="South China Botanical Garden" xlink:href="https://scientific-collections.gbif.org/institution/8364608f-e93a-4c4f-bde0-b40e4a8fd437" xlink:type="simple">IBSC</named-content>); • <bold>Wanning City</bold>, 10 Apr 1935, F. C. How 71794 (<named-content xmlns:xlink="http://www.w3.org/1999/xlink" content-type="dwc:institutional_code" xlink:title="Guangxi Institute of Botany" xlink:href="https://scientific-collections.gbif.org/institution/86792ed6-4261-428a-8a23-9bd1a426fba7" xlink:type="simple">IBK</named-content>); • <bold>Yazhou District, Sanya City</bold>, 5 Jul 1933, F. C. How 70951 (<named-content xmlns:xlink="http://www.w3.org/1999/xlink" content-type="dwc:institutional_code" xlink:title="South China Botanical Garden" xlink:href="https://scientific-collections.gbif.org/institution/8364608f-e93a-4c4f-bde0-b40e4a8fd437" xlink:type="simple">IBSC</named-content>); • ibid, <named-content xmlns:xlink="http://www.w3.org/1999/xlink" content-type="dwc:verbatimCoordinates" xlink:type="simple">18.392375°N, 109.646275°E</named-content>, 35 Jan 2011, X. L. Hou &amp; T. X. Sun 11012808 (<named-content xmlns:xlink="http://www.w3.org/1999/xlink" content-type="dwc:institutional_code" xlink:title="Xiamen University" xlink:href="https://scientific-collections.gbif.org/institution/71e880d8-f6b3-4858-a66b-50a6d8ff0c9f" xlink:type="simple">AU</named-content>).</p></tp:treatment-sec><ref-list><ref id="B22"><mixed-citation xmlns:xlink="http://www.w3.org/1999/xlink" xlink:type="simple">Jessup LW (1988) The genus <italic><tp:taxon-name><tp:taxon-name-part taxon-name-part-type="genus">Miliusa</tp:taxon-name-part></tp:taxon-name></italic> Leschen. ex A. DC. (<tp:taxon-name><tp:taxon-name-part taxon-name-part-type="family">Annonaceae</tp:taxon-name-part></tp:taxon-name>) in Australia. Austrobaileya 2: 517–523. <ext-link xlink:href="https://www.jstor.org/stable/41738719" ext-link-type="uri" xlink:type="simple">https://www.jstor.org/stable/41738719</ext-link><ext-link xlink:href="10.5962/p.365727" ext-link-type="doi" xlink:type="simple">https://doi.org/10.5962/p.365727</ext-link></mixed-citation></ref><ref id="B42"><mixed-citation xmlns:xlink="http://www.w3.org/1999/xlink" xlink:type="simple">Sinclair J (1955) A revision of the Malayan <tp:taxon-name><tp:taxon-name-part taxon-name-part-type="family">Annonaceae</tp:taxon-name-part></tp:taxon-name>. Gardens’ Bulletin Singapore 14: 149–516. <ext-link xlink:href="https://biostor.org/reference/232856" ext-link-type="uri" xlink:type="simple">https://biostor.org/reference/232856</ext-link></mixed-citation></ref><ref id="B17"><mixed-citation xmlns:xlink="http://www.w3.org/1999/xlink" xlink:type="simple">Fries RE (1959) <tp:taxon-name><tp:taxon-name-part taxon-name-part-type="family">Annonaceae</tp:taxon-name-part></tp:taxon-name>. In: Engler HGA, Prantl K (Eds) Die natürlichen Pflanzenfamilien, 2<sup>nd</sup> edn. Duncker &amp; Humblot, Berlin, 1–171.</mixed-citation></ref><ref id="B2"><mixed-citation xmlns:xlink="http://www.w3.org/1999/xlink" xlink:type="simple">Ban NT (2000) Flora of Vietnam. Vol. I. Science &amp; Technics Publishing House, Ha Nôl, Vietnam.</mixed-citation></ref><ref id="B33"><mixed-citation xmlns:xlink="http://www.w3.org/1999/xlink" xlink:type="simple">Mols JB, Kessler PJA (2003b) Studies in the Miliuseae. V. Review of the taxonomic history of a polyphyletic ‘tribe’. Telopea 10: 113–124. <ext-link xlink:href="10.7751/telopea20035610" ext-link-type="doi" xlink:type="simple">https://doi.org/10.7751/telopea20035610</ext-link></mixed-citation></ref><ref id="B30"><mixed-citation xmlns:xlink="http://www.w3.org/1999/xlink" xlink:type="simple">Li PT, Gilbert MG (2011) <tp:taxon-name><tp:taxon-name-part taxon-name-part-type="family">Annonaceae</tp:taxon-name-part></tp:taxon-name>. In: Wu ZY, Raven PH, Hong DY (Eds) Flora of China. Science Press, Beijing &amp; Missouri Botanical Garden Press, St. Louis, 672–713.</mixed-citation></ref><ref id="B47"><mixed-citation xmlns:xlink="http://www.w3.org/1999/xlink" xlink:type="simple">Tsiang Y, Li PT (1964) Diagnoses of new Annonaceous plants from Hainan. Acta Phytotaxonomica Sinica 9: 373–382. <ext-link xlink:href="https://www.jse.ac.cn/EN/Y1964/V9/I4/374" ext-link-type="uri" xlink:type="simple">https://www.jse.ac.cn/EN/Y1964/V9/I4/374</ext-link></mixed-citation></ref></ref-list></tp:taxon-treatment>
