# Supplementary material for: A revision of the Miliusa (Annonaceae) from China
Source: PhytoKeys. 2026 Apr 21;273:185–223. doi: 10.3897/phytokeys.273.174592 (PMC13126048; doi:10.3897/phytokeys.273.174592)
Supplement: XML Treatment for Miliusa aurilaveoides [file phytokeys.273.174592-treatment4.xml]

<!DOCTYPE tp:taxon-treatment
  PUBLIC "-//TaxonX//DTD Taxonomic Treatment Publishing DTD v0 20100105//EN" "tax-treatment-NSO.dtd">
<tp:taxon-treatment xmlns:tp="http://www.plazi.org/taxpub"><tp:treatment-meta><kwd-group><label>Taxon classification</label><kwd>
                <named-content content-type="kingdom">Plantae</named-content>
              </kwd><kwd>
                <named-content content-type="order">Magnoliales</named-content>
              </kwd><kwd>
                <named-content content-type="family">Annonaceae</named-content>
              </kwd></kwd-group><mixed-citation publication-type="journal"><person-group><name><surname>Shi</surname><given-names>Zhiyuan</given-names></name><name><surname>Hou</surname><given-names>Xueliang</given-names></name></person-group><article-title>A revision of the <italic><tp:taxon-name><tp:taxon-name-part taxon-name-part-type="genus" reg="Miliusa">Miliusa</tp:taxon-name-part></tp:taxon-name></italic> (<tp:taxon-name><tp:taxon-name-part taxon-name-part-type="family" reg="Annonaceae">Annonaceae</tp:taxon-name-part></tp:taxon-name>) from China</article-title><source>PhytoKeys</source><day>21</day><month>04</month><year>2026</year><volume>273</volume><fpage>185</fpage><lpage>223</lpage><pub-id pub-id-type="doi">10.3897/phytokeys.273.174592</pub-id></mixed-citation></tp:treatment-meta><tp:nomenclature><label>3.</label><tp:taxon-name><object-id xmlns:xlink="http://www.w3.org/1999/xlink" content-type="arpha" xlink:type="simple">4D6F0CA3-3B37-5580-8B9C-DFB7438D2B68</object-id>
                    		<tp:taxon-name-part taxon-name-part-type="genus" reg="Miliusa">Miliusa</tp:taxon-name-part> <tp:taxon-name-part taxon-name-part-type="species" reg="aurilaveoides">aurilaveoides</tp:taxon-name-part>
                    	
                    		<object-id xmlns:xlink="http://www.w3.org/1999/xlink" content-type="ipni" xlink:type="simple">urn:lsid:ipni.org:names:77378908-1</object-id>
                    	</tp:taxon-name><tp:taxon-authority>X.L.Hou &amp; Z.Y.Shi</tp:taxon-authority><tp:taxon-status xmlns:xlink="http://www.w3.org/1999/xlink" xlink:type="simple">sp. nov.</tp:taxon-status><xref ref-type="fig" rid="F4">Fig. 4</xref></tp:nomenclature><tp:treatment-sec sec-type="Chinese name"><title>Chinese name.</title><p>洗耳球野独活 Xǐ Ěr Qiú Yě Dú Huó.</p><fig id="F4" position="float" orientation="portrait"><object-id xmlns:xlink="http://www.w3.org/1999/xlink" content-type="doi" xlink:type="simple">10.3897/phytokeys.273.174592.figure4</object-id><object-id xmlns:xlink="http://www.w3.org/1999/xlink" content-type="arpha" xlink:type="simple">6C032040-B181-5AD7-9772-5380AAACD8D3</object-id><label>Figure 4.</label><caption><p><italic><tp:taxon-name><tp:taxon-name-part taxon-name-part-type="genus" reg="Miliusa">Miliusa</tp:taxon-name-part> <tp:taxon-name-part taxon-name-part-type="species" reg="aurilaveoides">aurilaveoides</tp:taxon-name-part></tp:taxon-name></italic> X. L. Hou &amp; Z. Y. Shi. <bold>A</bold>. Plant; <bold>B</bold>. Flowering branch; <bold>C</bold>. Lateral view of the flower; <bold>D</bold>. Abaxial view of the leaf blade; <bold>E</bold>. Apical view of the flower; <bold>F</bold>. Adaxial view of the inner petal; <bold>G</bold>. Flower without petals and sepals; <bold>H</bold>. Gynoecium; <bold>I</bold>. Abaxial view of the stamen; <bold>J</bold>. Adaxial view of the stamen [photos: <bold>A</bold> by Z.Y. Shi <bold>B–J</bold> by X. L. Hou].</p></caption><graphic xmlns:xlink="http://www.w3.org/1999/xlink" xlink:href="phytokeys-273-185_article-174592__-g004.jpg" id="oo_1601644.jpg" position="float" orientation="portrait" xlink:type="simple"><uri content-type="original_file" xlink:type="simple">https://binary.pensoft.net/fig/1601644</uri></graphic></fig></tp:treatment-sec><tp:treatment-sec sec-type="Type material"><title>Type material.</title><p>China • Yunnan Province: Tianbao Town, Malipo County, alt. 123 m, <named-content xmlns:xlink="http://www.w3.org/1999/xlink" content-type="dwc:verbatimCoordinates" xlink:type="simple">22.9828, 104.7839</named-content>, 12 Apr 2024, <italic>Y. J. Li 268</italic> (holotype: <named-content xmlns:xlink="http://www.w3.org/1999/xlink" content-type="dwc:institutional_code" xlink:title="Xiamen University" xlink:href="https://scientific-collections.gbif.org/institution/71e880d8-f6b3-4858-a66b-50a6d8ff0c9f" xlink:type="simple">AU</named-content>; isotype: <named-content xmlns:xlink="http://www.w3.org/1999/xlink" content-type="dwc:institutional_code" xlink:title="Xiamen University" xlink:href="https://scientific-collections.gbif.org/institution/71e880d8-f6b3-4858-a66b-50a6d8ff0c9f" xlink:type="simple">AU</named-content>).</p></tp:treatment-sec><tp:treatment-sec sec-type="Diagnosis"><title>Diagnosis.</title><p>This species resembles <italic><tp:taxon-name><tp:taxon-name-part taxon-name-part-type="genus" reg="Miliusa">Miliusa</tp:taxon-name-part> <tp:taxon-name-part taxon-name-part-type="species" reg="balansae">balansae</tp:taxon-name-part></tp:taxon-name></italic> but can be readily distinguished by its flower buds, which are abruptly constricted at the middle and resemble a bulb syringe (vs. conical), by its pedicels 1.5–2.2 cm long (vs. 4–7 cm), and by its outer petals 4–5 mm long (vs. 2–2.5 mm).</p></tp:treatment-sec><tp:treatment-sec sec-type="Description"><title>Description.</title><p>Shrubs or small trees, 2–3 m tall. Annual branches ca. 1.5 mm in diam., densely covered with spreading greyish yellow hairs 0.3–0.5 mm long, without lenticels; older branches sparsely pubescent to nearly glabrous. Petiole 3–4 mm long, adaxially grooved, abaxially transversely wrinkled, slightly swollen, turning from green to brown, densely greyish yellow pubescent; leaf blades chartaceous, ovate-oblong to narrowly ovate-oblong, 9–17 × 3–5.5 cm; apex acuminate, acumen 1.5–2.5 cm long; base obtuse to rounded, slightly asymmetrical; midvein adaxially impressed, abaxially raised; lateral veins adaxially inconspicuous, abaxially slightly raised, 9–12 per side, arched-ascending at 55°–65° from midvein, anastomosing 3–4 mm from margin; intersecondary veins well developed, 5–8 per side; tertiary veins forming a conspicuous reticulation; adaxial surface dark green, glabrous except for the pubescent midvein; abaxial surface pale green, with appressed white hairs 0.3–0.5 mm long and dense transparent glandular dots. Inflorescences axillary on current-year or leafless older branches, usually 1(–2)-flowered; flowers bisexual. Flower bud narrowly conical in the upper half, abruptly constricted at the middle, lower half saccate, resembling a bulb syringe in vivo, apex yellow, base pale purplish red, ca. 1.5 cm in diam. at anthesis; peduncle ca. 0.5–1 mm long, with 1 bract, broadly ovate, 1 × 1 mm; pedicel 1.5–2.2 cm long, ca. 0.5 mm in diam. at the middle, gradually thickening distally, purplish red in vivo, sparsely covered with spreading white hairs ca. 0.3 mm long, with a single basal bracteole, ovate, 1 × 0.5 mm, sparsely puberulent. Sepals 3, free, pale red in vivo, ovate-triangular, 3 × 1.6 mm, abaxially densely pubescent with hairs ca. 0.3 mm long, ciliate, adaxially glabrous. Petals 6 in two whorls of 3; outer petals free, pale red in vivo, variable in shape and size, ovate to broadly obovate, 4–5 × 2.5–5 mm, apex shortly acuminate, abaxially white pubescent and ciliate with hairs ca. 0.3 mm long, adaxially glabrous; inner petals ovate, 17–19 × 10 mm, margins appressed from base to ca. ± 2/3 of the length, upper 1/3 strongly reflexed, pale yellow, apex acute; abaxial surface with scattered purple streaks; adaxial surface with a dark red patch extending from the midvein; base saccate, red, with 7 distinct veins and conspicuous translucent “windows” between veins; median region with a dark red patch accompanied by tuberculate protuberances along the midvein; upper 1/3 of both surfaces puberulent. Stamens in ca. 5 whorls, 42–50, 1.2 × 1 mm; connective pale red in vivo, apex obtuse; anthers 2-locular, white, oblong, ca. 0.7 mm long; filaments conspicuous, ca. 0.4 mm long. Carpels 15–25, ca. 3 mm long; ovary oblong, ca. 1.5 mm long, pale red <italic>in vivo</italic>, white pubescent; stigma cylindrical, ca. 1.5 mm long, glabrous; ovules 2 per carpel. Torus conical, densely white pubescent, hairs ca. 0.5 mm long. Fruit unknown.</p></tp:treatment-sec><tp:treatment-sec sec-type="Phenology"><title>Phenology.</title><p>Flowering recorded in April; fruiting not observed.</p></tp:treatment-sec><tp:treatment-sec sec-type="Distribution"><title>Distribution.</title><p>Known only in Yunnan, China (Malipo County).</p></tp:treatment-sec><tp:treatment-sec sec-type="Habitat"><title>Habitat.</title><p>Understory of dense, moist forests on limestone mountains.</p></tp:treatment-sec><tp:treatment-sec sec-type="Selected specimens examined"><title>Selected specimens examined.</title><p><bold>Yunnan Province • Malipo County</bold>, Tianbao Town, alt. 123 m, <named-content xmlns:xlink="http://www.w3.org/1999/xlink" content-type="dwc:verbatimCoordinates" xlink:type="simple">22.98278°N, 104.78389°E</named-content>, 8 Jan 2025, <italic>Z. Y. Shi 2025010806</italic> (<named-content xmlns:xlink="http://www.w3.org/1999/xlink" content-type="dwc:institutional_code" xlink:title="Xiamen University" xlink:href="https://scientific-collections.gbif.org/institution/71e880d8-f6b3-4858-a66b-50a6d8ff0c9f" xlink:type="simple">AU</named-content>).</p></tp:treatment-sec><tp:treatment-sec sec-type="Etymology"><title>Etymology.</title><p>The specific epithet “aurilaveoides” refers to the morphology of the flower buds, which have a narrowly conical upper portion, an abruptly constricted middle, and an urn-shaped base, collectively resembling an aurilave (ear syringe). The suffix “-<italic>oides</italic>” denotes resemblance.</p></tp:treatment-sec></tp:taxon-treatment>
