# Supplementary material for: A revision of the Miliusa (Annonaceae) from China
Source: PhytoKeys. 2026 Apr 21;273:185–223. doi: 10.3897/phytokeys.273.174592 (PMC13126048; doi:10.3897/phytokeys.273.174592)
Supplement: XML Treatment for Miliusa longicarpa [file phytokeys.273.174592-treatment5.xml]

<!DOCTYPE tp:taxon-treatment
  PUBLIC "-//TaxonX//DTD Taxonomic Treatment Publishing DTD v0 20100105//EN" "tax-treatment-NSO.dtd">
<tp:taxon-treatment xmlns:tp="http://www.plazi.org/taxpub"><tp:treatment-meta><kwd-group><label>Taxon classification</label><kwd>
                <named-content content-type="kingdom">Plantae</named-content>
              </kwd><kwd>
                <named-content content-type="order">Magnoliales</named-content>
              </kwd><kwd>
                <named-content content-type="family">Annonaceae</named-content>
              </kwd></kwd-group><mixed-citation publication-type="journal"><person-group><name><surname>Shi</surname><given-names>Zhiyuan</given-names></name><name><surname>Hou</surname><given-names>Xueliang</given-names></name></person-group><article-title>A revision of the <italic><tp:taxon-name><tp:taxon-name-part taxon-name-part-type="genus" reg="Miliusa">Miliusa</tp:taxon-name-part></tp:taxon-name></italic> (<tp:taxon-name><tp:taxon-name-part taxon-name-part-type="family" reg="Annonaceae">Annonaceae</tp:taxon-name-part></tp:taxon-name>) from China</article-title><source>PhytoKeys</source><day>21</day><month>04</month><year>2026</year><volume>273</volume><fpage>185</fpage><lpage>223</lpage><pub-id pub-id-type="doi">10.3897/phytokeys.273.174592</pub-id></mixed-citation></tp:treatment-meta><tp:nomenclature><label>4.</label><tp:taxon-name><object-id xmlns:xlink="http://www.w3.org/1999/xlink" content-type="arpha" xlink:type="simple">B9BED949-7DC9-56CF-BE2B-196CAB3C8F54</object-id>
                    		<tp:taxon-name-part taxon-name-part-type="genus" reg="Miliusa">Miliusa</tp:taxon-name-part> <tp:taxon-name-part taxon-name-part-type="species" reg="longicarpa">longicarpa</tp:taxon-name-part>
                    	</tp:taxon-name><tp:taxon-authority>Z. Y. Shi &amp; X. L. Hou, Phytotaxa 666(3): 209–215 (2024)</tp:taxon-authority><xref ref-type="fig" rid="F5">Fig. 5</xref><tp:nomenclature-citation-list><tp:nomenclature-citation><tp:taxon-name><tp:taxon-name-part taxon-name-part-type="genus" reg="Miliusa">Miliusa</tp:taxon-name-part> <tp:taxon-name-part taxon-name-part-type="species" reg="longicarpa">longicarpa</tp:taxon-name-part></tp:taxon-name><comment> Z. Y. Shi &amp; X. L. Hou, Phytotaxa 666(3): 209–215 (2024). Type: China. Yunnan: Cangyuan County, Banhong Xiang, 2 August 2021, Z. Y. Shi 162 (holotype: <named-content xmlns:xlink="http://www.w3.org/1999/xlink" content-type="dwc:institutional_code" xlink:title="Xiamen University" xlink:href="https://scientific-collections.gbif.org/institution/71e880d8-f6b3-4858-a66b-50a6d8ff0c9f" xlink:type="simple">AU</named-content>!; isotypes: <named-content xmlns:xlink="http://www.w3.org/1999/xlink" content-type="dwc:institutional_code" xlink:title="Xiamen University" xlink:href="https://scientific-collections.gbif.org/institution/71e880d8-f6b3-4858-a66b-50a6d8ff0c9f" xlink:type="simple">AU</named-content>!).</comment></tp:nomenclature-citation></tp:nomenclature-citation-list></tp:nomenclature><tp:treatment-sec sec-type="Chinese name"><title>Chinese name.</title><p>长果野独活 Cháng Guǒ Yě Dú Huó.</p><fig id="F5" position="float" orientation="portrait"><object-id xmlns:xlink="http://www.w3.org/1999/xlink" content-type="doi" xlink:type="simple">10.3897/phytokeys.273.174592.figure5</object-id><object-id xmlns:xlink="http://www.w3.org/1999/xlink" content-type="arpha" xlink:type="simple">9EF07B73-9472-55A4-B8D6-24779CC57FFE</object-id><label>Figure 5.</label><caption><p><italic><tp:taxon-name><tp:taxon-name-part taxon-name-part-type="genus" reg="Miliusa">Miliusa</tp:taxon-name-part> <tp:taxon-name-part taxon-name-part-type="species" reg="longicarpa">longicarpa</tp:taxon-name-part></tp:taxon-name></italic> Z. Y. Shi &amp; X. L. Hou. <bold>A</bold>. Fruiting branch; <bold>B</bold>. Adaxial view of the leaf blade; <bold>C</bold>. Abaxial view of the leaf blade; <bold>D</bold>. Flowers; <bold>E</bold>. Apical view of the flower; <bold>F</bold>. Adaxialview of the inner petal; <bold>G</bold>. Gynoecium; <bold>H</bold>. Fruit; <bold>I</bold>. Seeds [photos: <bold>A–C, H, I</bold> by Z.Y. Shi <bold>D–G</bold> by Z.Y. Zhang].</p></caption><graphic xmlns:xlink="http://www.w3.org/1999/xlink" xlink:href="phytokeys-273-185_article-174592__-g005.jpg" id="oo_1601645.jpg" position="float" orientation="portrait" xlink:type="simple"><uri content-type="original_file" xlink:type="simple">https://binary.pensoft.net/fig/1601645</uri></graphic></fig></tp:treatment-sec><tp:treatment-sec sec-type="Description"><title>Description.</title><p>Small trees up to 7 m tall; branches terete. Annual branches pubescent, 1.5 mm in diam. Petiole 3–4 mm long, pubescent, slightly grooved adaxially; leaf blades elliptic, 9.5–21.0 × 4.2–6.1 cm, glabrous above, pubescent below, base rounded, symmetric, apex acuminate to caudate, acumen usually 15–21 mm long; margin entire; midvein sunken above, almost glabrous, raised below, pubescent with straight, hairs 0.4–0.6 mm long; lateral veins 10–13 on each side of midvein, straight, ascending, forming loops near margin, angle with midvein 51°–60° (at middle part of leaf blade), prominent below; intersecondary veins well developed. Inflorescences axillary, 1-flowered; flowers bisexual; peduncles 1.0–2.0 mm long, pubescent; bracts 3, broadly triangular, 0.5–1.2 × 0.6–1.0 mm, pubescent; pedicels 5.6–8.3 cm long, 0.5–0.8 mm in diam., sparsely pilose; bracts 1–3, ovate, ca. 0.5 mm long. Sepals 3, free, green tinged with pale red, ovate-triangular, 3 × 2 mm, abaxially sparsely pubescent, adaxially glabrous, persistent. Petals 6, in 2 whorls of 3; outer petals green tinged with pale red, triangular, 3.5–4.1 × 1.9 mm, sparsely pubescent abaxially, glabrous adaxially; inner petals 3, dark red, ovate, 16–18 × 8–10 mm, sparsely pubescent abaxially, glabrous adaxially, margins appressed from base to middle, upper 1/3 strongly reflexed, pale yellow, apex acute; abaxial surface with scattered purple streaks; adaxial surface with a dark red patch at the middle; base saccate, with 5–7 distinct veins and inconspicuous translucent “windows” between veins. Stamens in 6–7 whorls, ca. 40–50, 1.2 × 1 mm; anthers 2-locular, oblong, ca. 0.7 mm long; filaments conspicuous, ca. 0.5 mm long. Carpels 22–28, 2.5 mm long; ovary oblong, ca. 1.5 mm long, densely pubescent; stigma linear-oblong, ca. 1.0 mm long, glabrous, with viscous exudate; ovules 2 per carpel. Torus globular, densely pubescent; fruiting pedicels 7.8–12.0 cm long, 1.4–1.6 mm in diam., gradually thickening upwards, pendulous, almost glabrous. Monocarps 10–20, ellipsoid, 10–19 × 6–10 mm, smooth, almost glabrous, constricted at the middle when 2-seeded, apex not apiculate, red at maturity; stipes 1.1–1.6 cm long, slender, red, pubescent with straight hairs 0.3–0.5 mm long. Seeds 1 or 2 per monocarp, ellipsoid, ca. 10 × 6 mm.</p></tp:treatment-sec><tp:treatment-sec sec-type="Phenology"><title>Phenology.</title><p>Flowering in April; fruiting in August.</p></tp:treatment-sec><tp:treatment-sec sec-type="Distribution"><title>Distribution.</title><p>Known from Yunnan, China (Cangyuan, Jinping).</p></tp:treatment-sec><tp:treatment-sec sec-type="Habitat"><title>Habitat.</title><p>Understory of dense, humid, shaded forests at elevations of 600–800 m.</p></tp:treatment-sec><tp:treatment-sec sec-type="Selected specimens examined"><title>Selected specimens examined.</title><p><bold>Yunnan • Cangyuan County</bold>, Banhong Xiang, valley forest, alt. 661 m, <named-content xmlns:xlink="http://www.w3.org/1999/xlink" content-type="dwc:verbatimCoordinates" xlink:type="simple">23.26917°N, 99.07194°E</named-content>, 2 Aug 2021, Z. Y. Shi 161 (<named-content xmlns:xlink="http://www.w3.org/1999/xlink" content-type="dwc:institutional_code" xlink:title="Xiamen University" xlink:href="https://scientific-collections.gbif.org/institution/71e880d8-f6b3-4858-a66b-50a6d8ff0c9f" xlink:type="simple">AU</named-content>); • ibid, 22 Apr 2024, G. M. Yang 01 (<named-content xmlns:xlink="http://www.w3.org/1999/xlink" content-type="dwc:institutional_code" xlink:title="Xiamen University" xlink:href="https://scientific-collections.gbif.org/institution/71e880d8-f6b3-4858-a66b-50a6d8ff0c9f" xlink:type="simple">AU</named-content>); • ibid, 22 Apr 2024, F. Y. Zhong 212 (<named-content xmlns:xlink="http://www.w3.org/1999/xlink" content-type="dwc:institutional_code" xlink:title="Xiamen University" xlink:href="https://scientific-collections.gbif.org/institution/71e880d8-f6b3-4858-a66b-50a6d8ff0c9f" xlink:type="simple">AU</named-content>); • ibid, 24 May 1974, Y. H. Li 11603 (<named-content xmlns:xlink="http://www.w3.org/1999/xlink" content-type="dwc:institutional_code" xlink:title="Xishuangbanna Tropical Botanical Garden, Academia Sinica" xlink:href="https://scientific-collections.gbif.org/institution/c1b4b43c-8274-4586-b75e-704e36bdd5c6" xlink:type="simple">HITBC</named-content>); • ibid, 28 Jun 1974, Y. H. Li 12555 (<named-content xmlns:xlink="http://www.w3.org/1999/xlink" content-type="dwc:institutional_code" xlink:title="Xishuangbanna Tropical Botanical Garden, Academia Sinica" xlink:href="https://scientific-collections.gbif.org/institution/c1b4b43c-8274-4586-b75e-704e36bdd5c6" xlink:type="simple">HITBC</named-content>); • ibid, dense forest with wet, shaded slopes along streams, 780–800 m, 2 Jun 1974, Y. H. Li 11867 (<named-content xmlns:xlink="http://www.w3.org/1999/xlink" content-type="dwc:institutional_code" xlink:title="Xishuangbanna Tropical Botanical Garden, Academia Sinica" xlink:href="https://scientific-collections.gbif.org/institution/c1b4b43c-8274-4586-b75e-704e36bdd5c6" xlink:type="simple">HITBC</named-content>, <named-content xmlns:xlink="http://www.w3.org/1999/xlink" content-type="dwc:institutional_code" xlink:title="South China Botanical Garden" xlink:href="https://scientific-collections.gbif.org/institution/8364608f-e93a-4c4f-bde0-b40e4a8fd437" xlink:type="simple">IBSC</named-content>, <named-content xmlns:xlink="http://www.w3.org/1999/xlink" content-type="dwc:institutional_code" xlink:title="Kunming Institute of Botany, Chinese Academy of Sciences" xlink:href="https://scientific-collections.gbif.org/institution/6039165f-1334-4ac6-a955-5542100c0e50" xlink:type="simple">KUN</named-content>); • <bold>Jinping County</bold>, alt. 1500 m, 21 Aug 1951, P. Y. Mao 441 (<named-content xmlns:xlink="http://www.w3.org/1999/xlink" content-type="dwc:institutional_code" xlink:title="Xishuangbanna Tropical Botanical Garden, Academia Sinica" xlink:href="https://scientific-collections.gbif.org/institution/c1b4b43c-8274-4586-b75e-704e36bdd5c6" xlink:type="simple">HITBC</named-content>, <named-content xmlns:xlink="http://www.w3.org/1999/xlink" content-type="dwc:institutional_code" xlink:title="South China Botanical Garden" xlink:href="https://scientific-collections.gbif.org/institution/8364608f-e93a-4c4f-bde0-b40e4a8fd437" xlink:type="simple">IBSC</named-content>, <named-content xmlns:xlink="http://www.w3.org/1999/xlink" content-type="dwc:institutional_code" xlink:title="Kunming Institute of Botany, Chinese Academy of Sciences" xlink:href="https://scientific-collections.gbif.org/institution/6039165f-1334-4ac6-a955-5542100c0e50" xlink:type="simple">KUN</named-content>, <named-content xmlns:xlink="http://www.w3.org/1999/xlink" content-type="dwc:institutional_code" xlink:title="Institute of Botany, Chinese Academy of Sciences" xlink:href="https://scientific-collections.gbif.org/institution/ac8eb8fc-0703-4408-8388-686764b75877" xlink:type="simple">PE</named-content>, <named-content xmlns:xlink="http://www.w3.org/1999/xlink" content-type="dwc:institutional_code" xlink:title="Northwestern Institute of Botany" xlink:href="https://scientific-collections.gbif.org/institution/87662249-f867-4965-8ef5-2975241e46b8" xlink:type="simple">WUK</named-content>).</p></tp:treatment-sec></tp:taxon-treatment>
