# Supplementary material for: A revision of the Miliusa (Annonaceae) from China
Source: PhytoKeys. 2026 Apr 21;273:185–223. doi: 10.3897/phytokeys.273.174592 (PMC13126048; doi:10.3897/phytokeys.273.174592)
Supplement: XML Treatment for Miliusa balansae [file phytokeys.273.174592-treatment6.xml]

<!DOCTYPE tp:taxon-treatment
  PUBLIC "-//TaxonX//DTD Taxonomic Treatment Publishing DTD v0 20100105//EN" "tax-treatment-NSO.dtd">
<tp:taxon-treatment xmlns:tp="http://www.plazi.org/taxpub"><tp:treatment-meta><kwd-group><label>Taxon classification</label><kwd>
                <named-content content-type="kingdom">Plantae</named-content>
              </kwd><kwd>
                <named-content content-type="order">Magnoliales</named-content>
              </kwd><kwd>
                <named-content content-type="family">Annonaceae</named-content>
              </kwd></kwd-group><mixed-citation publication-type="journal"><person-group><name><surname>Shi</surname><given-names>Zhiyuan</given-names></name><name><surname>Hou</surname><given-names>Xueliang</given-names></name></person-group><article-title>A revision of the <italic><tp:taxon-name><tp:taxon-name-part taxon-name-part-type="genus" reg="Miliusa">Miliusa</tp:taxon-name-part></tp:taxon-name></italic> (<tp:taxon-name><tp:taxon-name-part taxon-name-part-type="family" reg="Annonaceae">Annonaceae</tp:taxon-name-part></tp:taxon-name>) from China</article-title><source>PhytoKeys</source><day>21</day><month>04</month><year>2026</year><volume>273</volume><fpage>185</fpage><lpage>223</lpage><pub-id pub-id-type="doi">10.3897/phytokeys.273.174592</pub-id></mixed-citation></tp:treatment-meta><tp:nomenclature><label>5.</label><tp:taxon-name><object-id xmlns:xlink="http://www.w3.org/1999/xlink" content-type="arpha" xlink:type="simple">A8A8E855-0A76-5917-9B02-6F80836176EA</object-id>
                    		<tp:taxon-name-part taxon-name-part-type="genus" reg="Miliusa">Miliusa</tp:taxon-name-part> <tp:taxon-name-part taxon-name-part-type="species" reg="balansae">balansae</tp:taxon-name-part>
                    	</tp:taxon-name><tp:taxon-authority>Finet &amp; Gagnep., Bull. Soc. Bot. France 53 (Mém. 4): 149 (1906)</tp:taxon-authority><xref ref-type="fig" rid="F6">Fig. 6</xref><xref ref-type="table" rid="T1">, Table 1</xref><tp:nomenclature-citation-list><tp:nomenclature-citation><tp:taxon-name><tp:taxon-name-part taxon-name-part-type="genus" reg="Miliusa">Miliusa</tp:taxon-name-part> <tp:taxon-name-part taxon-name-part-type="species" reg="balansae">balansae</tp:taxon-name-part></tp:taxon-name><comment> Finet &amp; Gagnep., Bull. Soc. Bot. France 53 (Mém. 4): 149 (1906); P. T. Li in Fl. Guangdong 2: 16, t. 11(6–9) (1987); S. H. Yuan in Fl. Yunnan 5: 16 (1991); P. T. Li &amp; Z. K. Li in High. Pl. China 3: 166, t. 256 (2000); N. T. Ban, Fl. Viet. 1: 308 (2000); P. T. Li &amp; M. G. Gilbert in Fl. China 19: 680 (2011). Type: Vietnam. Tonkin: Son Tay, forêt du Mont Bavi, March 1887, B. Balansa 3140 (holotype: P! [P00160836]; isotype: P! [P00432376]).</comment></tp:nomenclature-citation><tp:nomenclature-citation><tp:taxon-name><tp:taxon-name-part taxon-name-part-type="genus" reg="Miliusa">Miliusa</tp:taxon-name-part> <tp:taxon-name-part taxon-name-part-type="species" reg="chunii">chunii</tp:taxon-name-part></tp:taxon-name><comment> W. T. Wang in C. Y. Wu et W. T. Wang, Acta Phytotax. Sin. 6: 202 (1957); Y. Tsiang et P. T. Li in Fl. Hainan 1 (1964); P. T. Li in Icon. Cormophyt. Sin. 1: 812, t. 1624 (1972); Y. Tsiang et P. T. Li in Fl. Reip. Popul. Sin. 30 (2): 42, t. 16 (9–12) (1979); P. T. Li in Fl. Guangxi 1: 122, t. 52 (1991). – <tp:taxon-name><tp:taxon-name-part taxon-name-part-type="genus" reg="Miliusa">Miliusa</tp:taxon-name-part> <tp:taxon-name-part taxon-name-part-type="species" reg="filipes">filipes</tp:taxon-name-part></tp:taxon-name> Merr. &amp; Chun, Sunyatsenia 2: 223–224, fig. 22 (1935), nom. illegit., non Ridl. in Journ. Fed. Mal. States Mus. 10: 81(1920); Y. Tsiang in Bull. Bot. Soc. China 2 (3): 684, t. 3 (1935); Chen, R., Classification of Chinese Trees 327 (1937); Y. Tsiang et P. T. Li in Fl. Reip. Popul. Sin. 30 (2): 42, t. 16 (9–12) (1979). Type: China. Hainan: Yaichow, 15 March 1933, <italic>F. C. How 70357</italic> (holotype: NY! [NY00026114]; isotypes: A! [A00039451], B! [B100591460], <named-content xmlns:xlink="http://www.w3.org/1999/xlink" content-type="dwc:institutional_code" xlink:title="Guangxi Institute of Botany" xlink:href="https://scientific-collections.gbif.org/institution/86792ed6-4261-428a-8a23-9bd1a426fba7" xlink:type="simple">IBK</named-content>! [IBK00190118T, IBK00190119T], <named-content xmlns:xlink="http://www.w3.org/1999/xlink" content-type="dwc:institutional_code" xlink:title="South China Botanical Garden" xlink:href="https://scientific-collections.gbif.org/institution/8364608f-e93a-4c4f-bde0-b40e4a8fd437" xlink:type="simple">IBSC</named-content>! [IBSC0079066], K! [K001089934], <named-content xmlns:xlink="http://www.w3.org/1999/xlink" content-type="dwc:institutional_code" xlink:title="Institute of Botany, Jiangsu Province and Chinese Academy of Sciences" xlink:href="https://scientific-collections.gbif.org/institution/b93ace59-dae1-42ee-9a25-dd76c5cdb970" xlink:type="simple">NAS</named-content>! [NAS00321907], P! [P00411062], <named-content xmlns:xlink="http://www.w3.org/1999/xlink" content-type="dwc:institutional_code" xlink:title="Institute of Botany, Chinese Academy of Sciences" xlink:href="https://scientific-collections.gbif.org/institution/ac8eb8fc-0703-4408-8388-686764b75877" xlink:type="simple">PE</named-content>! [PE01187094], <named-content xmlns:xlink="http://www.w3.org/1999/xlink" content-type="dwc:institutional_code" xlink:title="Zhongshan (Sun Yatsen) University" xlink:href="https://scientific-collections.gbif.org/institution/27fb9d75-becb-415c-b8d3-7f8061c46fbc" xlink:type="simple">SYS</named-content>! [SYS00095588T], US! [US01669487]).</comment></tp:nomenclature-citation></tp:nomenclature-citation-list></tp:nomenclature><tp:treatment-sec sec-type="Chinese name"><title>Chinese name.</title><p>野独活 Yě Dú Huó.</p><fig id="F6" position="float" orientation="portrait"><object-id xmlns:xlink="http://www.w3.org/1999/xlink" content-type="doi" xlink:type="simple">10.3897/phytokeys.273.174592.figure6</object-id><object-id xmlns:xlink="http://www.w3.org/1999/xlink" content-type="arpha" xlink:type="simple">CC0FC1F4-5E29-51DE-A058-A60B3D6093B3</object-id><label>Figure 6.</label><caption><p><italic><tp:taxon-name><tp:taxon-name-part taxon-name-part-type="genus" reg="Miliusa">Miliusa</tp:taxon-name-part> <tp:taxon-name-part taxon-name-part-type="species" reg="balansae">balansae</tp:taxon-name-part></tp:taxon-name></italic> Finet &amp; Gagnep. <bold>A</bold>. Plant; <bold>B</bold>. Flowering branch; <bold>C</bold>. Lateral view of flowers; <bold>D</bold>. Apical view of the flower; <bold>E</bold>. Androecium and gynoecium; <bold>F</bold>. Abaxial view of the inner petal; <bold>G</bold>. Adaxial view of the inner petal; <bold>H</bold>. Fruit [photos: <bold>A–H</bold> by X. L. Hou].</p></caption><graphic xmlns:xlink="http://www.w3.org/1999/xlink" xlink:href="phytokeys-273-185_article-174592__-g006.jpg" id="oo_1601646.jpg" position="float" orientation="portrait" xlink:type="simple"><uri content-type="original_file" xlink:type="simple">https://binary.pensoft.net/fig/1601646</uri></graphic></fig><table-wrap id="T1" position="float" orientation="portrait"><label>Table 1.</label><caption><p>The comparison of the diagnostic characters of <italic><tp:taxon-name><tp:taxon-name-part taxon-name-part-type="genus" reg="Miliusa">Miliusa</tp:taxon-name-part> <tp:taxon-name-part taxon-name-part-type="species" reg="sinensis">sinensis</tp:taxon-name-part></tp:taxon-name></italic> and <italic><tp:taxon-name><tp:taxon-name-part taxon-name-part-type="genus" reg="Miliusa">M.</tp:taxon-name-part> <tp:taxon-name-part taxon-name-part-type="species" reg="balansae">balansae</tp:taxon-name-part></tp:taxon-name></italic>.<italic/></p></caption><table><tbody><tr><th rowspan="1" colspan="1">Characters</th><th rowspan="1" colspan="1">
                      <italic>
                        <tp:taxon-name><tp:taxon-name-part taxon-name-part-type="genus" reg="Miliusa">Miliusa</tp:taxon-name-part> <tp:taxon-name-part taxon-name-part-type="species" reg="sinensis">sinensis</tp:taxon-name-part></tp:taxon-name>
                      </italic>
                    </th><th rowspan="1" colspan="1">
                      <italic>
                        <tp:taxon-name><tp:taxon-name-part taxon-name-part-type="genus" reg="Miliusa">M.</tp:taxon-name-part> <tp:taxon-name-part taxon-name-part-type="species" reg="balansae">balansae</tp:taxon-name-part></tp:taxon-name>
                      </italic>
                    </th></tr><tr><td rowspan="1" colspan="1">Sepals</td><td rowspan="1" colspan="1">ovate-triangular, 2.5–3 mm long, densely pubescent</td><td rowspan="1" colspan="1">broadly ovate-triangular, 2 mm long, glabrous or sparsely minutely pubescent</td></tr><tr><td rowspan="1" colspan="1">Outer petals</td><td rowspan="1" colspan="1">narrowly ovate-triangular, 3–4 mm long, densely pubescent</td><td rowspan="1" colspan="1">ovate-triangular, 2–2.5 mm long, glabrous or sparsely minutely pubescent</td></tr><tr><td rowspan="1" colspan="1">Inner petals</td><td rowspan="1" colspan="1">ovate, 10–18 × 7–10 mm, densely minutely pubescent</td><td rowspan="1" colspan="1">ovate, 15–25 × 10–15 mm, glabrous or sparsely minutely pubescent</td></tr><tr><td rowspan="1" colspan="1">Pedicel</td><td rowspan="1" colspan="1">0.4–0.6 mm in diam., spreading yellow pubescence, hairs ca. 0.5 mm long</td><td rowspan="1" colspan="1">0.5–1 mm in diam., glabrous or sparsely minutely pubescent, hairs 0.1–0.2 mm long</td></tr><tr><td rowspan="1" colspan="1">Monocarps</td><td rowspan="1" colspan="1">9–14 × 8–10 mm</td><td rowspan="1" colspan="1">12–22 × 10–14 mm</td></tr><tr><td rowspan="1" colspan="1">Branches indumentum</td><td rowspan="1" colspan="1">densely spreading yellowish-gray pubescence, hairs ca. 0.5 mm long</td><td rowspan="1" colspan="1">glabrous or minutely puberulent, hairs 0.1–0.2 mm long</td></tr></tbody></table></table-wrap></tp:treatment-sec><tp:treatment-sec sec-type="Description"><title>Description.</title><p>Small trees, 2–5 m tall. Branches 1–1.5 mm in diam., densely to sparsely pubescent, becoming glabrescent, without lenticels. Petiole 2–4(–5) × 1.5 mm, sparsely pubescent; leaf blades chartaceous, variable in shape and size, ovate-elliptic, ovate-oblong, or obovate-elliptic, 8–19 × 3–6 cm, apex acuminate with a tip 5–20 mm long, base rounded to broadly cuneate; adaxial surface glabrous, midvein slightly impressed; abaxial surface initially with appressed short hairs, gradually glabrescent, midvein and lateral veins raised, tertiary veins clearly visible; lateral veins 10–12 on each side, arched-ascending at 60°–80° from the midvein, anastomosing ca. 6–9 mm from the margin. Inflorescences axillary, 1(–2)-flowered; flowers bisexual; peduncle ca. 1 mm long; pedicel 40–65(–90) × 0.8–1 mm, glabrous, with 1 bracteole at the middle and 1 at the base, bracteoles ovate, 1 × 0.5 mm. Sepals 3, free, broadly ovate-triangular, 2 × 1.5–2 mm, margin and abaxial surface sparsely puberulent with hairs 0.1–0.2 mm long. Petals 6, in 2 whorls of 3; outer petals ovate-triangular, 2–2.5 × 1.5 mm, glabrous or puberulent, margin ciliate with hairs 0.1–0.2 mm long; inner petals broadly ovate, 15–25 × 10–15 mm, glabrous, yellowish green in bud, gradually turning purplish red or light red at anthesis, margins appressed from base to about the midpoint, upper ca. 1/4–1/3 strongly reflexed, lower half saccate, with 5–7 veins and conspicuous red tuberculate protuberances along the veins. Stamens in 7 or 9 whorls, 50–75, obovate, 1 × 1 mm; connectives apically mucronate. Carpels 50–60, ca. 1.5 mm long; ovary ovoid, ca. 1 mm long, sparsely pubescent; stigma narrowly ovoid, ca. 0.5 mm long, puberulent; ovules 2(–3) per ovary. Torus cylindrical. Fruiting peduncle ca. 2 × 2 mm; fruiting pedicel 50–75(–100) × 1.5–2.5 mm, glabrous, longitudinally striate. Monocarps 12–35, red to black at maturity, berry-like, asymmetrically attached at base, globose or ellipsoid-globose, 12–22 × 10–14 mm, apex apiculate, tuberculate or smooth, constricted between seeds; stipes 15–30 × 1 mm, glabrous. Seeds 1–2(–3) per monocarp, ellipsoid-globose, slightly compressed, 8 × 6 mm.</p></tp:treatment-sec><tp:treatment-sec sec-type="Phenology"><title>Phenology.</title><p>Flowering from March to July; fruiting July to the following March.</p></tp:treatment-sec><tp:treatment-sec sec-type="Distribution"><title>Distribution.</title><p>Widely distributed in southern China (Guangdong: Xinyi, Yangchun; Guangxi: Fangcheng, Longjin, Zhenbian, Yongfu, Jingxi, Du’an, Yangshuo, Longzhou, Napo, Mingjiang, Lipu, Nandan; Guizhou: Libo; Hainan: Wanning, Sanya, Baoting, Qionghai, Qiongzhong, Lingshui; Yunnan: Mengla, Simao, Funing) and extending southward into Vietnam.</p></tp:treatment-sec><tp:treatment-sec sec-type="Habitat"><title>Habitat.</title><p>Montane forests and shrublands in valleys at elevations of 100–2100 m.</p></tp:treatment-sec><tp:treatment-sec sec-type="Notes"><title>Notes.</title><p>This species is widely distributed in China and occurs in large populations and is therefore considered common. It is particularly frequent in Guangxi and Hainan, with its range extending north to Duyun City (25.85°N), placing it among the few <tp:taxon-name><tp:taxon-name-part taxon-name-part-type="family" reg="Annonaceae">Annonaceae</tp:taxon-name-part></tp:taxon-name> species in China that reach such a northerly latitude. It primarily inhabits limestone mountains, preferring humid climates but tolerating relatively low temperatures. It occurs in montane forests up to alt. 2100 m and is consequently one of the few <tp:taxon-name><tp:taxon-name-part taxon-name-part-type="family" reg="Annonaceae">Annonaceae</tp:taxon-name-part></tp:taxon-name> species in China recorded above 2000 m. Its broad distribution encompasses markedly heterogeneous habitats, which is reflected in considerable morphological variation in leaves, flowers, and fruits. Key diagnostic characters include: plants glabrous or finely pubescent throughout; sepals broadly ovate-triangular, 2 × 1.5–2 mm; outer petals ovate–triangular, 2–2.5 × 1.5 mm; inner petals ovate, relatively large, 15–25 × 10–15 mm; pedicels elongate, 40–65(–90) × 0.8–1 mm (Fig. <xref ref-type="fig" rid="F7">7</xref>).</p><fig id="F7" position="float" orientation="portrait"><object-id xmlns:xlink="http://www.w3.org/1999/xlink" content-type="doi" xlink:type="simple">10.3897/phytokeys.273.174592.figure7</object-id><object-id xmlns:xlink="http://www.w3.org/1999/xlink" content-type="arpha" xlink:type="simple">166A537D-8452-56C7-8847-F33CBA24840E</object-id><label>Figure 7.</label><caption><p><italic><tp:taxon-name><tp:taxon-name-part taxon-name-part-type="genus" reg="Miliusa">Miliusa</tp:taxon-name-part> <tp:taxon-name-part taxon-name-part-type="species" reg="sinensis">sinensis</tp:taxon-name-part></tp:taxon-name></italic> Finet &amp; Gagnep. <bold>A</bold>. Plant; <bold>B</bold>. Flowering branch; <bold>C</bold>. Twig (showing dense hairs on branch and leaves); <bold>D</bold>. Flowers (showing sepals and outer petals, isotypes P [P00432372]); <bold>E</bold>. Flower buds; <bold>F</bold>. Flowers; <bold>G</bold>. Fruit [photos: <bold>A–C, E–G</bold> by X. L. Hou].</p></caption><graphic xmlns:xlink="http://www.w3.org/1999/xlink" xlink:href="phytokeys-273-185_article-174592__-g007.jpg" id="oo_1601647.jpg" position="float" orientation="portrait" xlink:type="simple"><uri content-type="original_file" xlink:type="simple">https://binary.pensoft.net/fig/1601647</uri></graphic></fig></tp:treatment-sec><tp:treatment-sec sec-type="Selected specimens examined"><title>Selected specimens examined.</title><p><bold>Guangdong • Xinyi City</bold>, 7 May 1931, X. P. Gao 51429 (<named-content xmlns:xlink="http://www.w3.org/1999/xlink" content-type="dwc:institutional_code" xlink:title="Guangxi Institute of Botany" xlink:href="https://scientific-collections.gbif.org/institution/86792ed6-4261-428a-8a23-9bd1a426fba7" xlink:type="simple">IBK</named-content>, <named-content xmlns:xlink="http://www.w3.org/1999/xlink" content-type="dwc:institutional_code" xlink:title="South China Botanical Garden" xlink:href="https://scientific-collections.gbif.org/institution/8364608f-e93a-4c4f-bde0-b40e4a8fd437" xlink:type="simple">IBSC</named-content>, <named-content xmlns:xlink="http://www.w3.org/1999/xlink" content-type="dwc:institutional_code" xlink:title="Kunming Institute of Botany, Chinese Academy of Sciences" xlink:href="https://scientific-collections.gbif.org/institution/6039165f-1334-4ac6-a955-5542100c0e50" xlink:type="simple">KUN</named-content>, <named-content xmlns:xlink="http://www.w3.org/1999/xlink" content-type="dwc:institutional_code" xlink:title="Institute of Botany, Chinese Academy of Sciences" xlink:href="https://scientific-collections.gbif.org/institution/ac8eb8fc-0703-4408-8388-686764b75877" xlink:type="simple">PE</named-content>, <named-content xmlns:xlink="http://www.w3.org/1999/xlink" content-type="dwc:institutional_code" xlink:title="Jiangxi University" xlink:href="https://scientific-collections.gbif.org/institution/3c298f92-2c49-4ccf-8c23-6aae9a284673" xlink:type="simple">JXU</named-content>). <bold>Guangxi • Baise County</bold>, alt. 2100 m, 4 Jun 1958, Z. T. Li 600676 (<named-content xmlns:xlink="http://www.w3.org/1999/xlink" content-type="dwc:institutional_code" xlink:title="Guangxi Institute of Botany" xlink:href="https://scientific-collections.gbif.org/institution/86792ed6-4261-428a-8a23-9bd1a426fba7" xlink:type="simple">IBK</named-content>); • <bold>Chongzuo City</bold>, 28 Mar 2015, D. X. Nong &amp; Y. Y. Xie et al. 451402150328005LY (<named-content xmlns:xlink="http://www.w3.org/1999/xlink" content-type="dwc:institutional_code" xlink:title="Guangxi Medicinal Botanic Garden" xlink:href="https://scientific-collections.gbif.org/institution/6eb40dcf-2811-42c4-995d-cf92509782f1" xlink:type="simple">GXMG</named-content>); • <bold>Dongxing City</bold>, 27 Jun 2019, X. S. Dong &amp; C. D. Pu 450681190627040LY (<named-content xmlns:xlink="http://www.w3.org/1999/xlink" content-type="dwc:institutional_code" xlink:title="Guangxi Institute of Botany" xlink:href="https://scientific-collections.gbif.org/institution/86792ed6-4261-428a-8a23-9bd1a426fba7" xlink:type="simple">IBK</named-content>); • <bold>Du’an County</bold>, 4 Jul 1957, Y. K. Li 01606 (<named-content xmlns:xlink="http://www.w3.org/1999/xlink" content-type="dwc:institutional_code" xlink:title="Guangxi Institute of Botany" xlink:href="https://scientific-collections.gbif.org/institution/86792ed6-4261-428a-8a23-9bd1a426fba7" xlink:type="simple">IBK</named-content>, <named-content xmlns:xlink="http://www.w3.org/1999/xlink" content-type="dwc:institutional_code" xlink:title="South China Botanical Garden" xlink:href="https://scientific-collections.gbif.org/institution/8364608f-e93a-4c4f-bde0-b40e4a8fd437" xlink:type="simple">IBSC</named-content>, <named-content xmlns:xlink="http://www.w3.org/1999/xlink" content-type="dwc:institutional_code" xlink:title="Institute of Botany, Chinese Academy of Sciences" xlink:href="https://scientific-collections.gbif.org/institution/ac8eb8fc-0703-4408-8388-686764b75877" xlink:type="simple">PE</named-content>); • <bold>Fangcheng County</bold>, 9 Sept 1936, W. T. Tsang 26757 (<named-content xmlns:xlink="http://www.w3.org/1999/xlink" content-type="dwc:institutional_code" xlink:title="South China Botanical Garden" xlink:href="https://scientific-collections.gbif.org/institution/8364608f-e93a-4c4f-bde0-b40e4a8fd437" xlink:type="simple">IBSC</named-content>); • <bold>Fusui County</bold>, 6 Apr 2008, N. Li &amp; D. Qian et al. 08LN058 (<named-content xmlns:xlink="http://www.w3.org/1999/xlink" content-type="dwc:institutional_code" xlink:title="Fairy Lake Botanical Garden" xlink:href="https://scientific-collections.gbif.org/institution/47604750-1384-4862-8f54-5a6c4541077c" xlink:type="simple">SZG</named-content>); • <bold>Gongcheng County</bold>, 1 Apr 2015, Gongcheng Team 450332150401013LY (<named-content xmlns:xlink="http://www.w3.org/1999/xlink" content-type="dwc:institutional_code" xlink:title="Guangxi Institute of Botany" xlink:href="https://scientific-collections.gbif.org/institution/86792ed6-4261-428a-8a23-9bd1a426fba7" xlink:type="simple">IBK</named-content>); • <bold>Guanyang County</bold>, 13 Apr 2016, Guanyang Team 450327160413018LY (<named-content xmlns:xlink="http://www.w3.org/1999/xlink" content-type="dwc:institutional_code" xlink:title="Guangxi Medicinal Botanic Garden" xlink:href="https://scientific-collections.gbif.org/institution/6eb40dcf-2811-42c4-995d-cf92509782f1" xlink:type="simple">GXMG</named-content>); • <bold>Guilin City</bold>, 2 Apr 2020, R. F. Li &amp; D. C. Meng et al. 390 (<named-content xmlns:xlink="http://www.w3.org/1999/xlink" content-type="dwc:institutional_code" xlink:title="Guangxi Institute of Botany" xlink:href="https://scientific-collections.gbif.org/institution/86792ed6-4261-428a-8a23-9bd1a426fba7" xlink:type="simple">IBK</named-content>); • <bold>Hezhou City</bold>, 26 May 2010, N. F. Li &amp; C. H. Lu 22544 (<named-content xmlns:xlink="http://www.w3.org/1999/xlink" content-type="dwc:institutional_code" xlink:title="Guangxi Medicinal Botanic Garden" xlink:href="https://scientific-collections.gbif.org/institution/6eb40dcf-2811-42c4-995d-cf92509782f1" xlink:type="simple">GXMG</named-content>); • <bold>Huanjiang County</bold>, 3 Dec 2012, Huanjiang Team 451226121203022LY (<named-content xmlns:xlink="http://www.w3.org/1999/xlink" content-type="dwc:institutional_code" xlink:title="Guangxi Medicinal Botanic Garden" xlink:href="https://scientific-collections.gbif.org/institution/6eb40dcf-2811-42c4-995d-cf92509782f1" xlink:type="simple">GXMG</named-content>, <named-content xmlns:xlink="http://www.w3.org/1999/xlink" content-type="dwc:institutional_code" xlink:title="Guangxi Institute of Botany" xlink:href="https://scientific-collections.gbif.org/institution/86792ed6-4261-428a-8a23-9bd1a426fba7" xlink:type="simple">IBK</named-content>); • <bold>Jingxi County</bold>, 23 Sept 1935, X. P. Gao 55815 (<named-content xmlns:xlink="http://www.w3.org/1999/xlink" content-type="dwc:institutional_code" xlink:title="Guangxi Institute of Botany" xlink:href="https://scientific-collections.gbif.org/institution/86792ed6-4261-428a-8a23-9bd1a426fba7" xlink:type="simple">IBK</named-content>, <named-content xmlns:xlink="http://www.w3.org/1999/xlink" content-type="dwc:institutional_code" xlink:title="South China Botanical Garden" xlink:href="https://scientific-collections.gbif.org/institution/8364608f-e93a-4c4f-bde0-b40e4a8fd437" xlink:type="simple">IBSC</named-content>); • <bold>Lingchuan County</bold>, 4 May 2015, Z. Y. Zhang &amp; L. Xie et al. 2015158 (<named-content xmlns:xlink="http://www.w3.org/1999/xlink" content-type="dwc:institutional_code" xlink:title="Institute of Botany, Chinese Academy of Sciences" xlink:href="https://scientific-collections.gbif.org/institution/ac8eb8fc-0703-4408-8388-686764b75877" xlink:type="simple">PE</named-content>); • <bold>Lipu County</bold>, L. H. Wei 100150 (<named-content xmlns:xlink="http://www.w3.org/1999/xlink" content-type="dwc:institutional_code" xlink:title="Guangxi Institute of Botany" xlink:href="https://scientific-collections.gbif.org/institution/86792ed6-4261-428a-8a23-9bd1a426fba7" xlink:type="simple">IBK</named-content>); • <bold>Liujiang County</bold>, 4 Apr 2019, Liujiang Team 450221190404025LY (<named-content xmlns:xlink="http://www.w3.org/1999/xlink" content-type="dwc:institutional_code" xlink:title="Guangxi Institute of Botany" xlink:href="https://scientific-collections.gbif.org/institution/86792ed6-4261-428a-8a23-9bd1a426fba7" xlink:type="simple">IBK</named-content>); • <bold>Long’an County</bold>, 6 Mar 2013, Long’an expedition 450123130306010LY (<named-content xmlns:xlink="http://www.w3.org/1999/xlink" content-type="dwc:institutional_code" xlink:title="Guangxi Institute of Botany" xlink:href="https://scientific-collections.gbif.org/institution/86792ed6-4261-428a-8a23-9bd1a426fba7" xlink:type="simple">IBK</named-content>); • <bold>Longjin County</bold>, 5 Oct 1958, H. Q. Li 40088 (<named-content xmlns:xlink="http://www.w3.org/1999/xlink" content-type="dwc:institutional_code" xlink:title="Guangxi Institute of Botany" xlink:href="https://scientific-collections.gbif.org/institution/86792ed6-4261-428a-8a23-9bd1a426fba7" xlink:type="simple">IBK</named-content>, <named-content xmlns:xlink="http://www.w3.org/1999/xlink" content-type="dwc:institutional_code" xlink:title="South China Botanical Garden" xlink:href="https://scientific-collections.gbif.org/institution/8364608f-e93a-4c4f-bde0-b40e4a8fd437" xlink:type="simple">IBSC</named-content>, <named-content xmlns:xlink="http://www.w3.org/1999/xlink" content-type="dwc:institutional_code" xlink:title="Fujian Institute of Subtropical Botany" xlink:href="https://scientific-collections.gbif.org/institution/ea823999-215c-4a1a-a39a-c74fdaaf95ee" xlink:type="simple">FJSI</named-content>); • <bold>Longzhou County</bold>, 3 Nov 1979, X. H. Lu 8114 (<named-content xmlns:xlink="http://www.w3.org/1999/xlink" content-type="dwc:institutional_code" xlink:title="Guangxi Medicinal Botanic Garden" xlink:href="https://scientific-collections.gbif.org/institution/6eb40dcf-2811-42c4-995d-cf92509782f1" xlink:type="simple">GXMG</named-content>); • <bold>Luocheng County</bold>, 7 Nov 2013, Luocheng Team 451225131107021LY (<named-content xmlns:xlink="http://www.w3.org/1999/xlink" content-type="dwc:institutional_code" xlink:title="Guangxi Medicinal Botanic Garden" xlink:href="https://scientific-collections.gbif.org/institution/6eb40dcf-2811-42c4-995d-cf92509782f1" xlink:type="simple">GXMG</named-content>, <named-content xmlns:xlink="http://www.w3.org/1999/xlink" content-type="dwc:institutional_code" xlink:title="Guangxi Institute of Botany" xlink:href="https://scientific-collections.gbif.org/institution/86792ed6-4261-428a-8a23-9bd1a426fba7" xlink:type="simple">IBK</named-content>); • <bold>Luzhai County</bold>, 10 Sept 2019, Luzhai Team 450223190910013LY (<named-content xmlns:xlink="http://www.w3.org/1999/xlink" content-type="dwc:institutional_code" xlink:title="Guangxi Medicinal Botanic Garden" xlink:href="https://scientific-collections.gbif.org/institution/6eb40dcf-2811-42c4-995d-cf92509782f1" xlink:type="simple">GXMG</named-content>, <named-content xmlns:xlink="http://www.w3.org/1999/xlink" content-type="dwc:institutional_code" xlink:title="Guangxi Institute of Botany" xlink:href="https://scientific-collections.gbif.org/institution/86792ed6-4261-428a-8a23-9bd1a426fba7" xlink:type="simple">IBK</named-content>); • <bold>Nandan County</bold>, 2 Jul 2019, Nandan Team 451221190702021LY (<named-content xmlns:xlink="http://www.w3.org/1999/xlink" content-type="dwc:institutional_code" xlink:title="Guangxi Medicinal Botanic Garden" xlink:href="https://scientific-collections.gbif.org/institution/6eb40dcf-2811-42c4-995d-cf92509782f1" xlink:type="simple">GXMG</named-content>); • <bold>Napo County</bold>, 4 Sept 2014, D. X. Nong &amp; B. Y. Huang et al. 451026140904041LY (<named-content xmlns:xlink="http://www.w3.org/1999/xlink" content-type="dwc:institutional_code" xlink:title="Guangxi Medicinal Botanic Garden" xlink:href="https://scientific-collections.gbif.org/institution/6eb40dcf-2811-42c4-995d-cf92509782f1" xlink:type="simple">GXMG</named-content>); • <bold>Ningming County</bold>, 30 May 2013, Y. D. Peng &amp; C. L. Pan et al. 451422130527061LY (<named-content xmlns:xlink="http://www.w3.org/1999/xlink" content-type="dwc:institutional_code" xlink:title="Guangxi Medicinal Botanic Garden" xlink:href="https://scientific-collections.gbif.org/institution/6eb40dcf-2811-42c4-995d-cf92509782f1" xlink:type="simple">GXMG</named-content>); • Pingle County, 8 Sept 2018, L. Ping 450330180908011LY (<named-content xmlns:xlink="http://www.w3.org/1999/xlink" content-type="dwc:institutional_code" xlink:title="Guangxi Institute of Botany" xlink:href="https://scientific-collections.gbif.org/institution/86792ed6-4261-428a-8a23-9bd1a426fba7" xlink:type="simple">IBK</named-content>); • <bold>Rong’an County</bold>, 6 Aug 2017, Rong’an Team 450224170806031LY (<named-content xmlns:xlink="http://www.w3.org/1999/xlink" content-type="dwc:institutional_code" xlink:title="Guangxi Medicinal Botanic Garden" xlink:href="https://scientific-collections.gbif.org/institution/6eb40dcf-2811-42c4-995d-cf92509782f1" xlink:type="simple">GXMG</named-content>, <named-content xmlns:xlink="http://www.w3.org/1999/xlink" content-type="dwc:institutional_code" xlink:title="Guangxi Institute of Botany" xlink:href="https://scientific-collections.gbif.org/institution/86792ed6-4261-428a-8a23-9bd1a426fba7" xlink:type="simple">IBK</named-content>); • <bold>Tianlin County</bold>, 29 Nov 1957, Z. D. Nan 5143 (<named-content xmlns:xlink="http://www.w3.org/1999/xlink" content-type="dwc:institutional_code" xlink:title="Guangxi Institute of Botany" xlink:href="https://scientific-collections.gbif.org/institution/86792ed6-4261-428a-8a23-9bd1a426fba7" xlink:type="simple">IBK</named-content>); • <bold>Yangshuo County</bold>, Z. Z. Chen 53260 (<named-content xmlns:xlink="http://www.w3.org/1999/xlink" content-type="dwc:institutional_code" xlink:title="Guangxi Institute of Botany" xlink:href="https://scientific-collections.gbif.org/institution/86792ed6-4261-428a-8a23-9bd1a426fba7" xlink:type="simple">IBK</named-content>); • <bold>Yongfu County</bold>, 4 Aug 2013, Yongfu Team 450326130804032LY (<named-content xmlns:xlink="http://www.w3.org/1999/xlink" content-type="dwc:institutional_code" xlink:title="Guangxi Medicinal Botanic Garden" xlink:href="https://scientific-collections.gbif.org/institution/6eb40dcf-2811-42c4-995d-cf92509782f1" xlink:type="simple">GXMG</named-content>, <named-content xmlns:xlink="http://www.w3.org/1999/xlink" content-type="dwc:institutional_code" xlink:title="Guangxi Institute of Botany" xlink:href="https://scientific-collections.gbif.org/institution/86792ed6-4261-428a-8a23-9bd1a426fba7" xlink:type="simple">IBK</named-content>); • <bold>Zhongshan County</bold>, 16 Jul 2017, Zhongshan Team 451122170716007LY (<named-content xmlns:xlink="http://www.w3.org/1999/xlink" content-type="dwc:institutional_code" xlink:title="Guangxi Medicinal Botanic Garden" xlink:href="https://scientific-collections.gbif.org/institution/6eb40dcf-2811-42c4-995d-cf92509782f1" xlink:type="simple">GXMG</named-content>, <named-content xmlns:xlink="http://www.w3.org/1999/xlink" content-type="dwc:institutional_code" xlink:title="Guangxi Institute of Botany" xlink:href="https://scientific-collections.gbif.org/institution/86792ed6-4261-428a-8a23-9bd1a426fba7" xlink:type="simple">IBK</named-content>). <bold>Guizhou • Duyun County</bold>, Oct 1991, Z. Gui 91026 (<named-content xmlns:xlink="http://www.w3.org/1999/xlink" content-type="dwc:institutional_code" xlink:title="Guizhou Agricultural College" xlink:href="https://scientific-collections.gbif.org/institution/6a7167fe-8426-4897-b52d-dec9df8345dc" xlink:type="simple">GZAC</named-content>); • <bold>Libo County</bold>, 2 Dec 2018, Z. R. Chen GZBGCZR005BS004 (<named-content xmlns:xlink="http://www.w3.org/1999/xlink" content-type="dwc:institutional_code" xlink:title="Kunming Institute of Botany, Chinese Academy of Sciences" xlink:href="https://scientific-collections.gbif.org/institution/6039165f-1334-4ac6-a955-5542100c0e50" xlink:type="simple">KUN</named-content>). <bold>Hainan • Baoting County</bold>, 3 Apr 2013, X. L. Hou 2013040308 (<named-content xmlns:xlink="http://www.w3.org/1999/xlink" content-type="dwc:institutional_code" xlink:title="Xiamen University" xlink:href="https://scientific-collections.gbif.org/institution/71e880d8-f6b3-4858-a66b-50a6d8ff0c9f" xlink:type="simple">AU</named-content>); • <bold>Ledong County</bold>, 3 Jul 1936, X. Q. Liu 27405 (<named-content xmlns:xlink="http://www.w3.org/1999/xlink" content-type="dwc:institutional_code" xlink:title="Institute of Botany, Chinese Academy of Sciences" xlink:href="https://scientific-collections.gbif.org/institution/ac8eb8fc-0703-4408-8388-686764b75877" xlink:type="simple">PE</named-content>); • <bold>Lingshui County</bold>, 16 Nov 1956, L. Deng 3164 (<named-content xmlns:xlink="http://www.w3.org/1999/xlink" content-type="dwc:institutional_code" xlink:title="South China Botanical Garden" xlink:href="https://scientific-collections.gbif.org/institution/8364608f-e93a-4c4f-bde0-b40e4a8fd437" xlink:type="simple">IBSC</named-content>, <named-content xmlns:xlink="http://www.w3.org/1999/xlink" content-type="dwc:institutional_code" xlink:title="Kunming Institute of Botany, Chinese Academy of Sciences" xlink:href="https://scientific-collections.gbif.org/institution/6039165f-1334-4ac6-a955-5542100c0e50" xlink:type="simple">KUN</named-content>, <named-content xmlns:xlink="http://www.w3.org/1999/xlink" content-type="dwc:institutional_code" xlink:title="Institute of Botany, Chinese Academy of Sciences" xlink:href="https://scientific-collections.gbif.org/institution/ac8eb8fc-0703-4408-8388-686764b75877" xlink:type="simple">PE</named-content>); • <bold>Qionghai County</bold>, alt. 120 m, 28 Jun 1961, Y. Zhong 4494 (<named-content xmlns:xlink="http://www.w3.org/1999/xlink" content-type="dwc:institutional_code" xlink:title="South China Botanical Garden" xlink:href="https://scientific-collections.gbif.org/institution/8364608f-e93a-4c4f-bde0-b40e4a8fd437" xlink:type="simple">IBSC</named-content>); • <bold>Qiongzhong County</bold>, alt. 60 m, 16 Sept 1957, H. D. Zhang 2291 (<named-content xmlns:xlink="http://www.w3.org/1999/xlink" content-type="dwc:institutional_code" xlink:title="South China Botanical Garden" xlink:href="https://scientific-collections.gbif.org/institution/8364608f-e93a-4c4f-bde0-b40e4a8fd437" xlink:type="simple">IBSC</named-content>); • <bold>Sanya City</bold>, alt. 640 m, 15 Mar 1933, F. C. How 70355 (<named-content xmlns:xlink="http://www.w3.org/1999/xlink" content-type="dwc:institutional_code" xlink:title="Guangxi Institute of Botany" xlink:href="https://scientific-collections.gbif.org/institution/86792ed6-4261-428a-8a23-9bd1a426fba7" xlink:type="simple">IBK</named-content>, <named-content xmlns:xlink="http://www.w3.org/1999/xlink" content-type="dwc:institutional_code" xlink:title="South China Botanical Garden" xlink:href="https://scientific-collections.gbif.org/institution/8364608f-e93a-4c4f-bde0-b40e4a8fd437" xlink:type="simple">IBSC</named-content>, <named-content xmlns:xlink="http://www.w3.org/1999/xlink" content-type="dwc:institutional_code" xlink:title="Institute of Botany, Jiangsu Province and Chinese Academy of Sciences" xlink:href="https://scientific-collections.gbif.org/institution/b93ace59-dae1-42ee-9a25-dd76c5cdb970" xlink:type="simple">NAS</named-content>, <named-content xmlns:xlink="http://www.w3.org/1999/xlink" content-type="dwc:institutional_code" xlink:title="Institute of Botany, Chinese Academy of Sciences" xlink:href="https://scientific-collections.gbif.org/institution/ac8eb8fc-0703-4408-8388-686764b75877" xlink:type="simple">PE</named-content>, <named-content xmlns:xlink="http://www.w3.org/1999/xlink" content-type="dwc:institutional_code" xlink:title="South China Normal University" xlink:href="https://scientific-collections.gbif.org/institution/c3d37b8d-2224-44cb-a7cf-3c856b22fccd" xlink:type="simple">SN</named-content>); • <bold>Wanning City</bold>, 9 Mar 1995, F. W. Xing 5379 (<named-content xmlns:xlink="http://www.w3.org/1999/xlink" content-type="dwc:institutional_code" xlink:title="South China Botanical Garden" xlink:href="https://scientific-collections.gbif.org/institution/8364608f-e93a-4c4f-bde0-b40e4a8fd437" xlink:type="simple">IBSC</named-content>); • <bold>Yazhou District</bold>, Sanya City, 25 Sept 1933, Z. Huang 34228 (<named-content xmlns:xlink="http://www.w3.org/1999/xlink" content-type="dwc:institutional_code" xlink:title="Jiangxi University" xlink:href="https://scientific-collections.gbif.org/institution/3c298f92-2c49-4ccf-8c23-6aae9a284673" xlink:type="simple">JXU</named-content>, <named-content xmlns:xlink="http://www.w3.org/1999/xlink" content-type="dwc:institutional_code" xlink:title="South China Botanical Garden" xlink:href="https://scientific-collections.gbif.org/institution/8364608f-e93a-4c4f-bde0-b40e4a8fd437" xlink:type="simple">IBSC</named-content>). <bold>Hunan • Jiangyong County</bold>, 17 Apr 1984, Y. T. Xiao 40504 (CSFI). <bold>Yunnan • Funing County</bold>, 16 Oct 1964, Q. A. Wu 9644 (<named-content xmlns:xlink="http://www.w3.org/1999/xlink" content-type="dwc:institutional_code" xlink:title="Kunming Institute of Botany, Chinese Academy of Sciences" xlink:href="https://scientific-collections.gbif.org/institution/6039165f-1334-4ac6-a955-5542100c0e50" xlink:type="simple">KUN</named-content>); • <bold>Gejiu City</bold>, 7 Mar 2018, T. Zhang &amp; C. H. Li 18CS16695 (<named-content xmlns:xlink="http://www.w3.org/1999/xlink" content-type="dwc:institutional_code" xlink:title="Kunming Institute of Botany, Chinese Academy of Sciences" xlink:href="https://scientific-collections.gbif.org/institution/6039165f-1334-4ac6-a955-5542100c0e50" xlink:type="simple">KUN</named-content>); • <bold>Hekou</bold> County, 23 Apr 2015, X. L. Hou &amp; W. W. Xin 2015042301 (<named-content xmlns:xlink="http://www.w3.org/1999/xlink" content-type="dwc:institutional_code" xlink:title="Xiamen University" xlink:href="https://scientific-collections.gbif.org/institution/71e880d8-f6b3-4858-a66b-50a6d8ff0c9f" xlink:type="simple">AU</named-content>); • <bold>Jinghong City</bold>, 6 Dec 1993, H. Wang &amp; B. G. Li 108 (<named-content xmlns:xlink="http://www.w3.org/1999/xlink" content-type="dwc:institutional_code" xlink:title="Xishuangbanna Tropical Botanical Garden, Academia Sinica" xlink:href="https://scientific-collections.gbif.org/institution/c1b4b43c-8274-4586-b75e-704e36bdd5c6" xlink:type="simple">HITBC</named-content>); • <bold>Maguan County</bold>, 18 Oct 2002, Y. L. Shui &amp; W. H. Chen et al. 31751 (<named-content xmlns:xlink="http://www.w3.org/1999/xlink" content-type="dwc:institutional_code" xlink:title="Institute of Botany, Chinese Academy of Sciences" xlink:href="https://scientific-collections.gbif.org/institution/ac8eb8fc-0703-4408-8388-686764b75877" xlink:type="simple">PE</named-content>); • <bold>Malipo County</bold>, 13 Oct 2010, B. Xiao LuJL342 (<named-content xmlns:xlink="http://www.w3.org/1999/xlink" content-type="dwc:institutional_code" xlink:title="Kunming Institute of Botany, Chinese Academy of Sciences" xlink:href="https://scientific-collections.gbif.org/institution/6039165f-1334-4ac6-a955-5542100c0e50" xlink:type="simple">KUN</named-content>); • <bold>Mengla County</bold>, 11 Dec 1982, C. D. Kao 34442 (<named-content xmlns:xlink="http://www.w3.org/1999/xlink" content-type="dwc:institutional_code" xlink:title="Xishuangbanna Tropical Botanical Garden, Academia Sinica" xlink:href="https://scientific-collections.gbif.org/institution/c1b4b43c-8274-4586-b75e-704e36bdd5c6" xlink:type="simple">HITBC</named-content>); • <bold>Pingbian County</bold>, alt. 3200 m, 15 Mar 1940, X. Wang &amp; X. P. Li 100319 (<named-content xmlns:xlink="http://www.w3.org/1999/xlink" content-type="dwc:institutional_code" xlink:title="South China Botanical Garden" xlink:href="https://scientific-collections.gbif.org/institution/8364608f-e93a-4c4f-bde0-b40e4a8fd437" xlink:type="simple">IBSC</named-content>); • <bold>Southeast Yunnan</bold>, Dec 1991, H. Wang &amp; H. Zhu 6326 (<named-content xmlns:xlink="http://www.w3.org/1999/xlink" content-type="dwc:institutional_code" xlink:title="Xishuangbanna Tropical Botanical Garden, Academia Sinica" xlink:href="https://scientific-collections.gbif.org/institution/c1b4b43c-8274-4586-b75e-704e36bdd5c6" xlink:type="simple">HITBC</named-content>); • Southeast Yunnan, Nov 1991, H. Zhu &amp; H. Wang 4824 (<named-content xmlns:xlink="http://www.w3.org/1999/xlink" content-type="dwc:institutional_code" xlink:title="Xishuangbanna Tropical Botanical Garden, Academia Sinica" xlink:href="https://scientific-collections.gbif.org/institution/c1b4b43c-8274-4586-b75e-704e36bdd5c6" xlink:type="simple">HITBC</named-content>); • <bold>Xichou County</bold>, 5 Oct 1960, S. Z. Wen 188 (<named-content xmlns:xlink="http://www.w3.org/1999/xlink" content-type="dwc:institutional_code" xlink:title="Kunming Institute of Botany, Chinese Academy of Sciences" xlink:href="https://scientific-collections.gbif.org/institution/6039165f-1334-4ac6-a955-5542100c0e50" xlink:type="simple">KUN</named-content>). The complete list of specimens is provided in Suppl. material <xref ref-type="supplementary-material" rid="S1">1</xref>.</p></tp:treatment-sec><tp:treatment-sec><!--Section generated to contain objects referenced in tp:taxon-treatment.--><supplementary-material xmlns:xlink="http://www.w3.org/1999/xlink" id="S1" position="float" orientation="portrait" xlink:type="simple"><object-id content-type="doi" xlink:type="simple">10.3897/phytokeys.273.174592.suppl1</object-id><object-id content-type="arpha" xlink:type="simple">D24D8A5B-1CBA-520F-8187-9D19E54678BC</object-id><label>Supplementary material 1</label><caption><p>Specimen information</p></caption><statement content-type="dataType"><label>Data type</label><p>xlsx</p></statement><media xlink:href="phytokeys-273-185_article-174592__-s001.xlsx" mimetype="application" mime-subtype="vnd.openxmlformats-officedocument.spreadsheetml.sheet" position="float" orientation="portrait" id="oo_1601653.xlsx" xlink:type="simple"><uri content-type="original_file" xlink:type="simple">https://binary.pensoft.net/file/1601653</uri></media><permissions><license xlink:type="simple"><license-p>This dataset is made available under the Open Database License (<ext-link ext-link-type="uri" xlink:href="http://opendatacommons.org/licenses/odbl/1.0/" xlink:type="simple">http://opendatacommons.org/licenses/odbl/1.0/</ext-link>). The Open Database License (ODbL) is a license agreement intended to allow users to freely share, modify, and use this Dataset while maintaining this same freedom for others, provided that the original source and author(s) are credited.</license-p></license></permissions><attrib specific-use="authors"> Zhiyuan Shi, Xueliang Hou</attrib></supplementary-material></tp:treatment-sec></tp:taxon-treatment>
