# Supplementary material for: A revision of the Miliusa (Annonaceae) from China
Source: PhytoKeys. 2026 Apr 21;273:185–223. doi: 10.3897/phytokeys.273.174592 (PMC13126048; doi:10.3897/phytokeys.273.174592)
Supplement: XML Treatment for Miliusa sinensis [file phytokeys.273.174592-treatment7.xml]

<!DOCTYPE tp:taxon-treatment
  PUBLIC "-//TaxonX//DTD Taxonomic Treatment Publishing DTD v0 20100105//EN" "tax-treatment-NSO.dtd">
<tp:taxon-treatment xmlns:tp="http://www.plazi.org/taxpub"><tp:treatment-meta><kwd-group><label>Taxon classification</label><kwd>
                <named-content content-type="kingdom">Plantae</named-content>
              </kwd><kwd>
                <named-content content-type="order">Magnoliales</named-content>
              </kwd><kwd>
                <named-content content-type="family">Annonaceae</named-content>
              </kwd></kwd-group><mixed-citation publication-type="journal"><person-group><name><surname>Shi</surname><given-names>Zhiyuan</given-names></name><name><surname>Hou</surname><given-names>Xueliang</given-names></name></person-group><article-title>A revision of the <italic><tp:taxon-name><tp:taxon-name-part taxon-name-part-type="genus" reg="Miliusa">Miliusa</tp:taxon-name-part></tp:taxon-name></italic> (<tp:taxon-name><tp:taxon-name-part taxon-name-part-type="family" reg="Annonaceae">Annonaceae</tp:taxon-name-part></tp:taxon-name>) from China</article-title><source>PhytoKeys</source><day>21</day><month>04</month><year>2026</year><volume>273</volume><fpage>185</fpage><lpage>223</lpage><pub-id pub-id-type="doi">10.3897/phytokeys.273.174592</pub-id></mixed-citation></tp:treatment-meta><tp:nomenclature><label>6.</label><tp:taxon-name><object-id xmlns:xlink="http://www.w3.org/1999/xlink" content-type="arpha" xlink:type="simple">B29877B6-E628-52CD-AAB2-770B1FED1958</object-id>
                    		<tp:taxon-name-part taxon-name-part-type="genus" reg="Miliusa">Miliusa</tp:taxon-name-part> <tp:taxon-name-part taxon-name-part-type="species" reg="sinensis">sinensis</tp:taxon-name-part>
                    	</tp:taxon-name><tp:taxon-authority>Finet &amp; Gagnep., Bull. Soc. Bot. France 53 (Mém. 4): 151 (1906)</tp:taxon-authority><xref ref-type="fig" rid="F7">Fig. 7</xref><xref ref-type="table" rid="T1">, Table 1</xref><tp:nomenclature-citation-list><tp:nomenclature-citation><tp:taxon-name><tp:taxon-name-part taxon-name-part-type="genus" reg="Miliusa">Miliusa</tp:taxon-name-part> <tp:taxon-name-part taxon-name-part-type="species" reg="sinensis">sinensis</tp:taxon-name-part></tp:taxon-name><comment> Finet &amp; Gagnep., Bull. Soc. Bot. France 53 (Mém. 4): 151 (1906); Levl., Fl. Kouy-Tcheou: 29 (1914); Rehd. in J. Arn. Arb. 10: 191 (1929); C. Y. Wu &amp; W. T. Wang in Acta Phytotax. Sin. 6: 201 (1957); R. E. Fries in Engl. &amp; Prantl, Nat. Pflanzenfam., ed. 2, 17a(2): 99 (1959); Y. Tsiang &amp; P. T. Li in Fl. Reip. Popul. Sin. 30(2): 39, t. 16(1–8) (1979); Fl. Guizhou 1: 271, fig. 237 (1982); P. T. Li in Fl. Guangdong 2: 15, t. 11(1–5) (1987); P. T. Li in Fl. Guangxi 1: 122 (1991); S. H. Yuan in Fl. Yunnan 5: 15, t. 4(1–9) (1991); P. T. Li &amp; Z. K. Li in High. Pl. China 3: 166, t. 255(1–8) (2000); N. T. Ban, Fl. Viet. 1: 307 (2000); P. T. Li &amp; M. G. Gilbert in Fl. China 19: 680 (2011). Type: China. Province du Kouy-Tchéou: fourrés près du Houa-Kiang, 6 June 1904, J. Cavalerie &amp; J. J. Fortunat 2051 (holotype: P! [P00160893]; isotypes: E! [E00092498, E00092500], K! [K001089909, K001089910], P! [P00432372, P00432373]).</comment></tp:nomenclature-citation><tp:nomenclature-citation><tp:taxon-name><tp:taxon-name-part taxon-name-part-type="genus" reg="Euodia">Euodia</tp:taxon-name-part> <tp:taxon-name-part taxon-name-part-type="species" reg="lyi">lyi</tp:taxon-name-part></tp:taxon-name><comment> H. Lév., Bull. Acad. Int. Geogr. Bot. 24 (294): 142–143 (1914), et Fl. Kouy-Tcheou: 376 (1915), as ‘Evodia’. Type: China. Kouy-Tchéou: Juin Lin 1912, <italic>J. Cavalerie 3971</italic> (lectotype: E! [E00092504], designated by <xref ref-type="bibr" rid="B43">Turner (2018)</xref>; isolectotypes: A! [A00096362], P! [P00160849]).</comment></tp:nomenclature-citation><tp:nomenclature-citation><tp:taxon-name><tp:taxon-name-part taxon-name-part-type="genus" reg="Miliusa">Miliusa</tp:taxon-name-part> <tp:taxon-name-part taxon-name-part-type="species" reg="balansae">balansae</tp:taxon-name-part></tp:taxon-name><comment> auct. non Finet &amp; Gagnep., Chaowasku &amp; Kessler, Nordic J. Bot. 32: 301 (2014), pro parte.</comment></tp:nomenclature-citation></tp:nomenclature-citation-list></tp:nomenclature><tp:treatment-sec sec-type="Chinese name"><title>Chinese name.</title><p>中华野独活 Zhōng Huá Yě Dú Huó.</p></tp:treatment-sec><tp:treatment-sec sec-type="Description"><title>Description.</title><p>Shrubs or small trees, 2–6 m tall, up to 26 cm in diam. Annual branches densely covered with spreading grayish yellow hairs ca. 0.5 mm long, 1–1.5 mm in diam., indumentum gradually deciduous; older branches sparsely pubescent or glabrous, without lenticels, longitudinally striate. Petiole 2–3 × 1.5 mm, indumentum as on branchlets; leaf blades thinly chartaceous, elliptic or ovate-elliptic, rarely obovate-elliptic or narrowly elliptic, 5–15 × 2–5.5 cm; apex acuminate or obtusely acute, tip 5–20 mm; base rounded or obtuse, sometimes slightly asymmetric; adaxial surface glabrous except for the pubescent midvein, midvein slightly impressed, lateral veins inconspicuous; abaxial surface densely covered with ascending hairs ca. 0.5 mm long; lateral veins ca. 9–12 per side, arched-ascending at 60°–85° from the midvein, anastomosing ca. 5–7 mm from the margin. Inflorescences axillary, 1(–2)-flowered; flowers bisexual, buds yellowish green, turning red at anthesis, ca. 1 cm in diam.; peduncle ca. 1 mm long, with 1–2 bracts, ovate, 0.5–1 × 0.5 mm; pedicel slender, 35–75 × 0.5 mm, densely covered with spreading hairs ca. 0.5 mm long; bracteoles 1–2, ovate, 1 × 0.5 mm. Sepals 3, free, ovate-triangular, 2–3 × 1.5–2 mm, densely covered with spreading yellow hairs ca. 0.3 mm long. Petals 6, in 2 whorls of 3; outer petals free, narrowly ovate-triangular, 3–4 × 1 mm, densely covered with spreading yellow hairs ca. 0.3 mm long; inner petals ovate, 10–18 × 7–10 mm, abaxially sparsely pubescent, margins appressed from base to about the midpoint, upper 1/3–1/2 reflexed, lower half saccate, with 5–7 veins and nearly translucent “windows” between veins, with conspicuous red tuberculate protuberances along the veins. Stamens in ca. 7 whorls, 50–60, obovate, 1 × 1 mm; connective apex obtusely apiculate. Carpels 45–60, ca. 1.5 mm long; ovary ovate, ca. 1 mm long, sparsely pubescent; stigma narrowly ovate, ca. 0.5 mm long, minutely pubescent; ovules 2(–3) per carpel. Torus cylindrical, densely white-pubescent. Fruiting peduncle 2 × 1.5–2 mm; fruiting pedicel 50–90 × 1.5 mm. Monocarps 15–30, ellipsoid-globose, 9–14 × 8–10 mm, glabrous, finely tuberculate, slightly constricted at the middle, apex mucronate with a tip ca. 0.3 mm long; stipes 12–21 × 0.8 mm, densely short-pubescent. Seeds 1–2 per monocarp, ellipsoid, slightly flattened, 7 × 5 mm.</p></tp:treatment-sec><tp:treatment-sec sec-type="Phenology"><title>Phenology.</title><p>Flowering from March to September; fruiting from May to December.</p></tp:treatment-sec><tp:treatment-sec sec-type="Distribution"><title>Distribution.</title><p>Distributed in southern China (Guangdong: Yangchun; Guangxi: Baise, Da’e, Daxin, Debao, Donglan, Fengshan, Huanjiang, Jingxi, Leye, Lingle, Lingyun, Long’an, Longjin, Longlin, Longzhou, Nandan, Napo, Ningming, Pingguo, Rong’an, Tian’e, Tianlin, Tianyang, Xilin, Xincheng, Youjiang, Zhenfeng; Guizhou: Anlong, Anshun, Ceheng, Chishui, Libo, Luodian, Wangmo, Xingren, Xingyi, Xiuwen; Yunnan: Funing, Guangnan, Shizong, Xichou, Yuanjiang) and extending into Vietnam; also cultivated in the Xishuangbanna Botanical Garden (Yunnan).</p></tp:treatment-sec><tp:treatment-sec sec-type="Habitat"><title>Habitat.</title><p>Dense forests on limestone mountains and valley thickets at elevations of 600–2100 m.</p></tp:treatment-sec><tp:treatment-sec sec-type="Notes"><title>Notes.</title><p>This species is widely distributed in Guangxi and parts of Yunnan and Guizhou but has not been recorded from Guangdong or Hainan. Its range is considerably narrower than that of <italic><tp:taxon-name><tp:taxon-name-part taxon-name-part-type="genus" reg="Miliusa">Miliusa</tp:taxon-name-part> <tp:taxon-name-part taxon-name-part-type="species" reg="balansae">balansae</tp:taxon-name-part></tp:taxon-name></italic>; however, it extends further north, reaching Chishui City in Guizhou Province (28.405°N). The species predominantly occupies limestone montane habitats and shows greater light demand and drought tolerance, suggesting substantial ecological differentiation between the two species.</p><p>Based on similarity in floral and fruit characters, <xref ref-type="bibr" rid="B8">Chaowasku and Kessler (2014)</xref> reduced <italic><tp:taxon-name><tp:taxon-name-part taxon-name-part-type="genus" reg="Miliusa">Miliusa</tp:taxon-name-part> <tp:taxon-name-part taxon-name-part-type="species" reg="sinensis">sinensis</tp:taxon-name-part></tp:taxon-name></italic> to <italic><tp:taxon-name><tp:taxon-name-part taxon-name-part-type="genus" reg="Miliusa">M.</tp:taxon-name-part> <tp:taxon-name-part taxon-name-part-type="species" reg="balansae">balansae</tp:taxon-name-part></tp:taxon-name></italic>, a treatment subsequently followed by <xref ref-type="bibr" rid="B43">Turner (2018)</xref>. Based on our current data, we are unable to support this taxonomic interpretation. Detailed examination of extensive herbarium material, together with field observations of wild populations, reveals several stable and well-marked differences between <italic><tp:taxon-name><tp:taxon-name-part taxon-name-part-type="genus" reg="Miliusa">Miliusa</tp:taxon-name-part> <tp:taxon-name-part taxon-name-part-type="species" reg="sinensis">sinensis</tp:taxon-name-part></tp:taxon-name></italic> and <italic><tp:taxon-name><tp:taxon-name-part taxon-name-part-type="genus" reg="Miliusa">M.</tp:taxon-name-part> <tp:taxon-name-part taxon-name-part-type="species" reg="balansae">balansae</tp:taxon-name-part></tp:taxon-name></italic>: (1) sepals of <italic><tp:taxon-name><tp:taxon-name-part taxon-name-part-type="genus" reg="Miliusa">M.</tp:taxon-name-part> <tp:taxon-name-part taxon-name-part-type="species" reg="sinensis">sinensis</tp:taxon-name-part></tp:taxon-name></italic> ovate-triangular, 2–3 × 1 mm, versus broadly ovate-triangular, 2–2.5 × 1.5–2 mm, in <italic><tp:taxon-name><tp:taxon-name-part taxon-name-part-type="genus" reg="Miliusa">M.</tp:taxon-name-part> <tp:taxon-name-part taxon-name-part-type="species" reg="balansae">balansae</tp:taxon-name-part></tp:taxon-name></italic>; (2) outer petals of <italic><tp:taxon-name><tp:taxon-name-part taxon-name-part-type="genus" reg="Miliusa">M.</tp:taxon-name-part> <tp:taxon-name-part taxon-name-part-type="species" reg="sinensis">sinensis</tp:taxon-name-part></tp:taxon-name></italic> narrowly ovate-triangular, 3–4 × 1 mm, versus ovate-triangular, 2.5–3 × 1.5 mm, in <italic><tp:taxon-name><tp:taxon-name-part taxon-name-part-type="genus" reg="Miliusa">M.</tp:taxon-name-part> <tp:taxon-name-part taxon-name-part-type="species" reg="balansae">balansae</tp:taxon-name-part></tp:taxon-name></italic>; (3) inner petals of <italic><tp:taxon-name><tp:taxon-name-part taxon-name-part-type="genus" reg="Miliusa">M.</tp:taxon-name-part> <tp:taxon-name-part taxon-name-part-type="species" reg="sinensis">sinensis</tp:taxon-name-part></tp:taxon-name></italic> smaller, usually 10–18 mm long, versus larger inner petals, usually 15–25 mm long, in <italic><tp:taxon-name><tp:taxon-name-part taxon-name-part-type="genus" reg="Miliusa">M.</tp:taxon-name-part> <tp:taxon-name-part taxon-name-part-type="species" reg="balansae">balansae</tp:taxon-name-part></tp:taxon-name></italic>; (4) monocarps of <italic><tp:taxon-name><tp:taxon-name-part taxon-name-part-type="genus" reg="Miliusa">M.</tp:taxon-name-part> <tp:taxon-name-part taxon-name-part-type="species" reg="sinensis">sinensis</tp:taxon-name-part></tp:taxon-name></italic> smaller, usually 9–14 × 8–10 mm, versus larger monocarps, usually 12–22 × 10–14 mm, in <italic><tp:taxon-name><tp:taxon-name-part taxon-name-part-type="genus" reg="Miliusa">M.</tp:taxon-name-part> <tp:taxon-name-part taxon-name-part-type="species" reg="balansae">balansae</tp:taxon-name-part></tp:taxon-name></italic>; and (5) branchlets, leaves, and pedicels of <italic><tp:taxon-name><tp:taxon-name-part taxon-name-part-type="genus" reg="Miliusa">M.</tp:taxon-name-part> <tp:taxon-name-part taxon-name-part-type="species" reg="sinensis">sinensis</tp:taxon-name-part></tp:taxon-name></italic> usually with spreading pubescence (hairs ca. 0.5 mm long), versus shorter puberulent (hairs 0.1–0.2 mm long) or sometimes glabrous in <italic><tp:taxon-name><tp:taxon-name-part taxon-name-part-type="genus" reg="Miliusa">M.</tp:taxon-name-part> <tp:taxon-name-part taxon-name-part-type="species" reg="balansae">balansae</tp:taxon-name-part></tp:taxon-name></italic> (Table <xref ref-type="table" rid="T1">1</xref>, Figs <xref ref-type="fig" rid="F6">6</xref>, <xref ref-type="fig" rid="F7">7</xref>).</p></tp:treatment-sec><tp:treatment-sec sec-type="Selected specimens examined"><title>Selected specimens examined.</title><p><bold>Guangxi</bold> • <bold>Baise City</bold>, 11 Aug 2007, S. J. Fang &amp; P. Y. Lin et al. 07LN489 (<named-content xmlns:xlink="http://www.w3.org/1999/xlink" content-type="dwc:institutional_code" xlink:title="Fairy Lake Botanical Garden" xlink:href="https://scientific-collections.gbif.org/institution/47604750-1384-4862-8f54-5a6c4541077c" xlink:type="simple">SZG</named-content>); <bold>Da’e County</bold>, 1957, Z. Huang 43252 (<named-content xmlns:xlink="http://www.w3.org/1999/xlink" content-type="dwc:institutional_code" xlink:title="South China Botanical Garden" xlink:href="https://scientific-collections.gbif.org/institution/8364608f-e93a-4c4f-bde0-b40e4a8fd437" xlink:type="simple">IBSC</named-content>, <named-content xmlns:xlink="http://www.w3.org/1999/xlink" content-type="dwc:institutional_code" xlink:title="Guangxi Institute of Botany" xlink:href="https://scientific-collections.gbif.org/institution/86792ed6-4261-428a-8a23-9bd1a426fba7" xlink:type="simple">IBK</named-content>, <named-content xmlns:xlink="http://www.w3.org/1999/xlink" content-type="dwc:institutional_code" xlink:title="Kunming Institute of Botany, Chinese Academy of Sciences" xlink:href="https://scientific-collections.gbif.org/institution/6039165f-1334-4ac6-a955-5542100c0e50" xlink:type="simple">KUN</named-content>); • <bold>Daxin County</bold>, 27 Mar 1960, Z. D. Gui 109 (<named-content xmlns:xlink="http://www.w3.org/1999/xlink" content-type="dwc:institutional_code" xlink:title="Guangxi Institute of Botany" xlink:href="https://scientific-collections.gbif.org/institution/86792ed6-4261-428a-8a23-9bd1a426fba7" xlink:type="simple">IBK</named-content>); • <bold>Debao County</bold>, 04 2010, Y. F. Huang &amp; J. Huang 21664 (<named-content xmlns:xlink="http://www.w3.org/1999/xlink" content-type="dwc:institutional_code" xlink:title="Guangxi Medicinal Botanic Garden" xlink:href="https://scientific-collections.gbif.org/institution/6eb40dcf-2811-42c4-995d-cf92509782f1" xlink:type="simple">GXMG</named-content>); • <bold>Donglan County</bold>, 4 Nov 1979, Q. H. Lv 5101 (<named-content xmlns:xlink="http://www.w3.org/1999/xlink" content-type="dwc:institutional_code" xlink:title="Guangxi Institute of Botany" xlink:href="https://scientific-collections.gbif.org/institution/86792ed6-4261-428a-8a23-9bd1a426fba7" xlink:type="simple">IBK</named-content>); • <bold>Fengshan County</bold>, 2012, X. Y. Huang &amp; Y. D. Peng et al. s.n. (<named-content xmlns:xlink="http://www.w3.org/1999/xlink" content-type="dwc:institutional_code" xlink:title="Guangxi Medicinal Botanic Garden" xlink:href="https://scientific-collections.gbif.org/institution/6eb40dcf-2811-42c4-995d-cf92509782f1" xlink:type="simple">GXMG</named-content>); • <bold>Huanjiang County</bold>, 21 Oct 1991, Q. Dian 70090 (<named-content xmlns:xlink="http://www.w3.org/1999/xlink" content-type="dwc:institutional_code" xlink:title="Kunming Institute of Botany, Chinese Academy of Sciences" xlink:href="https://scientific-collections.gbif.org/institution/6039165f-1334-4ac6-a955-5542100c0e50" xlink:type="simple">KUN</named-content>); • <bold>Jingxi County</bold>, 5 Nov 2020, P. Yang &amp; S. Y. Nong et al. BL1398 (<named-content xmlns:xlink="http://www.w3.org/1999/xlink" content-type="dwc:institutional_code" xlink:title="Guangxi Institute of Botany" xlink:href="https://scientific-collections.gbif.org/institution/86792ed6-4261-428a-8a23-9bd1a426fba7" xlink:type="simple">IBK</named-content>); • <bold>Leye County</bold>, 17 Jun 2018, X. H. Hu &amp; B. Pan et al. GXIBHXH003B04 (<named-content xmlns:xlink="http://www.w3.org/1999/xlink" content-type="dwc:institutional_code" xlink:title="Kunming Institute of Botany, Chinese Academy of Sciences" xlink:href="https://scientific-collections.gbif.org/institution/6039165f-1334-4ac6-a955-5542100c0e50" xlink:type="simple">KUN</named-content>); • <bold>Lingle County</bold>, 3 Jul 1959, Z. T. Li 603548 (<named-content xmlns:xlink="http://www.w3.org/1999/xlink" content-type="dwc:institutional_code" xlink:title="South China Botanical Garden" xlink:href="https://scientific-collections.gbif.org/institution/8364608f-e93a-4c4f-bde0-b40e4a8fd437" xlink:type="simple">IBSC</named-content>, <named-content xmlns:xlink="http://www.w3.org/1999/xlink" content-type="dwc:institutional_code" xlink:title="Guangxi Institute of Botany" xlink:href="https://scientific-collections.gbif.org/institution/86792ed6-4261-428a-8a23-9bd1a426fba7" xlink:type="simple">IBK</named-content>); • <bold>Lingyun County</bold>, 3 Jun 1960, C. F. Liang 34093 (<named-content xmlns:xlink="http://www.w3.org/1999/xlink" content-type="dwc:institutional_code" xlink:title="Guangxi Institute of Botany" xlink:href="https://scientific-collections.gbif.org/institution/86792ed6-4261-428a-8a23-9bd1a426fba7" xlink:type="simple">IBK</named-content>); • <bold>Long’an County</bold>, 10 Nov 2011, J. C. Yang &amp; Y. B. Liao LH1205 (<named-content xmlns:xlink="http://www.w3.org/1999/xlink" content-type="dwc:institutional_code" xlink:title="Guangxi Institute of Botany" xlink:href="https://scientific-collections.gbif.org/institution/86792ed6-4261-428a-8a23-9bd1a426fba7" xlink:type="simple">IBK</named-content>); • <bold>Longjin County</bold>, 5 Oct 1958, H. Q. Li 40088 (<named-content xmlns:xlink="http://www.w3.org/1999/xlink" content-type="dwc:institutional_code" xlink:title="Kunming Institute of Botany, Chinese Academy of Sciences" xlink:href="https://scientific-collections.gbif.org/institution/6039165f-1334-4ac6-a955-5542100c0e50" xlink:type="simple">KUN</named-content>); • <bold>Longzhou County</bold>, 7 Oct 1979, G. Nong 10939 (<named-content xmlns:xlink="http://www.w3.org/1999/xlink" content-type="dwc:institutional_code" xlink:title="Guangxi Institute of Botany" xlink:href="https://scientific-collections.gbif.org/institution/86792ed6-4261-428a-8a23-9bd1a426fba7" xlink:type="simple">IBK</named-content>); • <bold>Nandan County</bold>, 17 Apr 2010, J. Huang &amp; X. M. Luo et al. 22036 (<named-content xmlns:xlink="http://www.w3.org/1999/xlink" content-type="dwc:institutional_code" xlink:title="Guangxi Medicinal Botanic Garden" xlink:href="https://scientific-collections.gbif.org/institution/6eb40dcf-2811-42c4-995d-cf92509782f1" xlink:type="simple">GXMG</named-content>); • <bold>Napo County</bold>, 19 Mar 2013, Z. Z. Lan &amp; Y. Li et al. 451026130319045LY (<named-content xmlns:xlink="http://www.w3.org/1999/xlink" content-type="dwc:institutional_code" xlink:title="Guangxi Medicinal Botanic Garden" xlink:href="https://scientific-collections.gbif.org/institution/6eb40dcf-2811-42c4-995d-cf92509782f1" xlink:type="simple">GXMG</named-content>); • <bold>Ningming County</bold>, 14 Mar 2010, Y. D. Peng &amp; Y. F. Huang et al. 21772 (<named-content xmlns:xlink="http://www.w3.org/1999/xlink" content-type="dwc:institutional_code" xlink:title="Guangxi Medicinal Botanic Garden" xlink:href="https://scientific-collections.gbif.org/institution/6eb40dcf-2811-42c4-995d-cf92509782f1" xlink:type="simple">GXMG</named-content>); • <bold>Pingguo County</bold>, 2015, H. Z. Lv &amp; B. Y. Huang et al. s.n. (<named-content xmlns:xlink="http://www.w3.org/1999/xlink" content-type="dwc:institutional_code" xlink:title="Guangxi Medicinal Botanic Garden" xlink:href="https://scientific-collections.gbif.org/institution/6eb40dcf-2811-42c4-995d-cf92509782f1" xlink:type="simple">GXMG</named-content>); • <bold>Rong’an County</bold>, 29 Nov 2008, N. F. Li &amp; L. H. Gao 19317 (<named-content xmlns:xlink="http://www.w3.org/1999/xlink" content-type="dwc:institutional_code" xlink:title="Guangxi Medicinal Botanic Garden" xlink:href="https://scientific-collections.gbif.org/institution/6eb40dcf-2811-42c4-995d-cf92509782f1" xlink:type="simple">GXMG</named-content>); • <bold>Tian’e County</bold>, 9 Sept 1989, J. D. Bei 896923 (<named-content xmlns:xlink="http://www.w3.org/1999/xlink" content-type="dwc:institutional_code" xlink:title="Institute of Botany, Chinese Academy of Sciences" xlink:href="https://scientific-collections.gbif.org/institution/ac8eb8fc-0703-4408-8388-686764b75877" xlink:type="simple">PE</named-content>); • <bold>Tianlin County</bold>, 2 Jun 2013, L. Tian 451029130602033 (<named-content xmlns:xlink="http://www.w3.org/1999/xlink" content-type="dwc:institutional_code" xlink:title="Guangxi Medicinal Botanic Garden" xlink:href="https://scientific-collections.gbif.org/institution/6eb40dcf-2811-42c4-995d-cf92509782f1" xlink:type="simple">GXMG</named-content>, <named-content xmlns:xlink="http://www.w3.org/1999/xlink" content-type="dwc:institutional_code" xlink:title="Guangxi Institute of Traditional Medical and Pharmaceutical Sciences" xlink:href="https://scientific-collections.gbif.org/institution/26d59ced-676b-494e-b512-bd4537ff3276" xlink:type="simple">GXMI</named-content>); • <bold>Tianyang County</bold>, 2015, Y. Tian s.n. (<named-content xmlns:xlink="http://www.w3.org/1999/xlink" content-type="dwc:institutional_code" xlink:title="Guangxi Medicinal Botanic Garden" xlink:href="https://scientific-collections.gbif.org/institution/6eb40dcf-2811-42c4-995d-cf92509782f1" xlink:type="simple">GXMG</named-content>); • <bold>Xilin County</bold>, 2014, Y. M. Zhao &amp; N. F. Li et al. s.n. (<named-content xmlns:xlink="http://www.w3.org/1999/xlink" content-type="dwc:institutional_code" xlink:title="Guangxi Medicinal Botanic Garden" xlink:href="https://scientific-collections.gbif.org/institution/6eb40dcf-2811-42c4-995d-cf92509782f1" xlink:type="simple">GXMG</named-content>); • <bold>Xincheng County</bold>, 11 Nov 1991, W. J. Zhang et al. 91088 (<named-content xmlns:xlink="http://www.w3.org/1999/xlink" content-type="dwc:institutional_code" xlink:title="Kunming Institute of Botany, Chinese Academy of Sciences" xlink:href="https://scientific-collections.gbif.org/institution/6039165f-1334-4ac6-a955-5542100c0e50" xlink:type="simple">KUN</named-content>); • <bold>Youjiang District</bold>, 2012, Youjiang Team s.n. (<named-content xmlns:xlink="http://www.w3.org/1999/xlink" content-type="dwc:institutional_code" xlink:title="Guangxi Medicinal Botanic Garden" xlink:href="https://scientific-collections.gbif.org/institution/6eb40dcf-2811-42c4-995d-cf92509782f1" xlink:type="simple">GXMG</named-content>); • <bold>Zhenfeng County</bold>, 12 Sept 1936, S. W. Deng 90833 (<named-content xmlns:xlink="http://www.w3.org/1999/xlink" content-type="dwc:institutional_code" xlink:title="Guangxi Institute of Botany" xlink:href="https://scientific-collections.gbif.org/institution/86792ed6-4261-428a-8a23-9bd1a426fba7" xlink:type="simple">IBK</named-content>). <bold>Guizhou • Anlong County</bold>, 11 Jul 1959, S. D. An 74 (<named-content xmlns:xlink="http://www.w3.org/1999/xlink" content-type="dwc:institutional_code" xlink:title="Guizhou Academy of Sciences" xlink:href="https://scientific-collections.gbif.org/institution/874b687d-56a2-42d1-9ff9-3b2b7aea145d" xlink:type="simple">HGAS</named-content>, <named-content xmlns:xlink="http://www.w3.org/1999/xlink" content-type="dwc:institutional_code" xlink:title="Institute of Botany, Chinese Academy of Sciences" xlink:href="https://scientific-collections.gbif.org/institution/ac8eb8fc-0703-4408-8388-686764b75877" xlink:type="simple">PE</named-content>); • <bold>Anshun County</bold>, 1990, K. M. Lan 900488 (<named-content xmlns:xlink="http://www.w3.org/1999/xlink" content-type="dwc:institutional_code" xlink:title="Guizhou Agricultural College" xlink:href="https://scientific-collections.gbif.org/institution/6a7167fe-8426-4897-b52d-dec9df8345dc" xlink:type="simple">GZAC</named-content>); • <bold>Ceheng County</bold>, 4 Sept 1958, Z. Y. Cao 537 (<named-content xmlns:xlink="http://www.w3.org/1999/xlink" content-type="dwc:institutional_code" xlink:title="Guizhou Academy of Sciences" xlink:href="https://scientific-collections.gbif.org/institution/874b687d-56a2-42d1-9ff9-3b2b7aea145d" xlink:type="simple">HGAS</named-content>, <named-content xmlns:xlink="http://www.w3.org/1999/xlink" content-type="dwc:institutional_code" xlink:title="Institute of Botany, Chinese Academy of Sciences" xlink:href="https://scientific-collections.gbif.org/institution/ac8eb8fc-0703-4408-8388-686764b75877" xlink:type="simple">PE</named-content>); • <bold>Chishui City</bold>, 13 May 2017, M. C. Wang 520402170513317LY (<named-content xmlns:xlink="http://www.w3.org/1999/xlink" content-type="dwc:institutional_code" xlink:title="Guizhou Institute of Traditional Chinese Medicine" xlink:href="https://scientific-collections.gbif.org/institution/41d73635-0848-4f1f-ae39-dd087c2531f6" xlink:type="simple">GZTM</named-content>); • <bold>Libo County</bold>, 1 Nov 2018, J. W. Yang &amp; X. F. Li et al. GZBG036B06 (<named-content xmlns:xlink="http://www.w3.org/1999/xlink" content-type="dwc:institutional_code" xlink:title="Kunming Institute of Botany, Chinese Academy of Sciences" xlink:href="https://scientific-collections.gbif.org/institution/6039165f-1334-4ac6-a955-5542100c0e50" xlink:type="simple">KUN</named-content>); • <bold>Luodian County</bold>, 3 May 1991, Q. Dian 40087 (<named-content xmlns:xlink="http://www.w3.org/1999/xlink" content-type="dwc:institutional_code" xlink:title="Kunming Institute of Botany, Chinese Academy of Sciences" xlink:href="https://scientific-collections.gbif.org/institution/6039165f-1334-4ac6-a955-5542100c0e50" xlink:type="simple">KUN</named-content>); • <bold>Wangmo County</bold>, 12 Sept 1936, S. W. Deng 90833 (<named-content xmlns:xlink="http://www.w3.org/1999/xlink" content-type="dwc:institutional_code" xlink:title="South China Normal University" xlink:href="https://scientific-collections.gbif.org/institution/c3d37b8d-2224-44cb-a7cf-3c856b22fccd" xlink:type="simple">SN</named-content>); • <bold>Xingren County</bold>, 10 Jul 1960, Z. S. Zhang &amp; Y. T. Zhang 5966 (<named-content xmlns:xlink="http://www.w3.org/1999/xlink" content-type="dwc:institutional_code" xlink:title="Guizhou Academy of Sciences" xlink:href="https://scientific-collections.gbif.org/institution/874b687d-56a2-42d1-9ff9-3b2b7aea145d" xlink:type="simple">HGAS</named-content>); • <bold>Xingyi City</bold>, 19 Aug 1929, B. Q. Zhong 1690 (<named-content xmlns:xlink="http://www.w3.org/1999/xlink" content-type="dwc:institutional_code" xlink:title="Institute of Botany, Chinese Academy of Sciences" xlink:href="https://scientific-collections.gbif.org/institution/ac8eb8fc-0703-4408-8388-686764b75877" xlink:type="simple">PE</named-content>); • <bold>Xiuwen County</bold>, 24 Jun 1996, 94-senbao s.n. (<named-content xmlns:xlink="http://www.w3.org/1999/xlink" content-type="dwc:institutional_code" xlink:title="Guizhou Forestry School" xlink:href="https://scientific-collections.gbif.org/institution/24ec52e8-28e3-49d0-a7a3-47ff204df7b5" xlink:type="simple">GFS</named-content>); • <bold>Zhenfeng County</bold>, 12 Sept 1936, S. W. Deng 90833 (<named-content xmlns:xlink="http://www.w3.org/1999/xlink" content-type="dwc:institutional_code" xlink:title="South China Botanical Garden" xlink:href="https://scientific-collections.gbif.org/institution/8364608f-e93a-4c4f-bde0-b40e4a8fd437" xlink:type="simple">IBSC</named-content>). <bold>Yunnan • Funing County</bold>, 16 Aug 1961, S. G. Wu 3685 (<named-content xmlns:xlink="http://www.w3.org/1999/xlink" content-type="dwc:institutional_code" xlink:title="Xishuangbanna Tropical Botanical Garden, Academia Sinica" xlink:href="https://scientific-collections.gbif.org/institution/c1b4b43c-8274-4586-b75e-704e36bdd5c6" xlink:type="simple">HITBC</named-content>, <named-content xmlns:xlink="http://www.w3.org/1999/xlink" content-type="dwc:institutional_code" xlink:title="Kunming Institute of Botany, Chinese Academy of Sciences" xlink:href="https://scientific-collections.gbif.org/institution/6039165f-1334-4ac6-a955-5542100c0e50" xlink:type="simple">KUN</named-content>); • <bold>Guangnan County</bold>, alt. 1200 m, <named-content xmlns:xlink="http://www.w3.org/1999/xlink" content-type="dwc:verbatimCoordinates" xlink:type="simple">23.39°N, 105.29°E</named-content>, 18 Oct 2002, H. Wang 6516 (<named-content xmlns:xlink="http://www.w3.org/1999/xlink" content-type="dwc:institutional_code" xlink:title="Xishuangbanna Tropical Botanical Garden, Academia Sinica" xlink:href="https://scientific-collections.gbif.org/institution/c1b4b43c-8274-4586-b75e-704e36bdd5c6" xlink:type="simple">HITBC</named-content>, <named-content xmlns:xlink="http://www.w3.org/1999/xlink" content-type="dwc:institutional_code" xlink:title="Institute of Botany, Chinese Academy of Sciences" xlink:href="https://scientific-collections.gbif.org/institution/ac8eb8fc-0703-4408-8388-686764b75877" xlink:type="simple">PE</named-content>); • <bold>Mengla County</bold>, 29 Jun 2017, C. Y. Sheng C400787 (<named-content xmlns:xlink="http://www.w3.org/1999/xlink" content-type="dwc:institutional_code" xlink:title="Xishuangbanna Tropical Botanical Garden, Academia Sinica" xlink:href="https://scientific-collections.gbif.org/institution/c1b4b43c-8274-4586-b75e-704e36bdd5c6" xlink:type="simple">HITBC</named-content>); • <bold>Shizong County</bold>, 12 Jul 2020, E. D. Liu &amp; C. H. Wang LED9730 (<named-content xmlns:xlink="http://www.w3.org/1999/xlink" content-type="dwc:institutional_code" xlink:title="Kunming Institute of Botany, Chinese Academy of Sciences" xlink:href="https://scientific-collections.gbif.org/institution/6039165f-1334-4ac6-a955-5542100c0e50" xlink:type="simple">KUN</named-content>); • <bold>Xichou County</bold>, 2 Jun 1964, S. Z. Wang 608 (<named-content xmlns:xlink="http://www.w3.org/1999/xlink" content-type="dwc:institutional_code" xlink:title="Kunming Institute of Botany, Chinese Academy of Sciences" xlink:href="https://scientific-collections.gbif.org/institution/6039165f-1334-4ac6-a955-5542100c0e50" xlink:type="simple">KUN</named-content>); • <bold>Yuanjiang County</bold>, 7 Jun 1984, G. D. Tao 38853 (<named-content xmlns:xlink="http://www.w3.org/1999/xlink" content-type="dwc:institutional_code" xlink:title="Xishuangbanna Tropical Botanical Garden, Academia Sinica" xlink:href="https://scientific-collections.gbif.org/institution/c1b4b43c-8274-4586-b75e-704e36bdd5c6" xlink:type="simple">HITBC</named-content>, <named-content xmlns:xlink="http://www.w3.org/1999/xlink" content-type="dwc:institutional_code" xlink:title="Kunming Institute of Botany, Chinese Academy of Sciences" xlink:href="https://scientific-collections.gbif.org/institution/6039165f-1334-4ac6-a955-5542100c0e50" xlink:type="simple">KUN</named-content>). The complete list of specimens is provided in Suppl. material <xref ref-type="supplementary-material" rid="S1">1</xref>.</p></tp:treatment-sec><tp:treatment-sec><!--Section generated to contain objects referenced in tp:taxon-treatment.--><fig id="F7" position="float" orientation="portrait"><object-id xmlns:xlink="http://www.w3.org/1999/xlink" content-type="doi" xlink:type="simple">10.3897/phytokeys.273.174592.figure7</object-id><object-id xmlns:xlink="http://www.w3.org/1999/xlink" content-type="arpha" xlink:type="simple">166A537D-8452-56C7-8847-F33CBA24840E</object-id><label>Figure 7.</label><caption><p><italic><tp:taxon-name><tp:taxon-name-part taxon-name-part-type="genus" reg="Miliusa">Miliusa</tp:taxon-name-part> <tp:taxon-name-part taxon-name-part-type="species" reg="sinensis">sinensis</tp:taxon-name-part></tp:taxon-name></italic> Finet &amp; Gagnep. <bold>A</bold>. Plant; <bold>B</bold>. Flowering branch; <bold>C</bold>. Twig (showing dense hairs on branch and leaves); <bold>D</bold>. Flowers (showing sepals and outer petals, isotypes P [P00432372]); <bold>E</bold>. Flower buds; <bold>F</bold>. Flowers; <bold>G</bold>. Fruit [photos: <bold>A–C, E–G</bold> by X. L. Hou].</p></caption><graphic xmlns:xlink="http://www.w3.org/1999/xlink" xlink:href="phytokeys-273-185_article-174592__-g007.jpg" id="oo_1601647.jpg" position="float" orientation="portrait" xlink:type="simple"><uri content-type="original_file" xlink:type="simple">https://binary.pensoft.net/fig/1601647</uri></graphic></fig><table-wrap id="T1" position="float" orientation="portrait"><label>Table 1.</label><caption><p>The comparison of the diagnostic characters of <italic><tp:taxon-name><tp:taxon-name-part taxon-name-part-type="genus" reg="Miliusa">Miliusa</tp:taxon-name-part> <tp:taxon-name-part taxon-name-part-type="species" reg="sinensis">sinensis</tp:taxon-name-part></tp:taxon-name></italic> and <italic><tp:taxon-name><tp:taxon-name-part taxon-name-part-type="genus" reg="Miliusa">M.</tp:taxon-name-part> <tp:taxon-name-part taxon-name-part-type="species" reg="balansae">balansae</tp:taxon-name-part></tp:taxon-name></italic>.<italic/></p></caption><table><tbody><tr><th rowspan="1" colspan="1">Characters</th><th rowspan="1" colspan="1">
                      <italic>
                        <tp:taxon-name><tp:taxon-name-part taxon-name-part-type="genus" reg="Miliusa">Miliusa</tp:taxon-name-part> <tp:taxon-name-part taxon-name-part-type="species" reg="sinensis">sinensis</tp:taxon-name-part></tp:taxon-name>
                      </italic>
                    </th><th rowspan="1" colspan="1">
                      <italic>
                        <tp:taxon-name><tp:taxon-name-part taxon-name-part-type="genus" reg="Miliusa">M.</tp:taxon-name-part> <tp:taxon-name-part taxon-name-part-type="species" reg="balansae">balansae</tp:taxon-name-part></tp:taxon-name>
                      </italic>
                    </th></tr><tr><td rowspan="1" colspan="1">Sepals</td><td rowspan="1" colspan="1">ovate-triangular, 2.5–3 mm long, densely pubescent</td><td rowspan="1" colspan="1">broadly ovate-triangular, 2 mm long, glabrous or sparsely minutely pubescent</td></tr><tr><td rowspan="1" colspan="1">Outer petals</td><td rowspan="1" colspan="1">narrowly ovate-triangular, 3–4 mm long, densely pubescent</td><td rowspan="1" colspan="1">ovate-triangular, 2–2.5 mm long, glabrous or sparsely minutely pubescent</td></tr><tr><td rowspan="1" colspan="1">Inner petals</td><td rowspan="1" colspan="1">ovate, 10–18 × 7–10 mm, densely minutely pubescent</td><td rowspan="1" colspan="1">ovate, 15–25 × 10–15 mm, glabrous or sparsely minutely pubescent</td></tr><tr><td rowspan="1" colspan="1">Pedicel</td><td rowspan="1" colspan="1">0.4–0.6 mm in diam., spreading yellow pubescence, hairs ca. 0.5 mm long</td><td rowspan="1" colspan="1">0.5–1 mm in diam., glabrous or sparsely minutely pubescent, hairs 0.1–0.2 mm long</td></tr><tr><td rowspan="1" colspan="1">Monocarps</td><td rowspan="1" colspan="1">9–14 × 8–10 mm</td><td rowspan="1" colspan="1">12–22 × 10–14 mm</td></tr><tr><td rowspan="1" colspan="1">Branches indumentum</td><td rowspan="1" colspan="1">densely spreading yellowish-gray pubescence, hairs ca. 0.5 mm long</td><td rowspan="1" colspan="1">glabrous or minutely puberulent, hairs 0.1–0.2 mm long</td></tr></tbody></table></table-wrap><fig id="F6" position="float" orientation="portrait"><object-id xmlns:xlink="http://www.w3.org/1999/xlink" content-type="doi" xlink:type="simple">10.3897/phytokeys.273.174592.figure6</object-id><object-id xmlns:xlink="http://www.w3.org/1999/xlink" content-type="arpha" xlink:type="simple">CC0FC1F4-5E29-51DE-A058-A60B3D6093B3</object-id><label>Figure 6.</label><caption><p><italic><tp:taxon-name><tp:taxon-name-part taxon-name-part-type="genus" reg="Miliusa">Miliusa</tp:taxon-name-part> <tp:taxon-name-part taxon-name-part-type="species" reg="balansae">balansae</tp:taxon-name-part></tp:taxon-name></italic> Finet &amp; Gagnep. <bold>A</bold>. Plant; <bold>B</bold>. Flowering branch; <bold>C</bold>. Lateral view of flowers; <bold>D</bold>. Apical view of the flower; <bold>E</bold>. Androecium and gynoecium; <bold>F</bold>. Abaxial view of the inner petal; <bold>G</bold>. Adaxial view of the inner petal; <bold>H</bold>. Fruit [photos: <bold>A–H</bold> by X. L. Hou].</p></caption><graphic xmlns:xlink="http://www.w3.org/1999/xlink" xlink:href="phytokeys-273-185_article-174592__-g006.jpg" id="oo_1601646.jpg" position="float" orientation="portrait" xlink:type="simple"><uri content-type="original_file" xlink:type="simple">https://binary.pensoft.net/fig/1601646</uri></graphic></fig><supplementary-material xmlns:xlink="http://www.w3.org/1999/xlink" id="S1" position="float" orientation="portrait" xlink:type="simple"><object-id content-type="doi" xlink:type="simple">10.3897/phytokeys.273.174592.suppl1</object-id><object-id content-type="arpha" xlink:type="simple">D24D8A5B-1CBA-520F-8187-9D19E54678BC</object-id><label>Supplementary material 1</label><caption><p>Specimen information</p></caption><statement content-type="dataType"><label>Data type</label><p>xlsx</p></statement><media xlink:href="phytokeys-273-185_article-174592__-s001.xlsx" mimetype="application" mime-subtype="vnd.openxmlformats-officedocument.spreadsheetml.sheet" position="float" orientation="portrait" id="oo_1601653.xlsx" xlink:type="simple"><uri content-type="original_file" xlink:type="simple">https://binary.pensoft.net/file/1601653</uri></media><permissions><license xlink:type="simple"><license-p>This dataset is made available under the Open Database License (<ext-link ext-link-type="uri" xlink:href="http://opendatacommons.org/licenses/odbl/1.0/" xlink:type="simple">http://opendatacommons.org/licenses/odbl/1.0/</ext-link>). The Open Database License (ODbL) is a license agreement intended to allow users to freely share, modify, and use this Dataset while maintaining this same freedom for others, provided that the original source and author(s) are credited.</license-p></license></permissions><attrib specific-use="authors"> Zhiyuan Shi, Xueliang Hou</attrib></supplementary-material></tp:treatment-sec><ref-list><ref id="B43"><mixed-citation xmlns:xlink="http://www.w3.org/1999/xlink" xlink:type="simple">Turner IM (2018) <tp:taxon-name><tp:taxon-name-part taxon-name-part-type="family">Annonaceae</tp:taxon-name-part></tp:taxon-name> of the Asia-Pacific region: names, types and distributions. Gardens’ Bulletin Singapore 70: 409–744. <ext-link xlink:href="10.26492/gbs70(2).2018-11" ext-link-type="doi" xlink:type="simple">https://doi.org/10.26492/gbs70(2).2018-11</ext-link></mixed-citation></ref><ref id="B8"><mixed-citation xmlns:xlink="http://www.w3.org/1999/xlink" xlink:type="simple">Chaowasku T, Kessler PJA (2014) <italic><tp:taxon-name><tp:taxon-name-part taxon-name-part-type="genus">Miliusa</tp:taxon-name-part> <tp:taxon-name-part taxon-name-part-type="species">cambodgensis</tp:taxon-name-part></tp:taxon-name></italic> sp. nov. (<tp:taxon-name><tp:taxon-name-part taxon-name-part-type="family">Annonaceae</tp:taxon-name-part></tp:taxon-name>) from Cambodia and <italic><tp:taxon-name><tp:taxon-name-part taxon-name-part-type="genus">M.</tp:taxon-name-part> <tp:taxon-name-part taxon-name-part-type="species">astiana</tp:taxon-name-part></tp:taxon-name></italic>, <italic><tp:taxon-name><tp:taxon-name-part taxon-name-part-type="genus">M.</tp:taxon-name-part> <tp:taxon-name-part taxon-name-part-type="species">ninhbinhensis</tp:taxon-name-part></tp:taxon-name></italic> spp. nov. from Vietnam. Nordic Journal of Botany 32: 298–307. <ext-link xlink:href="10.1111/j.1756-1051.2013.00219.x" ext-link-type="doi" xlink:type="simple">https://doi.org/10.1111/j.1756-1051.2013.00219.x</ext-link></mixed-citation></ref></ref-list></tp:taxon-treatment>
