# Supplementary material for: A revision of the Miliusa (Annonaceae) from China
Source: PhytoKeys. 2026 Apr 21;273:185–223. doi: 10.3897/phytokeys.273.174592 (PMC13126048; doi:10.3897/phytokeys.273.174592)
Supplement: XML Treatment for Miliusa xiaoboi [file phytokeys.273.174592-treatment8.xml]

<!DOCTYPE tp:taxon-treatment
  PUBLIC "-//TaxonX//DTD Taxonomic Treatment Publishing DTD v0 20100105//EN" "tax-treatment-NSO.dtd">
<tp:taxon-treatment xmlns:tp="http://www.plazi.org/taxpub"><tp:treatment-meta><kwd-group><label>Taxon classification</label><kwd>
                <named-content content-type="kingdom">Plantae</named-content>
              </kwd><kwd>
                <named-content content-type="order">Magnoliales</named-content>
              </kwd><kwd>
                <named-content content-type="family">Annonaceae</named-content>
              </kwd></kwd-group><mixed-citation publication-type="journal"><person-group><name><surname>Shi</surname><given-names>Zhiyuan</given-names></name><name><surname>Hou</surname><given-names>Xueliang</given-names></name></person-group><article-title>A revision of the <italic><tp:taxon-name><tp:taxon-name-part taxon-name-part-type="genus" reg="Miliusa">Miliusa</tp:taxon-name-part></tp:taxon-name></italic> (<tp:taxon-name><tp:taxon-name-part taxon-name-part-type="family" reg="Annonaceae">Annonaceae</tp:taxon-name-part></tp:taxon-name>) from China</article-title><source>PhytoKeys</source><day>21</day><month>04</month><year>2026</year><volume>273</volume><fpage>185</fpage><lpage>223</lpage><pub-id pub-id-type="doi">10.3897/phytokeys.273.174592</pub-id></mixed-citation></tp:treatment-meta><tp:nomenclature><label>7.</label><tp:taxon-name><object-id xmlns:xlink="http://www.w3.org/1999/xlink" content-type="arpha" xlink:type="simple">79E8E7DA-0265-510E-A091-80801462A55F</object-id>
                    		<tp:taxon-name-part taxon-name-part-type="genus" reg="Miliusa">Miliusa</tp:taxon-name-part> <tp:taxon-name-part taxon-name-part-type="species" reg="xiaoboi">xiaoboi</tp:taxon-name-part>
                    	
                    		<object-id xmlns:xlink="http://www.w3.org/1999/xlink" content-type="ipni" xlink:type="simple">urn:lsid:ipni.org:names:77378909-1</object-id>
                    	</tp:taxon-name><tp:taxon-authority>X.L.Hou &amp; Z.Y.Shi</tp:taxon-authority><tp:taxon-status xmlns:xlink="http://www.w3.org/1999/xlink" xlink:type="simple">sp. nov.</tp:taxon-status><xref ref-type="fig" rid="F8">Fig. 8</xref></tp:nomenclature><tp:treatment-sec sec-type="Chinese name"><title>Chinese name.</title><p>肖波野独活 Xiāo Bō Yě Dú Huó.</p><fig id="F8" position="float" orientation="portrait"><object-id xmlns:xlink="http://www.w3.org/1999/xlink" content-type="doi" xlink:type="simple">10.3897/phytokeys.273.174592.figure8</object-id><object-id xmlns:xlink="http://www.w3.org/1999/xlink" content-type="arpha" xlink:type="simple">E78DF070-0F9E-5A70-B1F4-12D4189A62F7</object-id><label>Figure 8.</label><caption><p><italic><tp:taxon-name><tp:taxon-name-part taxon-name-part-type="genus" reg="Miliusa">Miliusa</tp:taxon-name-part> <tp:taxon-name-part taxon-name-part-type="species" reg="xiaoboi">xiaoboi</tp:taxon-name-part></tp:taxon-name></italic> X. L Hou &amp; Z. Y. Shi. <bold>A</bold>. Plant; <bold>B</bold>. Flowering branch; <bold>C</bold>. Adaxial and abaxial view of the leaf blade; <bold>D</bold>. Abaxial view of the inner petal; <bold>E</bold>. Adaxial view of the inner petal; <bold>F</bold>. Abaxial view of the leaf blade; <bold>G</bold>. Lateral view of the flower bud; <bold>H</bold>. Lateral view of the flower; <bold>I</bold>. Bottom view of the flower (showing the sepals and inner petals); <bold>J</bold>. Bottom view of the flower; <bold>K</bold>. Androecium and gynoecium; <bold>L</bold>. Flower without inner petals and androecium; <bold>M</bold>. Fruiting branch; <bold>N</bold>. Longitudinal section of fruiting [photos: <bold>A, M, N</bold> by X. L. Hou <bold>B–L</bold> by Z. Y. Shi].</p></caption><graphic xmlns:xlink="http://www.w3.org/1999/xlink" xlink:href="phytokeys-273-185_article-174592__-g008.jpg" id="oo_1601648.jpg" position="float" orientation="portrait" xlink:type="simple"><uri content-type="original_file" xlink:type="simple">https://binary.pensoft.net/fig/1601648</uri></graphic></fig></tp:treatment-sec><tp:treatment-sec sec-type="Type material"><title>Type material.</title><p><bold>China</bold> • <bold>Yunnan Province</bold>: Yakouzai, Xinjie Town, Wenshan City, alt. 1450 m, <named-content xmlns:xlink="http://www.w3.org/1999/xlink" content-type="dwc:verbatimCoordinates" xlink:type="simple">23.151569, 103.977406</named-content>, 9 Jan 2025, <italic>Z. Y. Shi 2025010901</italic> (holotype: <named-content xmlns:xlink="http://www.w3.org/1999/xlink" content-type="dwc:institutional_code" xlink:title="Xiamen University" xlink:href="https://scientific-collections.gbif.org/institution/71e880d8-f6b3-4858-a66b-50a6d8ff0c9f" xlink:type="simple">AU</named-content>; isotype: <named-content xmlns:xlink="http://www.w3.org/1999/xlink" content-type="dwc:institutional_code" xlink:title="Xiamen University" xlink:href="https://scientific-collections.gbif.org/institution/71e880d8-f6b3-4858-a66b-50a6d8ff0c9f" xlink:type="simple">AU</named-content>).</p></tp:treatment-sec><tp:treatment-sec sec-type="Diagnosis"><title>Diagnosis.</title><p>This species resembles <italic><tp:taxon-name><tp:taxon-name-part taxon-name-part-type="genus" reg="Miliusa">Miliusa</tp:taxon-name-part> <tp:taxon-name-part taxon-name-part-type="species" reg="balansae">balansae</tp:taxon-name-part></tp:taxon-name></italic> but can be readily distinguished by its yellow flowers (vs. red), by its pedicels 1.9–3.3 cm long (vs. 4–6.5 cm), and by its stipes 6–12 mm long (vs. 15–30 mm).</p></tp:treatment-sec><tp:treatment-sec sec-type="Description"><title>Description.</title><p>Small tree, up to 5 m tall. Annual branches ca. 1 mm in diam., densely covered with appressed grayish yellow hairs ca. 0.3 mm long; older branches gradually glabrescent, longitudinally striate. Petiole 2–3 mm long, adaxially grooved, abaxially transversely wrinkled, slightly swollen, grayish yellow pubescent; leaf blades thinly chartaceous, elliptic or ovate-elliptic, rarely narrowly elliptic or obovate-elliptic, (6–)8–13 × (2.2–)2.8–4.5 cm, apex acuminate with an acumen 0.5–2 cm long, base broadly cuneate to obtuse, slightly asymmetrical, margin slightly undulate; midvein adaxially impressed, abaxially raised; leaf blade between lateral veins slightly raised adaxially; lateral veins adaxially inconspicuous, abaxially slightly raised, 9–12 per side, arched-ascending at 55°–65° from the midvein, anastomosing 4–5 mm from the margin; intersecondary veins well developed, 5–7 per side; tertiary veins forming a conspicuous reticulation; adaxial surface dark green, glabrous except for the grayish yellow pubescent midvein; abaxial surface pale green, slightly grayish white, sparsely white-pubescent to glabrescent, with dense transparent glandular dots. Inflorescences axillary on young or leafless older branches, 1-flowered; flowers bisexual; peduncle less than 1 mm long, with 2 bracts, ovate, 1.5 × 1 mm, sparsely puberulent; flower buds yellowish green, conical, slightly constricted medially, ca. 1 cm in diam. at anthesis; pedicel 19–30 mm long, ca. 1 mm in diam. at the middle, gradually thickening distally, clavate, green to pale red in vivo, nearly glabrous, with a single basal bracteole, ovate, 2 × 0.8 mm, sparsely puberulent. Sepals 3, free, ovate, 1.5 × 1.2 mm, apex shortly acuminate, abaxially densely puberulent with hairs ca. 0.2 mm long, ciliate, adaxially glabrous. Petals 6, in 2 whorls of 3; outer petals similar to sepals; inner petals ovate, 16–18 × 9–10 mm, margins appressed from base to ca. 3/4 of the length, upper 1/4 reflexed, yellow, both surfaces white-puberulent, apex obtuse, base saccate, yellowish white, with 7–9 veins and distinct translucent “windows” between veins; adaxial surface with a purplish red, transversely elliptic patch ca. 8 × 3 mm in the median region, accompanied by tuberculate protuberances. Stamens in ca. 7 whorls, 60–70, 1 × 0.9 mm; connective pale green in vivo, apex obtuse with a tip ca. 0.1 mm long; anthers white, oblong, ca. 0.6 mm long; filaments ca. 0.3 mm long. Carpels 15–21, ca. 1.5 mm long; ovary oblong, ca. 1 mm long, densely white-pubescent with hairs ca. 1 mm long; stigma ellipsoid, ca. 0.5 mm long, glabrous; ovules 2 per carpel. Torus cylindrical, ca. 1.5 mm high, densely white villous, hairs ca. 1 mm long. Fruiting peduncle 1–2 × 1–1.5 mm; fruiting pedicel 25–35 mm long, 1–1.2 mm in diam. at the middle, gradually thickening distally, glabrous. Stipes 6–12 × 0.8 mm, glabrous. Monocarps red to purplish black at maturity, ellipsoid, berry-like, 11–13 × 9–11 mm, smooth in vivo, 9–12 × 8–10 mm when dry, often obliquely attached to the seed-bearing portion, finely tuberculate, apex with an inconspicuous tip. Seeds 1–2 per monocarp, hemispherical, 7 × 5 mm, often with a median constriction.</p></tp:treatment-sec><tp:treatment-sec sec-type="Phenology"><title>Phenology.</title><p>Flowering from September to January (extending into the following year); fruiting from April to September.</p></tp:treatment-sec><tp:treatment-sec sec-type="Distribution"><title>Distribution.</title><p>Currently known only from Yunnan, China (Funing, Jinghong, Malipo, Mengla, Ruili, Wenshan, Xichou).</p></tp:treatment-sec><tp:treatment-sec sec-type="Habitat"><title>Habitat.</title><p>Damp, dense forests on limestone mountains at 850–1450 m.</p></tp:treatment-sec><tp:treatment-sec sec-type="Etymology"><title>Etymology.</title><p>The specific epithet honors Bo Xiao, a forestry technologist who assisted in collecting material for this study.</p></tp:treatment-sec><tp:treatment-sec sec-type="Selected specimens examined"><title>Selected specimens examined.</title><p><bold>Yunnan • Funing County</bold>, 11 Oct 1965, 65-Wenshan Team 079 (<named-content xmlns:xlink="http://www.w3.org/1999/xlink" content-type="dwc:institutional_code" xlink:title="Kunming Institute of Botany, Chinese Academy of Sciences" xlink:href="https://scientific-collections.gbif.org/institution/6039165f-1334-4ac6-a955-5542100c0e50" xlink:type="simple">KUN</named-content>, <named-content xmlns:xlink="http://www.w3.org/1999/xlink" content-type="dwc:institutional_code" xlink:title="Institute of Botany, Chinese Academy of Sciences" xlink:href="https://scientific-collections.gbif.org/institution/ac8eb8fc-0703-4408-8388-686764b75877" xlink:type="simple">PE</named-content>); • Maguan County, Renhe Township, alt. 1545 m, <named-content xmlns:xlink="http://www.w3.org/1999/xlink" content-type="dwc:verbatimCoordinates" xlink:type="simple">22.91801186°N, 104.2947686°E</named-content>, 2 Dec 2025, B. Xiao 2025120201 (<named-content xmlns:xlink="http://www.w3.org/1999/xlink" content-type="dwc:institutional_code" xlink:title="Xiamen University" xlink:href="https://scientific-collections.gbif.org/institution/71e880d8-f6b3-4858-a66b-50a6d8ff0c9f" xlink:type="simple">AU</named-content>); • Jinghong City, 5 Dec 1993, H. Wang &amp; B. G. Li 110 (<named-content xmlns:xlink="http://www.w3.org/1999/xlink" content-type="dwc:institutional_code" xlink:title="Xishuangbanna Tropical Botanical Garden, Academia Sinica" xlink:href="https://scientific-collections.gbif.org/institution/c1b4b43c-8274-4586-b75e-704e36bdd5c6" xlink:type="simple">HITBC</named-content>); • <bold>Malipo County</bold>, alt. 1416 m, <named-content xmlns:xlink="http://www.w3.org/1999/xlink" content-type="dwc:verbatimCoordinates" xlink:type="simple">23.4913862°N, 105.1654296°E</named-content>, 17 Dec 2019, E. D. Liu &amp; J. Zou LED9379 (<named-content xmlns:xlink="http://www.w3.org/1999/xlink" content-type="dwc:institutional_code" xlink:title="Kunming Institute of Botany, Chinese Academy of Sciences" xlink:href="https://scientific-collections.gbif.org/institution/6039165f-1334-4ac6-a955-5542100c0e50" xlink:type="simple">KUN</named-content>); • ibid, 3 Jan 1940, C. W. Wang 86106 (<named-content xmlns:xlink="http://www.w3.org/1999/xlink" content-type="dwc:institutional_code" xlink:title="Nanjing Forestry University" xlink:href="https://scientific-collections.gbif.org/institution/65b4040c-d75e-41ac-b5aa-f71b44c68b45" xlink:type="simple">NF</named-content>, <named-content xmlns:xlink="http://www.w3.org/1999/xlink" content-type="dwc:institutional_code" xlink:title="Institute of Botany, Chinese Academy of Sciences" xlink:href="https://scientific-collections.gbif.org/institution/ac8eb8fc-0703-4408-8388-686764b75877" xlink:type="simple">PE</named-content>); • ibid, alt. 1500 m, 22 Nov 1947, K. M. Feng 13549 (<named-content xmlns:xlink="http://www.w3.org/1999/xlink" content-type="dwc:institutional_code" xlink:title="Institute of Botany, Chinese Academy of Sciences" xlink:href="https://scientific-collections.gbif.org/institution/ac8eb8fc-0703-4408-8388-686764b75877" xlink:type="simple">PE</named-content>); • ibid, 27 Oct 2015, Malipo Expedition Team 5326240595 (<named-content xmlns:xlink="http://www.w3.org/1999/xlink" content-type="dwc:institutional_code" xlink:title="Xishuangbanna Tropical Botanical Garden, Academia Sinica" xlink:href="https://scientific-collections.gbif.org/institution/c1b4b43c-8274-4586-b75e-704e36bdd5c6" xlink:type="simple">HITBC</named-content>); • <bold>Mengla County</bold>, alt. 850 m, 5 Sept 2012, J. W. Li 1830 (<named-content xmlns:xlink="http://www.w3.org/1999/xlink" content-type="dwc:institutional_code" xlink:title="Xishuangbanna Tropical Botanical Garden, Academia Sinica" xlink:href="https://scientific-collections.gbif.org/institution/c1b4b43c-8274-4586-b75e-704e36bdd5c6" xlink:type="simple">HITBC</named-content>); • ibid, alt. 1000 m, Oct 1936, C. W. Wang 79984 (<named-content xmlns:xlink="http://www.w3.org/1999/xlink" content-type="dwc:institutional_code" xlink:title="South China Botanical Garden" xlink:href="https://scientific-collections.gbif.org/institution/8364608f-e93a-4c4f-bde0-b40e4a8fd437" xlink:type="simple">IBSC</named-content>, <named-content xmlns:xlink="http://www.w3.org/1999/xlink" content-type="dwc:institutional_code" xlink:title="Kunming Institute of Botany, Chinese Academy of Sciences" xlink:href="https://scientific-collections.gbif.org/institution/6039165f-1334-4ac6-a955-5542100c0e50" xlink:type="simple">KUN</named-content>, <named-content xmlns:xlink="http://www.w3.org/1999/xlink" content-type="dwc:institutional_code" xlink:title="Institute of Botany, Chinese Academy of Sciences" xlink:href="https://scientific-collections.gbif.org/institution/ac8eb8fc-0703-4408-8388-686764b75877" xlink:type="simple">PE</named-content>); • ibid, alt. 650m, <named-content xmlns:xlink="http://www.w3.org/1999/xlink" content-type="dwc:verbatimCoordinates" xlink:type="simple">21.5°N, 101.21°E</named-content>,  31 Jan 1978, P. Q. Wang 11113 (<named-content xmlns:xlink="http://www.w3.org/1999/xlink" content-type="dwc:institutional_code" xlink:title="Xishuangbanna Tropical Botanical Garden, Academia Sinica" xlink:href="https://scientific-collections.gbif.org/institution/c1b4b43c-8274-4586-b75e-704e36bdd5c6" xlink:type="simple">HITBC</named-content>); • ibid, alt. 700m, <named-content xmlns:xlink="http://www.w3.org/1999/xlink" content-type="dwc:verbatimCoordinates" xlink:type="simple">21.54°N, 101.13°E</named-content>, 12 May 1973, Y. H. Li 8482 (<named-content xmlns:xlink="http://www.w3.org/1999/xlink" content-type="dwc:institutional_code" xlink:title="Xishuangbanna Tropical Botanical Garden, Academia Sinica" xlink:href="https://scientific-collections.gbif.org/institution/c1b4b43c-8274-4586-b75e-704e36bdd5c6" xlink:type="simple">HITBC</named-content>); • ibid, 7 Mar 1946, X. H. Li 96029 (<named-content xmlns:xlink="http://www.w3.org/1999/xlink" content-type="dwc:institutional_code" xlink:title="Institute of Botany, Jiangsu Province and Chinese Academy of Sciences" xlink:href="https://scientific-collections.gbif.org/institution/b93ace59-dae1-42ee-9a25-dd76c5cdb970" xlink:type="simple">NAS</named-content>); • <bold>Jinghong City</bold>, alt. 1430 m, 10 Dec 1961, T. H. Li 3816 (<named-content xmlns:xlink="http://www.w3.org/1999/xlink" content-type="dwc:institutional_code" xlink:title="Xishuangbanna Tropical Botanical Garden, Academia Sinica" xlink:href="https://scientific-collections.gbif.org/institution/c1b4b43c-8274-4586-b75e-704e36bdd5c6" xlink:type="simple">HITBC</named-content>, <named-content xmlns:xlink="http://www.w3.org/1999/xlink" content-type="dwc:institutional_code" xlink:title="Guangxi Institute of Botany" xlink:href="https://scientific-collections.gbif.org/institution/86792ed6-4261-428a-8a23-9bd1a426fba7" xlink:type="simple">IBK</named-content>, <named-content xmlns:xlink="http://www.w3.org/1999/xlink" content-type="dwc:institutional_code" xlink:title="South China Botanical Garden" xlink:href="https://scientific-collections.gbif.org/institution/8364608f-e93a-4c4f-bde0-b40e4a8fd437" xlink:type="simple">IBSC</named-content>, <named-content xmlns:xlink="http://www.w3.org/1999/xlink" content-type="dwc:institutional_code" xlink:title="Kunming Institute of Botany, Chinese Academy of Sciences" xlink:href="https://scientific-collections.gbif.org/institution/6039165f-1334-4ac6-a955-5542100c0e50" xlink:type="simple">KUN</named-content>); • ibid, alt. 1300 m, 6 Dec 1993, H. Wang &amp; B. G. Li 3031 (<named-content xmlns:xlink="http://www.w3.org/1999/xlink" content-type="dwc:institutional_code" xlink:title="Institute of Botany, Chinese Academy of Sciences" xlink:href="https://scientific-collections.gbif.org/institution/ac8eb8fc-0703-4408-8388-686764b75877" xlink:type="simple">PE</named-content>); • <bold>Ruili City</bold>, alt. 994 m, <named-content xmlns:xlink="http://www.w3.org/1999/xlink" content-type="dwc:verbatimCoordinates" xlink:type="simple">24.1189°N, 97.9806°E</named-content>, 15 Apr 2017, X. L. Hou &amp; R. P. Zhang 90699 (<named-content xmlns:xlink="http://www.w3.org/1999/xlink" content-type="dwc:institutional_code" xlink:title="Xiamen University" xlink:href="https://scientific-collections.gbif.org/institution/71e880d8-f6b3-4858-a66b-50a6d8ff0c9f" xlink:type="simple">AU</named-content>); • ibid, alt. m, <named-content xmlns:xlink="http://www.w3.org/1999/xlink" content-type="dwc:verbatimCoordinates" xlink:type="simple">24.1818601°N, 98.0128286°E</named-content>, 10 Dec 2020, E. D. Liu &amp; Z. W. Liu et al. LED10316 (<named-content xmlns:xlink="http://www.w3.org/1999/xlink" content-type="dwc:institutional_code" xlink:title="Kunming Institute of Botany, Chinese Academy of Sciences" xlink:href="https://scientific-collections.gbif.org/institution/6039165f-1334-4ac6-a955-5542100c0e50" xlink:type="simple">KUN</named-content>); • <bold>Wenshan County</bold>, 17 Oct 2019, Y. S. Chen WS0376 (<named-content xmlns:xlink="http://www.w3.org/1999/xlink" content-type="dwc:institutional_code" xlink:title="South China Botanical Garden" xlink:href="https://scientific-collections.gbif.org/institution/8364608f-e93a-4c4f-bde0-b40e4a8fd437" xlink:type="simple">IBSC</named-content>); • ibid, Yakouzai, Xinjie Town, alt. 1450 m, <named-content xmlns:xlink="http://www.w3.org/1999/xlink" content-type="dwc:verbatimCoordinates" xlink:type="simple">23.1515693°N, 103.9774061°E</named-content>, 27 Jul 2025, Y. J. Li 383, 390 (<named-content xmlns:xlink="http://www.w3.org/1999/xlink" content-type="dwc:institutional_code" xlink:title="Xiamen University" xlink:href="https://scientific-collections.gbif.org/institution/71e880d8-f6b3-4858-a66b-50a6d8ff0c9f" xlink:type="simple">AU</named-content>).</p></tp:treatment-sec></tp:taxon-treatment>
