# Supplementary material for: A revision of the Miliusa (Annonaceae) from China
Source: PhytoKeys. 2026 Apr 21;273:185–223. doi: 10.3897/phytokeys.273.174592 (PMC13126048; doi:10.3897/phytokeys.273.174592)
Supplement: XML Treatment for Miliusa dioeca [file phytokeys.273.174592-treatment9.xml]

<!DOCTYPE tp:taxon-treatment
  PUBLIC "-//TaxonX//DTD Taxonomic Treatment Publishing DTD v0 20100105//EN" "tax-treatment-NSO.dtd">
<tp:taxon-treatment xmlns:tp="http://www.plazi.org/taxpub"><tp:treatment-meta><kwd-group><label>Taxon classification</label><kwd>
                <named-content content-type="kingdom">Plantae</named-content>
              </kwd><kwd>
                <named-content content-type="order">Magnoliales</named-content>
              </kwd><kwd>
                <named-content content-type="family">Annonaceae</named-content>
              </kwd></kwd-group><mixed-citation publication-type="journal"><person-group><name><surname>Shi</surname><given-names>Zhiyuan</given-names></name><name><surname>Hou</surname><given-names>Xueliang</given-names></name></person-group><article-title>A revision of the <italic><tp:taxon-name><tp:taxon-name-part taxon-name-part-type="genus" reg="Miliusa">Miliusa</tp:taxon-name-part></tp:taxon-name></italic> (<tp:taxon-name><tp:taxon-name-part taxon-name-part-type="family" reg="Annonaceae">Annonaceae</tp:taxon-name-part></tp:taxon-name>) from China</article-title><source>PhytoKeys</source><day>21</day><month>04</month><year>2026</year><volume>273</volume><fpage>185</fpage><lpage>223</lpage><pub-id pub-id-type="doi">10.3897/phytokeys.273.174592</pub-id></mixed-citation></tp:treatment-meta><tp:nomenclature><label>8.</label><tp:taxon-name><object-id xmlns:xlink="http://www.w3.org/1999/xlink" content-type="arpha" xlink:type="simple">EF260ABA-F030-58AD-A19A-87CB00EDE254</object-id>
                    		<tp:taxon-name-part taxon-name-part-type="genus" reg="Miliusa">Miliusa</tp:taxon-name-part> <tp:taxon-name-part taxon-name-part-type="species" reg="dioeca">dioeca</tp:taxon-name-part>
                    	</tp:taxon-name><tp:taxon-authority>(Roxb.) Chaowasku &amp; Kessler, Willdenowia 43: 104 (2013)</tp:taxon-authority><xref ref-type="fig" rid="F9">Figs 9</xref><xref ref-type="fig" rid="F10">, 10</xref><tp:nomenclature-citation-list><tp:nomenclature-citation><tp:taxon-name><tp:taxon-name-part taxon-name-part-type="genus" reg="Miliusa">Miliusa</tp:taxon-name-part> <tp:taxon-name-part taxon-name-part-type="species" reg="dioeca">dioeca</tp:taxon-name-part></tp:taxon-name><comment> (Roxb.) Chaowasku &amp; Kessler, Willdenowia 43: 104 (2013); H. B. Ding et al., Biodivers. Sci. 31: 23254 (2023). –– Uvaria dioeca&gt; Roxb., Fl. Ind. 2: 659 (1832). –– Phaeanthus dioecus (Roxb.) Kurz, J. Asiat. Soc. Bengal, Pt. 2, Nat. Hist. 39: 62 (1870), as ‘dioicus’. Type: Roxburgh s.n. (lectotype: BM! [BM000595529], designated by <xref ref-type="bibr" rid="B4">Chaowasku (2013)</xref>).</comment></tp:nomenclature-citation><tp:nomenclature-citation><tp:taxon-name><tp:taxon-name-part taxon-name-part-type="genus" reg="Miliusa">Miliusa</tp:taxon-name-part> <tp:taxon-name-part taxon-name-part-type="species" reg="tenuistipitata">tenuistipitata</tp:taxon-name-part></tp:taxon-name><comment> W. T. Wang in Acta Phytotax. Sin. 6: 200 (1957); Y. Tsiang et P. T. Li in Fl. Reip. Popul. Sin. 30 (2): 40, t. 16 (13–15) (1979); S. H. Yuan in Fl. Yunnan. 5: 16, t. 4 (10–14) (1991); P. T. Li et Z. K. Li in High. Pl. China 3: 166, t. 255 (9–11) (2000); P. T. Li &amp; M. G. Gilbert in Fl. China 19: 679 (2011). Type: Yunnan: lan-tsang, alt. 1500 m, in silvia mixtra, 6 m alta, fl. viridis, May 1936, <italic>C. W. Wang 76517</italic> (holotype: PE! [PE00028367]; isotypes: A! [A00039452], PE! [00934534]). syn. nov.</comment></tp:nomenclature-citation></tp:nomenclature-citation-list></tp:nomenclature><tp:treatment-sec sec-type="Chinese name"><title>Chinese name.</title><p>云南野独活 Yún Nán Yě Dú Huó.</p><fig id="F9" position="float" orientation="portrait"><object-id xmlns:xlink="http://www.w3.org/1999/xlink" content-type="doi" xlink:type="simple">10.3897/phytokeys.273.174592.figure9</object-id><object-id xmlns:xlink="http://www.w3.org/1999/xlink" content-type="arpha" xlink:type="simple">D39F3635-0694-58F5-AC57-1A097B0E9685</object-id><label>Figure 9.</label><caption><p><italic><tp:taxon-name><tp:taxon-name-part taxon-name-part-type="genus" reg="Miliusa">Miliusa</tp:taxon-name-part> <tp:taxon-name-part taxon-name-part-type="species" reg="dioeca">dioeca</tp:taxon-name-part></tp:taxon-name></italic> (Roxb.) Chaowasku &amp; Kessler. <bold>A</bold>. Flowering branch; <bold>B</bold>. Adaxial view of the leaf blade; <bold>C</bold>. Abaxial view of the leaf blade; <bold>D</bold>. Male flower; <bold>E</bold>. Female flower; <bold>F</bold>. The base of leaf blade (showing asymmetrical base); <bold>G</bold>. Lateral view of the flower; <bold>H</bold>. Bottom view of the flower; <bold>I</bold>. Abaxial view of the inner petal; <bold>J</bold>. Adaxial view of the inner petal [photos: <bold>A–J</bold> by X. L. Hou].</p></caption><graphic xmlns:xlink="http://www.w3.org/1999/xlink" xlink:href="phytokeys-273-185_article-174592__-g009.jpg" id="oo_1601649.jpg" position="float" orientation="portrait" xlink:type="simple"><uri content-type="original_file" xlink:type="simple">https://binary.pensoft.net/fig/1601649</uri></graphic></fig><fig id="F10" position="float" orientation="portrait"><object-id xmlns:xlink="http://www.w3.org/1999/xlink" content-type="doi" xlink:type="simple">10.3897/phytokeys.273.174592.figure10</object-id><object-id xmlns:xlink="http://www.w3.org/1999/xlink" content-type="arpha" xlink:type="simple">99CC187F-3BA5-5B96-A975-F8B25CDEC0AA</object-id><label>Figure 10.</label><caption><p>Comparison the type specimens of <italic><tp:taxon-name><tp:taxon-name-part taxon-name-part-type="genus" reg="Miliusa">M.</tp:taxon-name-part> <tp:taxon-name-part taxon-name-part-type="species" reg="dioeca">dioeca</tp:taxon-name-part></tp:taxon-name></italic> (Roxb.) Chaowasku &amp; Kessler and <italic><tp:taxon-name><tp:taxon-name-part taxon-name-part-type="genus" reg="Miliusa">M.</tp:taxon-name-part> <tp:taxon-name-part taxon-name-part-type="species" reg="tenuistipitata">tenuistipitata</tp:taxon-name-part></tp:taxon-name></italic> W. T. Wang. <bold>A</bold>. Lectotype of <italic><tp:taxon-name><tp:taxon-name-part taxon-name-part-type="genus" reg="Miliusa">M.</tp:taxon-name-part> <tp:taxon-name-part taxon-name-part-type="species" reg="dioeca">dioeca</tp:taxon-name-part></tp:taxon-name></italic> (BM [BM000595529]); <bold>B</bold>. Holotype of <italic><tp:taxon-name><tp:taxon-name-part taxon-name-part-type="genus" reg="Miliusa">M.</tp:taxon-name-part> <tp:taxon-name-part taxon-name-part-type="species" reg="tenuistipitata">tenuistipitata</tp:taxon-name-part></tp:taxon-name></italic> (PE [PE00028367]).</p></caption><graphic xmlns:xlink="http://www.w3.org/1999/xlink" xlink:href="phytokeys-273-185_article-174592__-g010.jpg" id="oo_1601650.jpg" position="float" orientation="portrait" xlink:type="simple"><uri content-type="original_file" xlink:type="simple">https://binary.pensoft.net/fig/1601650</uri></graphic></fig></tp:treatment-sec><tp:treatment-sec sec-type="Description"><title>Description.</title><p>Shrubs or small trees, 2–12 m tall, up to 30 cm in diam. Annual branches ca. 2 mm in diam., covered with spreading yellowish gray hairs, gradually glabrescent; older branches yellowish brown, glabrous, without lenticels. Petiole 2–4 × 2 mm, densely yellowish gray pubescent; leaf blades chartaceous or membranous, oblong or slightly obovate-oblong, 8–19 × 3–7 cm; apex acuminate or shortly acuminate; base rounded or broadly cuneate, often asymmetrical; adaxial surface glabrous except along the slightly impressed midvein; abaxial surface with ascending short hairs; lateral veins 8–13 per side, arched-ascending at 45°–65° from the midvein, anastomosing ca. 7–9 mm from the margin; tertiary veins conspicuous or obscure. Inflorescences axillary, 1–2-flowered; flowers bisexual or unisexual, similar in morphology, purplish red; female flowers with several reduced stamens, male flowers without rudimentary pistils; peduncle 1 mm long, with 1 bract, ovate, 2 × 1 mm; pedicel 10–20(–30) mm long, ca. 0.5 mm in diam. at the middle, slightly thickened upwards, clavate, densely covered with spreading yellowish gray hairs; with 1 bracteole on the lower half, narrowly ovate, 3 × 1 mm, sometimes leaf-like, densely pubescent. Sepals 3, free, narrowly ovate, 4–8 × 1.5–2 mm, densely pubescent. Petals 6, in 2 whorls of 3; outer petals similar to sepals but slightly smaller, 4–7 × 1.5–2 mm; inner petals ovate, 10–15 × 8–11 mm, margins appressed from base to ca. 2/3 of the length, upper 1/3 reflexed, apex acute, saccate below the middle, with 5 veins and nearly translucent “windows” between veins, sparsely pubescent outside, nearly glabrous inside. Stamens in 5–7 whorls, 50–70, 1 × 1 mm; connectives apiculate at apex. Carpels 20–30, ca. 1.5 mm long; ovary sparsely short-pubescent; stigma ellipsoid, glabrous; ovule 1, basal. Torus cylindrical, pubescent. Fruiting peduncle 2 × 2.5 mm; fruiting pedicel 12–25(–35) × 2–2.5 mm, pubescent. Monocarps 10–25, ellipsoid, 12–14 × 8 mm, glabrous, densely and finely tuberculate; stipes 13–18 × 1 mm, glabrous.</p></tp:treatment-sec><tp:treatment-sec sec-type="Phenology"><title>Phenology.</title><p>Flowering from February to May; fruiting from May to August.</p></tp:treatment-sec><tp:treatment-sec sec-type="Distribution"><title>Distribution.</title><p>Occurs in China, in Xizang (Motuo) and Yunnan (Cangyuan, Jinghong, Lancang, Menghai, Menglian, Ningjiang, Simao, and Yingjiang), and extends west and south to India, Nepal, Bhutan, Bangladesh, and Myanmar.</p></tp:treatment-sec><tp:treatment-sec sec-type="Habitat"><title>Habitat.</title><p>Mixed forests and valley thickets at 350–1500 m.</p></tp:treatment-sec><tp:treatment-sec sec-type="Notes"><title>Notes.</title><p>Phylogenetic analyses recovered <italic><tp:taxon-name><tp:taxon-name-part taxon-name-part-type="genus" reg="Miliusa">Miliusa</tp:taxon-name-part> <tp:taxon-name-part taxon-name-part-type="species" reg="dioeca">dioeca</tp:taxon-name-part></tp:taxon-name></italic> (India) nested within two accessions of <italic><tp:taxon-name><tp:taxon-name-part taxon-name-part-type="genus" reg="Miliusa">M.</tp:taxon-name-part> <tp:taxon-name-part taxon-name-part-type="species" reg="tenuistipitata">tenuistipitata</tp:taxon-name-part></tp:taxon-name></italic> from China, forming a strongly supported clade (Fig. <xref ref-type="fig" rid="F1">1</xref>; <abbrev xmlns:xlink="http://www.w3.org/1999/xlink" xlink:title="bootstrap support" xlink:type="simple">BS</abbrev> ≥ 98, <abbrev xmlns:xlink="http://www.w3.org/1999/xlink" xlink:title="Bayesian posterior probabilities" xlink:type="simple">PP</abbrev> = 1.00). <italic><tp:taxon-name><tp:taxon-name-part taxon-name-part-type="genus" reg="Miliusa">Miliusa</tp:taxon-name-part> <tp:taxon-name-part taxon-name-part-type="species" reg="tenuistipitata">tenuistipitata</tp:taxon-name-part></tp:taxon-name></italic> closely resembles <italic><tp:taxon-name><tp:taxon-name-part taxon-name-part-type="genus" reg="Miliusa">M.</tp:taxon-name-part> <tp:taxon-name-part taxon-name-part-type="species" reg="dioeca">dioeca</tp:taxon-name-part></tp:taxon-name></italic> in twig, leaf, flower, fruit, and indumentum characters. Detailed examination of the type material (Fig. <xref ref-type="fig" rid="F10">10</xref>) and additional specimens confirmed that these names apply to a single species. Because <italic><tp:taxon-name><tp:taxon-name-part taxon-name-part-type="genus" reg="Miliusa">Miliusa</tp:taxon-name-part> <tp:taxon-name-part taxon-name-part-type="species" reg="dioeca">dioeca</tp:taxon-name-part></tp:taxon-name></italic> was published earlier than <italic><tp:taxon-name><tp:taxon-name-part taxon-name-part-type="genus" reg="Miliusa">M.</tp:taxon-name-part> <tp:taxon-name-part taxon-name-part-type="species" reg="tenuistipitata">tenuistipitata</tp:taxon-name-part></tp:taxon-name></italic>, we treat <italic><tp:taxon-name><tp:taxon-name-part taxon-name-part-type="genus" reg="Miliusa">M.</tp:taxon-name-part> <tp:taxon-name-part taxon-name-part-type="species" reg="tenuistipitata">tenuistipitata</tp:taxon-name-part></tp:taxon-name></italic> as a synonym of <italic><tp:taxon-name><tp:taxon-name-part taxon-name-part-type="genus" reg="Miliusa">M.</tp:taxon-name-part> <tp:taxon-name-part taxon-name-part-type="species" reg="dioeca">dioeca</tp:taxon-name-part></tp:taxon-name></italic>.</p></tp:treatment-sec><tp:treatment-sec sec-type="Selected specimens examined"><title>Selected specimens examined.</title><p><bold>Xizang • Motuo County</bold>, alt. 700 m, 23 Jul 1980, T. Sheng 11249 (PE). <bold>Yunnan • Cangyuan County</bold>, 2 Nov 1989, G. D. Tao &amp; X. W. Li 10097 (<named-content xmlns:xlink="http://www.w3.org/1999/xlink" content-type="dwc:institutional_code" xlink:title="Kunming Institute of Botany, Chinese Academy of Sciences" xlink:href="https://scientific-collections.gbif.org/institution/6039165f-1334-4ac6-a955-5542100c0e50" xlink:type="simple">KUN</named-content>); • ibid, 2 Nov 1989, G. D. Tao &amp; X. W. Li 40097 (<named-content xmlns:xlink="http://www.w3.org/1999/xlink" content-type="dwc:institutional_code" xlink:title="Xishuangbanna Tropical Botanical Garden, Academia Sinica" xlink:href="https://scientific-collections.gbif.org/institution/c1b4b43c-8274-4586-b75e-704e36bdd5c6" xlink:type="simple">HITBC</named-content>); • ibid, 5 Jul 1974, Y. H. Li 12585 (<named-content xmlns:xlink="http://www.w3.org/1999/xlink" content-type="dwc:institutional_code" xlink:title="Xishuangbanna Tropical Botanical Garden, Academia Sinica" xlink:href="https://scientific-collections.gbif.org/institution/c1b4b43c-8274-4586-b75e-704e36bdd5c6" xlink:type="simple">HITBC</named-content>, <named-content xmlns:xlink="http://www.w3.org/1999/xlink" content-type="dwc:institutional_code" xlink:title="Kunming Institute of Botany, Chinese Academy of Sciences" xlink:href="https://scientific-collections.gbif.org/institution/6039165f-1334-4ac6-a955-5542100c0e50" xlink:type="simple">KUN</named-content>); • ibid, 19 Jun 1974, T. H. Li 12355 (<named-content xmlns:xlink="http://www.w3.org/1999/xlink" content-type="dwc:institutional_code" xlink:title="Xishuangbanna Tropical Botanical Garden, Academia Sinica" xlink:href="https://scientific-collections.gbif.org/institution/c1b4b43c-8274-4586-b75e-704e36bdd5c6" xlink:type="simple">HITBC</named-content>, <named-content xmlns:xlink="http://www.w3.org/1999/xlink" content-type="dwc:institutional_code" xlink:title="Kunming Institute of Botany, Chinese Academy of Sciences" xlink:href="https://scientific-collections.gbif.org/institution/6039165f-1334-4ac6-a955-5542100c0e50" xlink:type="simple">KUN</named-content>); • ibid, 19 Mar 1976, Y. H. Li 20095 (<named-content xmlns:xlink="http://www.w3.org/1999/xlink" content-type="dwc:institutional_code" xlink:title="Xishuangbanna Tropical Botanical Garden, Academia Sinica" xlink:href="https://scientific-collections.gbif.org/institution/c1b4b43c-8274-4586-b75e-704e36bdd5c6" xlink:type="simple">HITBC</named-content>); • <bold>Fohai County</bold>, alt. 1300 m, Jun 1936, C. W. Wang 74832 (<named-content xmlns:xlink="http://www.w3.org/1999/xlink" content-type="dwc:institutional_code" xlink:title="South China Botanical Garden" xlink:href="https://scientific-collections.gbif.org/institution/8364608f-e93a-4c4f-bde0-b40e4a8fd437" xlink:type="simple">IBSC</named-content>, <named-content xmlns:xlink="http://www.w3.org/1999/xlink" content-type="dwc:institutional_code" xlink:title="Kunming Institute of Botany, Chinese Academy of Sciences" xlink:href="https://scientific-collections.gbif.org/institution/6039165f-1334-4ac6-a955-5542100c0e50" xlink:type="simple">KUN</named-content>); • <bold>Jinghong City</bold>, Mar 1990, H. Wang 1914 (<named-content xmlns:xlink="http://www.w3.org/1999/xlink" content-type="dwc:institutional_code" xlink:title="Xishuangbanna Tropical Botanical Garden, Academia Sinica" xlink:href="https://scientific-collections.gbif.org/institution/c1b4b43c-8274-4586-b75e-704e36bdd5c6" xlink:type="simple">HITBC</named-content>); • ibid, 3 Jan 1990, H. Wang 1910 (<named-content xmlns:xlink="http://www.w3.org/1999/xlink" content-type="dwc:institutional_code" xlink:title="Xishuangbanna Tropical Botanical Garden, Academia Sinica" xlink:href="https://scientific-collections.gbif.org/institution/c1b4b43c-8274-4586-b75e-704e36bdd5c6" xlink:type="simple">HITBC</named-content>); • ibid, 3 Jan 1990, H. Wang 1916 (<named-content xmlns:xlink="http://www.w3.org/1999/xlink" content-type="dwc:institutional_code" xlink:title="Xishuangbanna Tropical Botanical Garden, Academia Sinica" xlink:href="https://scientific-collections.gbif.org/institution/c1b4b43c-8274-4586-b75e-704e36bdd5c6" xlink:type="simple">HITBC</named-content>); • ibid, 3 Jan 1990, H. Wang 1928 (<named-content xmlns:xlink="http://www.w3.org/1999/xlink" content-type="dwc:institutional_code" xlink:title="Xishuangbanna Tropical Botanical Garden, Academia Sinica" xlink:href="https://scientific-collections.gbif.org/institution/c1b4b43c-8274-4586-b75e-704e36bdd5c6" xlink:type="simple">HITBC</named-content>); • ibid, 7 Nov 1988, G. D. Tao 44882 (<named-content xmlns:xlink="http://www.w3.org/1999/xlink" content-type="dwc:institutional_code" xlink:title="Xishuangbanna Tropical Botanical Garden, Academia Sinica" xlink:href="https://scientific-collections.gbif.org/institution/c1b4b43c-8274-4586-b75e-704e36bdd5c6" xlink:type="simple">HITBC</named-content>); • ibid, 7 Nov 1988, G. D. Tao et al. 44882 (<named-content xmlns:xlink="http://www.w3.org/1999/xlink" content-type="dwc:institutional_code" xlink:title="Xishuangbanna Tropical Botanical Garden, Academia Sinica" xlink:href="https://scientific-collections.gbif.org/institution/c1b4b43c-8274-4586-b75e-704e36bdd5c6" xlink:type="simple">HITBC</named-content>); • ibid, 30 Jan 1990, H. Wang 1924 (<named-content xmlns:xlink="http://www.w3.org/1999/xlink" content-type="dwc:institutional_code" xlink:title="Xishuangbanna Tropical Botanical Garden, Academia Sinica" xlink:href="https://scientific-collections.gbif.org/institution/c1b4b43c-8274-4586-b75e-704e36bdd5c6" xlink:type="simple">HITBC</named-content>); • <bold>Lancang County</bold>, alt. 1500 m, May 1936, C. W. Wang 76517 (PE); • <bold>Menghai County</bold>, alt. 1150 m, 12 Dec 1958, W. C. Wang 10326 (KUN, PE); • ibid, alt. 1300 m, Jun 1936, C. W. Wang 74832 (PE); • <bold>Menglian County</bold>, 30 Oct 2011, X. L. Hou 11103002 (<abbrev xmlns:xlink="http://www.w3.org/1999/xlink" xlink:title="Xiamen University Herbarium" xlink:type="simple">AU</abbrev>); • ibid, 30 Oct 2011, X. L. Hou 11103003 (<abbrev xmlns:xlink="http://www.w3.org/1999/xlink" xlink:title="Xiamen University Herbarium" xlink:type="simple">AU</abbrev>); • <bold>Ningjiang County</bold>, 6 Dec 1951, G. M. Feng 14185 (KUN); • ibid, alt. 800 m, 6 Dec 1951, G. M. Feng 14165 (PE); • <bold>Simao City</bold>, 26 Aug 1984, 234 (KUN); • ibid, alt. 700 m, 20 Apr 2000, H. Wang 4210 (<named-content xmlns:xlink="http://www.w3.org/1999/xlink" content-type="dwc:institutional_code" xlink:title="Xishuangbanna Tropical Botanical Garden, Academia Sinica" xlink:href="https://scientific-collections.gbif.org/institution/c1b4b43c-8274-4586-b75e-704e36bdd5c6" xlink:type="simple">HITBC</named-content>, KUN); • <bold>Yingjiang County</bold>, 2 Apr 1979, Anonymous 06–103 (<named-content xmlns:xlink="http://www.w3.org/1999/xlink" content-type="dwc:institutional_code" xlink:title="Xishuangbanna Tropical Botanical Garden, Academia Sinica" xlink:href="https://scientific-collections.gbif.org/institution/c1b4b43c-8274-4586-b75e-704e36bdd5c6" xlink:type="simple">HITBC</named-content>); • ibid, alt. 401 m, <named-content xmlns:xlink="http://www.w3.org/1999/xlink" content-type="dwc:verbatimCoordinates" xlink:type="simple">24.77°N, 97.5794°E</named-content>, 16 Apr 2017, X. L. Hou &amp; R. P. Zhang 90712 (<abbrev xmlns:xlink="http://www.w3.org/1999/xlink" xlink:title="Xiamen University Herbarium" xlink:type="simple">AU</abbrev>); • ibid, alt. 401 m, <named-content xmlns:xlink="http://www.w3.org/1999/xlink" content-type="dwc:verbatimCoordinates" xlink:type="simple">24.77°N, 97.5794°E</named-content>, 16 Apr 2017, X. L. Hou &amp; R. P. Zhang 90715 (<abbrev xmlns:xlink="http://www.w3.org/1999/xlink" xlink:title="Xiamen University Herbarium" xlink:type="simple">AU</abbrev>); • ibid, alt. 401 m, <named-content xmlns:xlink="http://www.w3.org/1999/xlink" content-type="dwc:verbatimCoordinates" xlink:type="simple">24.77°N, 97.5794°E</named-content>, 16 Apr 2017, X. L. Hou &amp; R. P. Zhang 90716 (<abbrev xmlns:xlink="http://www.w3.org/1999/xlink" xlink:title="Xiamen University Herbarium" xlink:type="simple">AU</abbrev>); • ibid, alt. 397 m, <named-content xmlns:xlink="http://www.w3.org/1999/xlink" content-type="dwc:verbatimCoordinates" xlink:type="simple">24.77126°N, 97.59167°E</named-content>, 20230321, J. W. Li et al. WPY932 (PE).</p></tp:treatment-sec><tp:treatment-sec><!--Section generated to contain objects referenced in tp:taxon-treatment.--><fig id="F1" position="float" orientation="portrait"><object-id xmlns:xlink="http://www.w3.org/1999/xlink" content-type="doi" xlink:type="simple">10.3897/phytokeys.273.174592.figure1</object-id><object-id xmlns:xlink="http://www.w3.org/1999/xlink" content-type="arpha" xlink:type="simple">40542F67-7227-5EEA-AC66-681C788FE42E</object-id><label>Figure 1.</label><caption><p>The phylogenetic tree of <italic><tp:taxon-name><tp:taxon-name-part taxon-name-part-type="genus" reg="Miliusa">Miliusa</tp:taxon-name-part></tp:taxon-name></italic> was generated using the maximum likelihood (<abbrev xmlns:xlink="http://www.w3.org/1999/xlink" xlink:title="maximum likelihood" xlink:type="simple">ML</abbrev>) algorithm. Support values are indicated as follows: <abbrev xmlns:xlink="http://www.w3.org/1999/xlink" xlink:title="bootstrap support" xlink:type="simple">BS</abbrev> = maximum likelihood bootstrap values, <abbrev xmlns:xlink="http://www.w3.org/1999/xlink" xlink:title="Bayesian posterior probabilities" xlink:type="simple">PP</abbrev> = Bayesian posterior probabilities. A dash (–) indicates <abbrev xmlns:xlink="http://www.w3.org/1999/xlink" xlink:title="bootstrap support" xlink:type="simple">BS</abbrev> &lt; 50 and <abbrev xmlns:xlink="http://www.w3.org/1999/xlink" xlink:title="Bayesian posterior probabilities" xlink:type="simple">PP</abbrev> &lt; 0.5. Mc = <italic><tp:taxon-name><tp:taxon-name-part taxon-name-part-type="genus" reg="Miliusa">Miliusa</tp:taxon-name-part> <tp:taxon-name-part taxon-name-part-type="species" reg="campanulata">campanulata</tp:taxon-name-part></tp:taxon-name></italic> group; Mh = <italic><tp:taxon-name><tp:taxon-name-part taxon-name-part-type="genus" reg="Miliusa">M.</tp:taxon-name-part> <tp:taxon-name-part taxon-name-part-type="species" reg="horsfieldii">horsfieldii</tp:taxon-name-part></tp:taxon-name></italic> group; Mm = <italic><tp:taxon-name><tp:taxon-name-part taxon-name-part-type="genus" reg="Miliusa">M.</tp:taxon-name-part> <tp:taxon-name-part taxon-name-part-type="species" reg="mollis">mollis</tp:taxon-name-part></tp:taxon-name></italic> group; Mv = <italic><tp:taxon-name><tp:taxon-name-part taxon-name-part-type="genus" reg="Miliusa">M.</tp:taxon-name-part> <tp:taxon-name-part taxon-name-part-type="species" reg="velutina">velutina</tp:taxon-name-part></tp:taxon-name></italic> group; all groups sensu Chaowasku and Kessler (<xref ref-type="bibr" rid="B6">2013a</xref>, <xref ref-type="bibr" rid="B7">2013b</xref>).</p></caption><graphic xmlns:xlink="http://www.w3.org/1999/xlink" xlink:href="phytokeys-273-185_article-174592__-g001.jpg" id="oo_1601641.jpg" position="float" orientation="portrait" xlink:type="simple"><uri content-type="original_file" xlink:type="simple">https://binary.pensoft.net/fig/1601641</uri></graphic></fig></tp:treatment-sec><ref-list><ref id="B4"><mixed-citation xmlns:xlink="http://www.w3.org/1999/xlink" xlink:type="simple">Chaowasku T (2013) <italic><tp:taxon-name><tp:taxon-name-part taxon-name-part-type="genus">Miliusa</tp:taxon-name-part> <tp:taxon-name-part taxon-name-part-type="species">codonantha</tp:taxon-name-part></tp:taxon-name></italic> (<tp:taxon-name><tp:taxon-name-part taxon-name-part-type="family">Annonaceae</tp:taxon-name-part></tp:taxon-name>), a new species from the Indian eastern Himalaya, with a new combination, <italic><tp:taxon-name><tp:taxon-name-part taxon-name-part-type="genus">M.</tp:taxon-name-part> <tp:taxon-name-part taxon-name-part-type="species">dioeca</tp:taxon-name-part></tp:taxon-name></italic>. Willdenowia 43: 101–105. <ext-link xlink:href="10.3372/wi.43.43111" ext-link-type="doi" xlink:type="simple">https://doi.org/10.3372/wi.43.43111</ext-link></mixed-citation></ref><ref id="B6"><mixed-citation xmlns:xlink="http://www.w3.org/1999/xlink" xlink:type="simple">Chaowasku T, Kessler PJA (2013a) Phylogeny of <italic><tp:taxon-name><tp:taxon-name-part taxon-name-part-type="genus">Miliusa</tp:taxon-name-part></tp:taxon-name></italic> (<tp:taxon-name><tp:taxon-name-part taxon-name-part-type="order">Magnoliales</tp:taxon-name-part></tp:taxon-name>: <tp:taxon-name><tp:taxon-name-part taxon-name-part-type="family">Annonaceae</tp:taxon-name-part></tp:taxon-name>: <tp:taxon-name><tp:taxon-name-part taxon-name-part-type="subfamily">Malmeoideae</tp:taxon-name-part></tp:taxon-name>: Miliuseae), with descriptions of two new species from <italic><tp:taxon-name><tp:taxon-name-part taxon-name-part-type="genus">Malesia</tp:taxon-name-part></tp:taxon-name></italic>. European Journal of Taxonomy 54: 1–21. <ext-link xlink:href="10.5852/ejt.2013.54" ext-link-type="doi" xlink:type="simple">https://doi.org/10.5852/ejt.2013.54</ext-link></mixed-citation></ref><ref id="B7"><mixed-citation xmlns:xlink="http://www.w3.org/1999/xlink" xlink:type="simple">Chaowasku T, Kessler PJA (2013b) Seven new species of <italic><tp:taxon-name><tp:taxon-name-part taxon-name-part-type="genus">Miliusa</tp:taxon-name-part></tp:taxon-name></italic> (<tp:taxon-name><tp:taxon-name-part taxon-name-part-type="family">Annonaceae</tp:taxon-name-part></tp:taxon-name>) from Thailand. Nordic Journal of Botany 31: 680–699. <ext-link xlink:href="10.1111/j.1756-1051.2012.01785.x" ext-link-type="doi" xlink:type="simple">https://doi.org/10.1111/j.1756-1051.2012.01785.x</ext-link></mixed-citation></ref></ref-list></tp:taxon-treatment>
