# Supplementary material for: A revision of the Miliusa (Annonaceae) from China
Source: PhytoKeys. 2026 Apr 21;273:185–223. doi: 10.3897/phytokeys.273.174592 (PMC13126048; doi:10.3897/phytokeys.273.174592)
Supplement: XML Treatment for Miliusa cuneata [file phytokeys.273.174592-treatment10.xml]

<!DOCTYPE tp:taxon-treatment
  PUBLIC "-//TaxonX//DTD Taxonomic Treatment Publishing DTD v0 20100105//EN" "tax-treatment-NSO.dtd">
<tp:taxon-treatment xmlns:tp="http://www.plazi.org/taxpub"><tp:treatment-meta><kwd-group><label>Taxon classification</label><kwd>
                <named-content content-type="kingdom">Plantae</named-content>
              </kwd><kwd>
                <named-content content-type="order">Magnoliales</named-content>
              </kwd><kwd>
                <named-content content-type="family">Annonaceae</named-content>
              </kwd></kwd-group><mixed-citation publication-type="journal"><person-group><name><surname>Shi</surname><given-names>Zhiyuan</given-names></name><name><surname>Hou</surname><given-names>Xueliang</given-names></name></person-group><article-title>A revision of the <italic><tp:taxon-name><tp:taxon-name-part taxon-name-part-type="genus" reg="Miliusa">Miliusa</tp:taxon-name-part></tp:taxon-name></italic> (<tp:taxon-name><tp:taxon-name-part taxon-name-part-type="family" reg="Annonaceae">Annonaceae</tp:taxon-name-part></tp:taxon-name>) from China</article-title><source>PhytoKeys</source><day>21</day><month>04</month><year>2026</year><volume>273</volume><fpage>185</fpage><lpage>223</lpage><pub-id pub-id-type="doi">10.3897/phytokeys.273.174592</pub-id></mixed-citation></tp:treatment-meta><tp:nomenclature><label>9.</label><tp:taxon-name><object-id xmlns:xlink="http://www.w3.org/1999/xlink" content-type="arpha" xlink:type="simple">A4EBE451-E8A8-5C71-8087-5B519C0096A3</object-id>
                    		<tp:taxon-name-part taxon-name-part-type="genus" reg="Miliusa">Miliusa</tp:taxon-name-part> <tp:taxon-name-part taxon-name-part-type="species" reg="cuneata">cuneata</tp:taxon-name-part>
                    	</tp:taxon-name><tp:taxon-authority>Craib in Bull. Misc. Inform. Kew 1912: 145 (1912)</tp:taxon-authority><xref ref-type="fig" rid="F11">Fig. 11</xref><tp:nomenclature-citation-list><tp:nomenclature-citation><tp:taxon-name><tp:taxon-name-part taxon-name-part-type="genus" reg="Miliusa">Miliusa</tp:taxon-name-part> <tp:taxon-name-part taxon-name-part-type="species" reg="cuneata">cuneata</tp:taxon-name-part></tp:taxon-name><comment> Craib in Bull. Misc. Inform. Kew 1912: 145 (1912); S. H. Yuan in Fl. Yunnan 5: 18, t. 4(5–19) (1991); P. T. Li &amp; M. G. Gilbert in Fl. China 19: 679 (2011), excl. syn. <tp:taxon-name><tp:taxon-name-part taxon-name-part-type="genus" reg="Miliusa">Miliusa</tp:taxon-name-part> <tp:taxon-name-part taxon-name-part-type="species" reg="bannaensis">bannaensis</tp:taxon-name-part></tp:taxon-name>; Fl. Thailand 16(1): 171 (2022). Type: Thailand. Chiang Mai, Doi Sutep, 14 May 1911, A. F. G. Kerr 1837 (lectotype: K! [K001089914], designated by <xref ref-type="bibr" rid="B43">Turner (2018)</xref>; isolectotypes: ABD, B! [B100591459], BK, BM! [BM000547335], E! [E00092598], K! [K001089913], TCD! [TCD0009895], UC).</comment></tp:nomenclature-citation><tp:nomenclature-citation><tp:taxon-name><tp:taxon-name-part taxon-name-part-type="genus" reg="Miliusa">Miliusa</tp:taxon-name-part> <tp:taxon-name-part taxon-name-part-type="species" reg="elongata">elongata</tp:taxon-name-part></tp:taxon-name><comment> Craib, Bull. Misc. Inform. Kew 1925 (1): 12 (1925). Type: Thailand, Nakawn Sawan, Klawng Kung, 2 June 1922, A. F. G. Kerr 6050 (lectotype: K! [K001089919], designated by <xref ref-type="bibr" rid="B27">Kessler et al. (1995)</xref>; isolectotypes: ABD, B! [B100591456], BK! [BK257663], BM! [BM000547336], E! [E00092595], P! [P00411063], TCD! [TCD0009893], UC).</comment></tp:nomenclature-citation></tp:nomenclature-citation-list></tp:nomenclature><tp:treatment-sec sec-type="Chinese name"><title>Chinese name.</title><p>楔叶野独活 Xiē Yè Yě Dú Huó.</p><fig id="F11" position="float" orientation="portrait"><object-id xmlns:xlink="http://www.w3.org/1999/xlink" content-type="doi" xlink:type="simple">10.3897/phytokeys.273.174592.figure11</object-id><object-id xmlns:xlink="http://www.w3.org/1999/xlink" content-type="arpha" xlink:type="simple">F20A46B9-9B4E-5FBE-9B38-8C180EA7882F</object-id><label>Figure 11.</label><caption><p><italic><tp:taxon-name><tp:taxon-name-part taxon-name-part-type="genus" reg="Miliusa">Miliusa</tp:taxon-name-part> <tp:taxon-name-part taxon-name-part-type="species" reg="cuneata">cuneata</tp:taxon-name-part></tp:taxon-name></italic> Craib. <bold>A</bold>. Plant; <bold>B</bold>. Flowering branch; <bold>C</bold>. Lateral view of the flower; <bold>D</bold>. Fruiting branch; <bold>E</bold>. Fruit; <bold>F</bold>. Androecium and gynoecium; <bold>G</bold>. Abaxial view of the inner petal; <bold>H</bold>. Adaxial view of the inner petal; <bold>I</bold>. Longitudinal section of monocarp; <bold>J</bold>. Adaxial view of the leaf blade; <bold>K</bold>. Abaxial view of the leaf blade [photos: <bold>A–K</bold> by X. L. Hou].</p></caption><graphic xmlns:xlink="http://www.w3.org/1999/xlink" xlink:href="phytokeys-273-185_article-174592__-g011.jpg" id="oo_1601651.jpg" position="float" orientation="portrait" xlink:type="simple"><uri content-type="original_file" xlink:type="simple">https://binary.pensoft.net/fig/1601651</uri></graphic></fig></tp:treatment-sec><tp:treatment-sec sec-type="Description"><title>Description.</title><p>Shrubs or small trees, 2–5 m tall. Branches 1.5–2 mm in diam., densely covered with ascending grayish yellow hairs, without lenticels. Petiole 3–4 × 1.5 mm, pubescent; leaf blades membranous, elliptic to oblong-lanceolate or obovate to obovate-lanceolate, 10–17 × 3–5.5 cm, apex acuminate with a tip 5–20 mm long, base cuneate or broadly cuneate, rarely subrounded; adaxial surface glabrous except for the shortly pubescent, impressed midvein, lateral veins slender and inconspicuous; abaxial surface initially with appressed short hairs, gradually glabrescent, midvein, lateral veins, and tertiary veins prominent; lateral veins 14–18 on each side, arched-ascending at 50°–65° from the midvein, anastomosing 5–7 mm from the margin. Inflorescences axillary, 1–3-flowered; flowers bisexual, yellow-green; peduncle 1–2 mm long, with 1–2 bracts, ovate, 1 × 0.5 mm; pedicel slender, 15–25 mm long, with 1 bracteole at the base, bracteole ovate, 1 × 0.5 mm. Sepals 3, ovate, 2–2.5 × 1–1.5 mm, apex acute, outer surface densely or sparsely pubescent, inner surface glabrous, reflexed at anthesis. Petals 6, in 2 whorls of 3; outer petals narrowly ovate-triangular, 3–4 × 1–1.5 mm, reflexed at anthesis; inner petals ovate-oblong, 12–15 × 6–8 mm, margins appressed from base to about the midpoint, upper half nearly horizontally spreading, margin revolute, lower half saccate, with 5–7 veins and transparent “windows” between veins near the base; inner surface with pale red-yellow patches along both sides of the midvein, turning black at maturity; outer surface glabrous, inner surface sparsely covered with spreading white hairs. Stamens in 4–5 whorls, 45–60, obovate, ca. 1 mm long; anther connective extended into a pointed tip. Carpels 20–35, ca. 2 mm long; ovary narrowly ovate, ca. 1.5 mm long, sparsely white-pubescent; stigma cylindrical, ca. 0.5 mm long, glabrous. Torus cylindrical, densely white-pubescent, hairs 0.8–1 mm long. Fruiting peduncle 2 × 1.5 mm; fruiting pedicel 20–35 × 1 mm, glabrous. Monocarps 8–20, ellipsoidal, slightly flattened, 8–9 × 6–7 mm, glabrous, densely covered with small tubercles, apex with a small pointed tip; stipes 7–10 × 0.5 mm, glabrous, often obliquely attached to the seed-bearing portion. Seed 1 per monocarp, ellipsoidal, 7 × 5 mm.</p></tp:treatment-sec><tp:treatment-sec sec-type="Phenology"><title>Phenology.</title><p>Flowering from February to July; fruiting from May to November.</p></tp:treatment-sec><tp:treatment-sec sec-type="Distribution"><title>Distribution.</title><p>Occurs in Yunnan, China (Jinghong, Mengla, Simao, Wanding, and Zhenyuan), and extends to Cambodia, Laos, Thailand, and Vietnam.</p></tp:treatment-sec><tp:treatment-sec sec-type="Habitat"><title>Habitat.</title><p>Moist valleys and montane forests at 500–1000 m.</p></tp:treatment-sec><tp:treatment-sec sec-type="Notes"><title>Notes.</title><p><xref ref-type="bibr" rid="B49">Yuan (1991)</xref> was the first to report <italic><tp:taxon-name><tp:taxon-name-part taxon-name-part-type="genus" reg="Miliusa">Miliusa</tp:taxon-name-part> <tp:taxon-name-part taxon-name-part-type="species" reg="cuneata">cuneata</tp:taxon-name-part></tp:taxon-name></italic> from China. <xref ref-type="bibr" rid="B30">Li and Gilbert (2011)</xref> accepted this treatment but erroneously placed <italic><tp:taxon-name><tp:taxon-name-part taxon-name-part-type="genus" reg="Miliusa">Miliusa</tp:taxon-name-part> <tp:taxon-name-part taxon-name-part-type="species" reg="bannaensis">bannaensis</tp:taxon-name-part></tp:taxon-name></italic> in synonymy under <italic><tp:taxon-name><tp:taxon-name-part taxon-name-part-type="genus" reg="Miliusa">M.</tp:taxon-name-part> <tp:taxon-name-part taxon-name-part-type="species" reg="cuneata">cuneata</tp:taxon-name-part></tp:taxon-name></italic> (<xref ref-type="bibr" rid="B46">Xue and Tan 2016</xref>), thereby substantially broadening the species concept.</p></tp:treatment-sec><tp:treatment-sec sec-type="Selected specimens examined"><title>Selected specimens examined.</title><p><bold>Yunnan • Jinghong City</bold>, 1956, S. Zhong 9536 (PE); • ibid, Jun 1991, H. Wang 56 (<named-content xmlns:xlink="http://www.w3.org/1999/xlink" content-type="dwc:institutional_code" xlink:title="Xishuangbanna Tropical Botanical Garden, Academia Sinica" xlink:href="https://scientific-collections.gbif.org/institution/c1b4b43c-8274-4586-b75e-704e36bdd5c6" xlink:type="simple">HITBC</named-content>); • ibid, Jun 1991, H. Wang 58 (<named-content xmlns:xlink="http://www.w3.org/1999/xlink" content-type="dwc:institutional_code" xlink:title="Xishuangbanna Tropical Botanical Garden, Academia Sinica" xlink:href="https://scientific-collections.gbif.org/institution/c1b4b43c-8274-4586-b75e-704e36bdd5c6" xlink:type="simple">HITBC</named-content>); • ibid, Oct 1991, H. Wang 96 (<named-content xmlns:xlink="http://www.w3.org/1999/xlink" content-type="dwc:institutional_code" xlink:title="Xishuangbanna Tropical Botanical Garden, Academia Sinica" xlink:href="https://scientific-collections.gbif.org/institution/c1b4b43c-8274-4586-b75e-704e36bdd5c6" xlink:type="simple">HITBC</named-content>); • ibid, Sept 1936, C. W. Wang 78143 (PE); • ibid, Sept 1936, C. W. Wang 79141 (<named-content xmlns:xlink="http://www.w3.org/1999/xlink" content-type="dwc:institutional_code" xlink:title="South China Botanical Garden" xlink:href="https://scientific-collections.gbif.org/institution/8364608f-e93a-4c4f-bde0-b40e4a8fd437" xlink:type="simple">IBSC</named-content>); • ibid, 3 Aug 1977, G. D. Tao et al. 16298 (<named-content xmlns:xlink="http://www.w3.org/1999/xlink" content-type="dwc:institutional_code" xlink:title="Xishuangbanna Tropical Botanical Garden, Academia Sinica" xlink:href="https://scientific-collections.gbif.org/institution/c1b4b43c-8274-4586-b75e-704e36bdd5c6" xlink:type="simple">HITBC</named-content>); • ibid, 5 Sept 1992, H. Wang 76 (<named-content xmlns:xlink="http://www.w3.org/1999/xlink" content-type="dwc:institutional_code" xlink:title="Xishuangbanna Tropical Botanical Garden, Academia Sinica" xlink:href="https://scientific-collections.gbif.org/institution/c1b4b43c-8274-4586-b75e-704e36bdd5c6" xlink:type="simple">HITBC</named-content>); • ibid, 14 Jul 1959, T. H. Li 1465 (KUN); • <bold>Mengla County</bold>, Nov 1982, C. D. Kao 34228 (<named-content xmlns:xlink="http://www.w3.org/1999/xlink" content-type="dwc:institutional_code" xlink:title="Xishuangbanna Tropical Botanical Garden, Academia Sinica" xlink:href="https://scientific-collections.gbif.org/institution/c1b4b43c-8274-4586-b75e-704e36bdd5c6" xlink:type="simple">HITBC</named-content>); • ibid, alt. 580 m, 24 Jun 1988, Z. Y. Wu et al. 41 (KUN); • ibid, 3 Apr 1982, C. D. Kao 31667 (<named-content xmlns:xlink="http://www.w3.org/1999/xlink" content-type="dwc:institutional_code" xlink:title="Xishuangbanna Tropical Botanical Garden, Academia Sinica" xlink:href="https://scientific-collections.gbif.org/institution/c1b4b43c-8274-4586-b75e-704e36bdd5c6" xlink:type="simple">HITBC</named-content>); • ibid, 6 Dec 1993, H. Wang &amp; B. G. Li 107 (<named-content xmlns:xlink="http://www.w3.org/1999/xlink" content-type="dwc:institutional_code" xlink:title="Xishuangbanna Tropical Botanical Garden, Academia Sinica" xlink:href="https://scientific-collections.gbif.org/institution/c1b4b43c-8274-4586-b75e-704e36bdd5c6" xlink:type="simple">HITBC</named-content>); • ibid, 1 Aug 2013, J. W. Li 3653 (<named-content xmlns:xlink="http://www.w3.org/1999/xlink" content-type="dwc:institutional_code" xlink:title="Xishuangbanna Tropical Botanical Garden, Academia Sinica" xlink:href="https://scientific-collections.gbif.org/institution/c1b4b43c-8274-4586-b75e-704e36bdd5c6" xlink:type="simple">HITBC</named-content>); • <bold>Simao City</bold>, 25 Jul 2001, H. Wang 4843 (<named-content xmlns:xlink="http://www.w3.org/1999/xlink" content-type="dwc:institutional_code" xlink:title="Xishuangbanna Tropical Botanical Garden, Academia Sinica" xlink:href="https://scientific-collections.gbif.org/institution/c1b4b43c-8274-4586-b75e-704e36bdd5c6" xlink:type="simple">HITBC</named-content>); • ibid, 26 Jul 2001, H. Wang 4846 (<named-content xmlns:xlink="http://www.w3.org/1999/xlink" content-type="dwc:institutional_code" xlink:title="Xishuangbanna Tropical Botanical Garden, Academia Sinica" xlink:href="https://scientific-collections.gbif.org/institution/c1b4b43c-8274-4586-b75e-704e36bdd5c6" xlink:type="simple">HITBC</named-content>); • ibid, alt. 1000 m, 4 Oct 1955, P. Y. Mao 6481 (IBSC, KUN); • <bold>Wanding City</bold>, 19 Aug 1976, S. J. Pei 14050 (<named-content xmlns:xlink="http://www.w3.org/1999/xlink" content-type="dwc:institutional_code" xlink:title="Xishuangbanna Tropical Botanical Garden, Academia Sinica" xlink:href="https://scientific-collections.gbif.org/institution/c1b4b43c-8274-4586-b75e-704e36bdd5c6" xlink:type="simple">HITBC</named-content>, KUN); • <bold>Xishuangbanna Prefecture</bold>, alt. 1000 m, 3 Jul 1978, X. R. Luo &amp; Y. R. Lin 78159 (IBSC).</p></tp:treatment-sec><ref-list><ref id="B43"><mixed-citation xmlns:xlink="http://www.w3.org/1999/xlink" xlink:type="simple">Turner IM (2018) <tp:taxon-name><tp:taxon-name-part taxon-name-part-type="family">Annonaceae</tp:taxon-name-part></tp:taxon-name> of the Asia-Pacific region: names, types and distributions. Gardens’ Bulletin Singapore 70: 409–744. <ext-link xlink:href="10.26492/gbs70(2).2018-11" ext-link-type="doi" xlink:type="simple">https://doi.org/10.26492/gbs70(2).2018-11</ext-link></mixed-citation></ref><ref id="B27"><mixed-citation xmlns:xlink="http://www.w3.org/1999/xlink" xlink:type="simple">Kessler PJA, Jessup LW, Kruijer JD (1995) Provisional checklist of the Asiatic Australian species of <tp:taxon-name><tp:taxon-name-part taxon-name-part-type="family">Annonaceae</tp:taxon-name-part></tp:taxon-name>. Serdang: The Herbarium, Universiti Pertanian Malaysia.</mixed-citation></ref><ref id="B49"><mixed-citation xmlns:xlink="http://www.w3.org/1999/xlink" xlink:type="simple">Yuan SH (1991) <tp:taxon-name><tp:taxon-name-part taxon-name-part-type="family">Annonaceae</tp:taxon-name-part></tp:taxon-name>. In: Institutum Botanicum Kunmingense Academiae Sinicae (Ed.) Flora Yunnanica 5. Science Press, Beijing, 1–759.</mixed-citation></ref><ref id="B30"><mixed-citation xmlns:xlink="http://www.w3.org/1999/xlink" xlink:type="simple">Li PT, Gilbert MG (2011) <tp:taxon-name><tp:taxon-name-part taxon-name-part-type="family">Annonaceae</tp:taxon-name-part></tp:taxon-name>. In: Wu ZY, Raven PH, Hong DY (Eds) Flora of China. Science Press, Beijing &amp; Missouri Botanical Garden Press, St. Louis, 672–713.</mixed-citation></ref><ref id="B46"><mixed-citation xmlns:xlink="http://www.w3.org/1999/xlink" xlink:type="simple">Xue B, Tan YH (2016) Excluding <italic><tp:taxon-name><tp:taxon-name-part taxon-name-part-type="genus">Miliusa</tp:taxon-name-part> <tp:taxon-name-part taxon-name-part-type="species">velutina</tp:taxon-name-part></tp:taxon-name></italic> (<tp:taxon-name><tp:taxon-name-part taxon-name-part-type="family">Annonaceae</tp:taxon-name-part></tp:taxon-name>) from Flora of China. Phytotaxa 282: 166–169. <ext-link xlink:href="10.11646/phytotaxa.282.2.9" ext-link-type="doi" xlink:type="simple">https://doi.org/10.11646/phytotaxa.282.2.9</ext-link></mixed-citation></ref></ref-list></tp:taxon-treatment>
