# Supplementary material for: A revision of the Miliusa (Annonaceae) from China
Source: PhytoKeys. 2026 Apr 21;273:185–223. doi: 10.3897/phytokeys.273.174592 (PMC13126048; doi:10.3897/phytokeys.273.174592)
Supplement: XML Treatment for Miliusa thorelii [file phytokeys.273.174592-treatment11.xml]

<!DOCTYPE tp:taxon-treatment
  PUBLIC "-//TaxonX//DTD Taxonomic Treatment Publishing DTD v0 20100105//EN" "tax-treatment-NSO.dtd">
<tp:taxon-treatment xmlns:tp="http://www.plazi.org/taxpub"><tp:treatment-meta><kwd-group><label>Taxon classification</label><kwd>
                <named-content content-type="kingdom">Plantae</named-content>
              </kwd><kwd>
                <named-content content-type="order">Magnoliales</named-content>
              </kwd><kwd>
                <named-content content-type="family">Annonaceae</named-content>
              </kwd></kwd-group><mixed-citation publication-type="journal"><person-group><name><surname>Shi</surname><given-names>Zhiyuan</given-names></name><name><surname>Hou</surname><given-names>Xueliang</given-names></name></person-group><article-title>A revision of the <italic><tp:taxon-name><tp:taxon-name-part taxon-name-part-type="genus" reg="Miliusa">Miliusa</tp:taxon-name-part></tp:taxon-name></italic> (<tp:taxon-name><tp:taxon-name-part taxon-name-part-type="family" reg="Annonaceae">Annonaceae</tp:taxon-name-part></tp:taxon-name>) from China</article-title><source>PhytoKeys</source><day>21</day><month>04</month><year>2026</year><volume>273</volume><fpage>185</fpage><lpage>223</lpage><pub-id pub-id-type="doi">10.3897/phytokeys.273.174592</pub-id></mixed-citation></tp:treatment-meta><tp:nomenclature><label>10.</label><tp:taxon-name><object-id xmlns:xlink="http://www.w3.org/1999/xlink" content-type="arpha" xlink:type="simple">B9A5B85A-1D98-5FF4-AEC8-6BBE1BE8B40F</object-id>
                    		<tp:taxon-name-part taxon-name-part-type="genus" reg="Miliusa">Miliusa</tp:taxon-name-part> <tp:taxon-name-part taxon-name-part-type="species" reg="thorelii">thorelii</tp:taxon-name-part>
                    	</tp:taxon-name><tp:taxon-authority>Finet &amp; Gagnep., Bull. Soc. Bot. France 54: 89–90, pl. III fig. E (1907)</tp:taxon-authority><xref ref-type="fig" rid="F12">Fig. 12</xref><tp:nomenclature-citation-list><tp:nomenclature-citation><tp:taxon-name><tp:taxon-name-part taxon-name-part-type="genus" reg="Miliusa">Miliusa</tp:taxon-name-part> <tp:taxon-name-part taxon-name-part-type="species" reg="thorelii">thorelii</tp:taxon-name-part></tp:taxon-name><comment> Finet &amp; Gagnep., Bull. Soc. Bot. France 54: 89–90, pl. III fig. E (1907); T. Chaowasku &amp; P. J. A. Kessler in Nordic J. Bot. 31: 680–699 (2013); B. Xue &amp; Y. H. Tan in Phytotaxa 282(2): 166–169 (2016); Fl. Thailand 16(1): 183 (2022). Type: Laos. Pak-lay, 1866–1868, C. Thorel 3301 (holotype: P! [P00160898]; isotypes: MPU! [MPU026918], P! [P00432370, P00432371], TCD! [TCD0009887, TCD0009888]).</comment></tp:nomenclature-citation><tp:nomenclature-citation><tp:taxon-name><tp:taxon-name-part taxon-name-part-type="genus" reg="Miliusa"/> <tp:taxon-name-part taxon-name-part-type="species" reg="bannaensis"/></tp:taxon-name><comment><tp:taxon-name><tp:taxon-name-part taxon-name-part-type="genus" reg="Miliusa">Miliusa</tp:taxon-name-part> <tp:taxon-name-part taxon-name-part-type="species" reg="bannaensis">bannaensis</tp:taxon-name-part></tp:taxon-name> X. L. Hou in Hou et al., Acta Phytotax. Sin. 42: 79, Fig. <xref ref-type="fig" rid="F1">1</xref> (2004). Type: China. Yunnan: Mengla, Jingpiao, 800 m in humid forest, 10 December 1998, <italic>H. Zhu &amp; H. Wang 2125</italic> (holotype: <named-content xmlns:xlink="http://www.w3.org/1999/xlink" content-type="dwc:institutional_code" xlink:title="Xishuangbanna Tropical Botanical Garden, Academia Sinica" xlink:href="https://scientific-collections.gbif.org/institution/c1b4b43c-8274-4586-b75e-704e36bdd5c6" xlink:type="simple">HITBC</named-content>! [06285]).</comment></tp:nomenclature-citation><tp:nomenclature-citation><tp:taxon-name><tp:taxon-name-part taxon-name-part-type="genus" reg="Miliusa">Miliusa</tp:taxon-name-part> <tp:taxon-name-part taxon-name-part-type="species" reg="cuneata">cuneata</tp:taxon-name-part></tp:taxon-name><comment> auct. non Craib, P. T. Li &amp; M. G. Gilbert in Fl. China 19: 679 (2011), pro part.</comment></tp:nomenclature-citation><tp:nomenclature-citation><tp:taxon-name><tp:taxon-name-part taxon-name-part-type="genus" reg="Miliusa">Miliusa</tp:taxon-name-part> <tp:taxon-name-part taxon-name-part-type="species" reg="velutina">velutina</tp:taxon-name-part></tp:taxon-name><comment> auct. non J. D. Hooker &amp; Thomson, P. T. Li &amp; M. G. Gilbert in Fl. China 19: 680 (2011).</comment></tp:nomenclature-citation></tp:nomenclature-citation-list></tp:nomenclature><tp:treatment-sec sec-type="Chinese name"><title>Chinese name.</title><p>版纳野独活 Bǎn Nà Yě Dú Huó.</p><fig id="F12" position="float" orientation="portrait"><object-id xmlns:xlink="http://www.w3.org/1999/xlink" content-type="doi" xlink:type="simple">10.3897/phytokeys.273.174592.figure12</object-id><object-id xmlns:xlink="http://www.w3.org/1999/xlink" content-type="arpha" xlink:type="simple">C173F412-2935-503B-8FDD-51C41BB2FD07</object-id><label>Figure 12.</label><caption><p><italic><tp:taxon-name><tp:taxon-name-part taxon-name-part-type="genus" reg="Miliusa">Miliusa</tp:taxon-name-part> <tp:taxon-name-part taxon-name-part-type="species" reg="thorelii">thorelii</tp:taxon-name-part></tp:taxon-name></italic> Finet &amp; Gagnep. <bold>A</bold>. Plant; <bold>B</bold>. Flowering branch; <bold>C</bold>. Lateral view of the flower; <bold>D</bold>. Bisexual flower; <bold>E</bold>. Abaxial view of the inner petal; <bold>F</bold>. Adaxial view of the inner petal; <bold>G</bold>. Male flower; <bold>H</bold>. Fruiting branch; <bold>I</bold>. Adaxial view of the leaf blade; <bold>J</bold>. Abaxial view of the leaf blade [photos: <bold>A–J</bold> by X. L. Hou].</p></caption><graphic xmlns:xlink="http://www.w3.org/1999/xlink" xlink:href="phytokeys-273-185_article-174592__-g012.jpg" id="oo_1601652.jpg" position="float" orientation="portrait" xlink:type="simple"><uri content-type="original_file" xlink:type="simple">https://binary.pensoft.net/fig/1601652</uri></graphic></fig></tp:treatment-sec><tp:treatment-sec sec-type="Description"><title>Description.</title><p>Shrubs or small trees, 1.5–5 m tall. Annual branches glabrous, 2 mm in diam., gray-brown, with reticulate, sunken longitudinal striations. Petiole slightly swollen, 5–8 × 2.5–3 mm, shallowly grooved adaxially, smooth abaxially, glabrous, drying black; leaf blades chartaceous, glabrous, ovate-elliptic or obovate-elliptic, 14–26 × 6.5–10 cm, base rounded or slightly obtuse, asymmetric, apex acuminate and blunt-tipped, acumen 5–18 mm long, drying dark blue-green adaxially, pale brownish yellow abaxially; midvein nearly flat adaxially, prominent abaxially; lateral veins 13–15 per side, arched-ascending at 45°–60° from the midvein, anastomosing 7–10 mm from the margin, slightly raised adaxially, distinctly raised abaxially. Inflorescences axillary or on leafless older branches, 2–6-flowered; flowers bisexual or andromonoecious; peduncle 1–2 mm long; bracts 1–2, broadly ovate, 1.5–2 × 1.5–2 mm, grayish yellow pubescent; pedicel slender, ca. 10 mm long, 0.6 mm in diam., thickening toward the apex, with 1–2 bracteoles at the base and 1 bracteole at the mid-lower part; bracteoles broadly ovate, 1.5–2 × 1.5–2 mm, persistent in fruit. Sepals 3, free, broadly ovate, 1.5–2 × 1.5–2 mm, densely pubescent outside, glabrous inside. Petals 6, in 2 whorls of 3; outer petals ovate, 1.8–2 × 1.2–1.5 mm; inner petals pale purplish red, glabrous, ovate, ca. 20 × 13 mm, margins appressed from base to about the midpoint, upper 1/3 recurved, basal half saccate, with 5–7 veins and transparent “windows” between veins. Stamens in staminate flowers in ca. 9 whorls, 50–70 in number; in bisexual flowers 14–16, ca. 1.5 mm long; anther cells elliptic, connective extending beyond the anther cells to form a blunt tip. Carpels 25–45; ovary ellipsoid, ca. 3 mm long, sparsely white-pubescent; stigma cylindrical, 2 mm long. Torus narrowly ovoid, densely white-pubescent. Fruiting peduncle 2 × 3 mm; fruiting pedicel 10–17 × 2 mm; stipes 7–14 × 1 mm. Monocarps 8–30, subglobose, 8–9 mm in diam., glabrous, 1-seeded, drying black, wrinkled, pericarp thin, adhering to the seed coat.</p></tp:treatment-sec><tp:treatment-sec sec-type="Phenology"><title>Phenology.</title><p>Flowering from April to December; fruiting from June to February of the following year.</p></tp:treatment-sec><tp:treatment-sec sec-type="Distribution"><title>Distribution.</title><p>Occurs in Yunnan, China (Jiangcheng, Menghai, Mengla, and Xishuangbanna) and extends to Laos, Myanmar, and Thailand.</p></tp:treatment-sec><tp:treatment-sec sec-type="Habitat"><title>Habitat.</title><p>Sparse forests on montane and limestone terrain at 500–800 m.</p></tp:treatment-sec><tp:treatment-sec sec-type="Notes"><title>Notes.</title><p><xref ref-type="bibr" rid="B30">Li and Gilbert (2011)</xref> treated <italic><tp:taxon-name><tp:taxon-name-part taxon-name-part-type="genus" reg="Miliusa">Miliusa</tp:taxon-name-part> <tp:taxon-name-part taxon-name-part-type="species" reg="bannaensis">bannaensis</tp:taxon-name-part></tp:taxon-name></italic> as a synonym of <italic><tp:taxon-name><tp:taxon-name-part taxon-name-part-type="genus" reg="Miliusa">M.</tp:taxon-name-part> <tp:taxon-name-part taxon-name-part-type="species" reg="cuneata">cuneata</tp:taxon-name-part></tp:taxon-name></italic>. However, clear differences in leaf-blade size and morphology and in flower color between the two taxa indicate that this synonymy is untenable. <xref ref-type="bibr" rid="B46">Xue and Tan (2016)</xref> followed <xref ref-type="bibr" rid="B7">Chaowasku and Kessler (2013b)</xref> in treating <italic><tp:taxon-name><tp:taxon-name-part taxon-name-part-type="genus" reg="Miliusa">Miliusa</tp:taxon-name-part> <tp:taxon-name-part taxon-name-part-type="species" reg="bannaensis">bannaensis</tp:taxon-name-part></tp:taxon-name></italic> as a synonym of <italic><tp:taxon-name><tp:taxon-name-part taxon-name-part-type="genus" reg="Miliusa">M.</tp:taxon-name-part> <tp:taxon-name-part taxon-name-part-type="species" reg="thorelii">thorelii</tp:taxon-name-part></tp:taxon-name></italic>. They further stated that “the Chinese specimens identified as <italic><tp:taxon-name><tp:taxon-name-part taxon-name-part-type="genus" reg="Miliusa">Miliusa</tp:taxon-name-part> <tp:taxon-name-part taxon-name-part-type="species" reg="velutina">velutina</tp:taxon-name-part></tp:taxon-name></italic> actually represent <italic><tp:taxon-name><tp:taxon-name-part taxon-name-part-type="genus" reg="Miliusa">M.</tp:taxon-name-part> <tp:taxon-name-part taxon-name-part-type="species" reg="thorelii">thorelii</tp:taxon-name-part></tp:taxon-name></italic>”, thereby excluding <italic><tp:taxon-name><tp:taxon-name-part taxon-name-part-type="genus" reg="Miliusa">M.</tp:taxon-name-part> <tp:taxon-name-part taxon-name-part-type="species" reg="velutina">velutina</tp:taxon-name-part></tp:taxon-name></italic> from the flora of China (<xref ref-type="bibr" rid="B46">Xue and Tan 2016</xref>).</p></tp:treatment-sec><tp:treatment-sec sec-type="Selected specimens examined"><title>Selected specimens examined.</title><p><bold>Yunnan • Menghai County</bold>, 9 Jun 2013, J. W. Li 3247 (<named-content xmlns:xlink="http://www.w3.org/1999/xlink" content-type="dwc:institutional_code" xlink:title="Xishuangbanna Tropical Botanical Garden, Academia Sinica" xlink:href="https://scientific-collections.gbif.org/institution/c1b4b43c-8274-4586-b75e-704e36bdd5c6" xlink:type="simple">HITBC</named-content>, KUN); • ibid, 10 Aug 2014, J. W. Li 4140 (<named-content xmlns:xlink="http://www.w3.org/1999/xlink" content-type="dwc:institutional_code" xlink:title="Xishuangbanna Tropical Botanical Garden, Academia Sinica" xlink:href="https://scientific-collections.gbif.org/institution/c1b4b43c-8274-4586-b75e-704e36bdd5c6" xlink:type="simple">HITBC</named-content>); • ibid, 25 May 2013, J. W. Li 3165 (<named-content xmlns:xlink="http://www.w3.org/1999/xlink" content-type="dwc:institutional_code" xlink:title="Xishuangbanna Tropical Botanical Garden, Academia Sinica" xlink:href="https://scientific-collections.gbif.org/institution/c1b4b43c-8274-4586-b75e-704e36bdd5c6" xlink:type="simple">HITBC</named-content>, KUN); • <bold>Mengla County</bold>, 9 May 2006, Z. L. Bai c530109 (<named-content xmlns:xlink="http://www.w3.org/1999/xlink" content-type="dwc:institutional_code" xlink:title="Xishuangbanna Tropical Botanical Garden, Academia Sinica" xlink:href="https://scientific-collections.gbif.org/institution/c1b4b43c-8274-4586-b75e-704e36bdd5c6" xlink:type="simple">HITBC</named-content>); • ibid, Jan 1989, H. Zhu &amp; H. Wang 2416 (<named-content xmlns:xlink="http://www.w3.org/1999/xlink" content-type="dwc:institutional_code" xlink:title="Xishuangbanna Tropical Botanical Garden, Academia Sinica" xlink:href="https://scientific-collections.gbif.org/institution/c1b4b43c-8274-4586-b75e-704e36bdd5c6" xlink:type="simple">HITBC</named-content>); • ibid, Jun 1991, H. Wang 63 (<named-content xmlns:xlink="http://www.w3.org/1999/xlink" content-type="dwc:institutional_code" xlink:title="Xishuangbanna Tropical Botanical Garden, Academia Sinica" xlink:href="https://scientific-collections.gbif.org/institution/c1b4b43c-8274-4586-b75e-704e36bdd5c6" xlink:type="simple">HITBC</named-content>); • ibid, Jun 1991, H. Wang 69 (<named-content xmlns:xlink="http://www.w3.org/1999/xlink" content-type="dwc:institutional_code" xlink:title="Xishuangbanna Tropical Botanical Garden, Academia Sinica" xlink:href="https://scientific-collections.gbif.org/institution/c1b4b43c-8274-4586-b75e-704e36bdd5c6" xlink:type="simple">HITBC</named-content>); • ibid, Jun 1991, H. Wang 94 (<named-content xmlns:xlink="http://www.w3.org/1999/xlink" content-type="dwc:institutional_code" xlink:title="Xishuangbanna Tropical Botanical Garden, Academia Sinica" xlink:href="https://scientific-collections.gbif.org/institution/c1b4b43c-8274-4586-b75e-704e36bdd5c6" xlink:type="simple">HITBC</named-content>); • ibid, Jun 1992, H. Wang 55 (<named-content xmlns:xlink="http://www.w3.org/1999/xlink" content-type="dwc:institutional_code" xlink:title="Xishuangbanna Tropical Botanical Garden, Academia Sinica" xlink:href="https://scientific-collections.gbif.org/institution/c1b4b43c-8274-4586-b75e-704e36bdd5c6" xlink:type="simple">HITBC</named-content>); • ibid, 2 Dec 1983, C. D. Kao 34868 (<named-content xmlns:xlink="http://www.w3.org/1999/xlink" content-type="dwc:institutional_code" xlink:title="Xishuangbanna Tropical Botanical Garden, Academia Sinica" xlink:href="https://scientific-collections.gbif.org/institution/c1b4b43c-8274-4586-b75e-704e36bdd5c6" xlink:type="simple">HITBC</named-content>); • ibid, 3 Sept 1959, S. J. Pei 599766 (<named-content xmlns:xlink="http://www.w3.org/1999/xlink" content-type="dwc:institutional_code" xlink:title="Xishuangbanna Tropical Botanical Garden, Academia Sinica" xlink:href="https://scientific-collections.gbif.org/institution/c1b4b43c-8274-4586-b75e-704e36bdd5c6" xlink:type="simple">HITBC</named-content>); • ibid, 5 Dec 1983, C. D. Kao 34965 (<named-content xmlns:xlink="http://www.w3.org/1999/xlink" content-type="dwc:institutional_code" xlink:title="Xishuangbanna Tropical Botanical Garden, Academia Sinica" xlink:href="https://scientific-collections.gbif.org/institution/c1b4b43c-8274-4586-b75e-704e36bdd5c6" xlink:type="simple">HITBC</named-content>); • ibid, 12 Jul 1972, Y. H. Li 8459 (<named-content xmlns:xlink="http://www.w3.org/1999/xlink" content-type="dwc:institutional_code" xlink:title="Xishuangbanna Tropical Botanical Garden, Academia Sinica" xlink:href="https://scientific-collections.gbif.org/institution/c1b4b43c-8274-4586-b75e-704e36bdd5c6" xlink:type="simple">HITBC</named-content>); • ibid, 12 Jun 2019, C. Y. Sheng C400854 (<named-content xmlns:xlink="http://www.w3.org/1999/xlink" content-type="dwc:institutional_code" xlink:title="Xishuangbanna Tropical Botanical Garden, Academia Sinica" xlink:href="https://scientific-collections.gbif.org/institution/c1b4b43c-8274-4586-b75e-704e36bdd5c6" xlink:type="simple">HITBC</named-content>); • ibid, 23 May 2002, H. Wang 5671 (<named-content xmlns:xlink="http://www.w3.org/1999/xlink" content-type="dwc:institutional_code" xlink:title="Xishuangbanna Tropical Botanical Garden, Academia Sinica" xlink:href="https://scientific-collections.gbif.org/institution/c1b4b43c-8274-4586-b75e-704e36bdd5c6" xlink:type="simple">HITBC</named-content>, PE); • ibid, 28 Apr 1977, G. D. Tao 9176 (<named-content xmlns:xlink="http://www.w3.org/1999/xlink" content-type="dwc:institutional_code" xlink:title="Xishuangbanna Tropical Botanical Garden, Academia Sinica" xlink:href="https://scientific-collections.gbif.org/institution/c1b4b43c-8274-4586-b75e-704e36bdd5c6" xlink:type="simple">HITBC</named-content>); • ibid, alt. 700 m, 27 Dec 2001, X. L. Hou 0107 (IBSC); • ibid, alt. 750 m, <named-content xmlns:xlink="http://www.w3.org/1999/xlink" content-type="dwc:verbatimCoordinates" xlink:type="simple">21.62523°N, 101.58645°E</named-content>, 28 Apr 2011, X. L. Hou &amp; T. X. Sun 11042806 (<abbrev xmlns:xlink="http://www.w3.org/1999/xlink" xlink:title="Xiamen University Herbarium" xlink:type="simple">AU</abbrev>); • ibid, alt. 800 m, Nov 1936, C. W. Wang 80437 (PE); • <bold>Xishuangbanna Prefecture</bold>, 28 Oct 2008, X. L. Hou &amp; T. X. Sun 8102805 (<abbrev xmlns:xlink="http://www.w3.org/1999/xlink" xlink:title="Xiamen University Herbarium" xlink:type="simple">AU</abbrev>); • ibid, 28 Oct 2008, X. L. Hou &amp; T. X. Sun 8102806 (<abbrev xmlns:xlink="http://www.w3.org/1999/xlink" xlink:title="Xiamen University Herbarium" xlink:type="simple">AU</abbrev>); • ibid, alt. 800 m, 28 May 1980, K. S. Chow et al. 80036 (PE).</p></tp:treatment-sec><tp:treatment-sec><!--Section generated to contain objects referenced in tp:taxon-treatment.--><fig id="F1" position="float" orientation="portrait"><object-id xmlns:xlink="http://www.w3.org/1999/xlink" content-type="doi" xlink:type="simple">10.3897/phytokeys.273.174592.figure1</object-id><object-id xmlns:xlink="http://www.w3.org/1999/xlink" content-type="arpha" xlink:type="simple">40542F67-7227-5EEA-AC66-681C788FE42E</object-id><label>Figure 1.</label><caption><p>The phylogenetic tree of <italic><tp:taxon-name><tp:taxon-name-part taxon-name-part-type="genus" reg="Miliusa">Miliusa</tp:taxon-name-part></tp:taxon-name></italic> was generated using the maximum likelihood (<abbrev xmlns:xlink="http://www.w3.org/1999/xlink" xlink:title="maximum likelihood" xlink:type="simple">ML</abbrev>) algorithm. Support values are indicated as follows: <abbrev xmlns:xlink="http://www.w3.org/1999/xlink" xlink:title="bootstrap support" xlink:type="simple">BS</abbrev> = maximum likelihood bootstrap values, <abbrev xmlns:xlink="http://www.w3.org/1999/xlink" xlink:title="Bayesian posterior probabilities" xlink:type="simple">PP</abbrev> = Bayesian posterior probabilities. A dash (–) indicates <abbrev xmlns:xlink="http://www.w3.org/1999/xlink" xlink:title="bootstrap support" xlink:type="simple">BS</abbrev> &lt; 50 and <abbrev xmlns:xlink="http://www.w3.org/1999/xlink" xlink:title="Bayesian posterior probabilities" xlink:type="simple">PP</abbrev> &lt; 0.5. Mc = <italic><tp:taxon-name><tp:taxon-name-part taxon-name-part-type="genus" reg="Miliusa">Miliusa</tp:taxon-name-part> <tp:taxon-name-part taxon-name-part-type="species" reg="campanulata">campanulata</tp:taxon-name-part></tp:taxon-name></italic> group; Mh = <italic><tp:taxon-name><tp:taxon-name-part taxon-name-part-type="genus" reg="Miliusa">M.</tp:taxon-name-part> <tp:taxon-name-part taxon-name-part-type="species" reg="horsfieldii">horsfieldii</tp:taxon-name-part></tp:taxon-name></italic> group; Mm = <italic><tp:taxon-name><tp:taxon-name-part taxon-name-part-type="genus" reg="Miliusa">M.</tp:taxon-name-part> <tp:taxon-name-part taxon-name-part-type="species" reg="mollis">mollis</tp:taxon-name-part></tp:taxon-name></italic> group; Mv = <italic><tp:taxon-name><tp:taxon-name-part taxon-name-part-type="genus" reg="Miliusa">M.</tp:taxon-name-part> <tp:taxon-name-part taxon-name-part-type="species" reg="velutina">velutina</tp:taxon-name-part></tp:taxon-name></italic> group; all groups sensu Chaowasku and Kessler (<xref ref-type="bibr" rid="B6">2013a</xref>, <xref ref-type="bibr" rid="B7">2013b</xref>).</p></caption><graphic xmlns:xlink="http://www.w3.org/1999/xlink" xlink:href="phytokeys-273-185_article-174592__-g001.jpg" id="oo_1601641.jpg" position="float" orientation="portrait" xlink:type="simple"><uri content-type="original_file" xlink:type="simple">https://binary.pensoft.net/fig/1601641</uri></graphic></fig></tp:treatment-sec><ref-list><ref id="B6"><mixed-citation xmlns:xlink="http://www.w3.org/1999/xlink" xlink:type="simple">Chaowasku T, Kessler PJA (2013a) Phylogeny of <italic><tp:taxon-name><tp:taxon-name-part taxon-name-part-type="genus">Miliusa</tp:taxon-name-part></tp:taxon-name></italic> (<tp:taxon-name><tp:taxon-name-part taxon-name-part-type="order">Magnoliales</tp:taxon-name-part></tp:taxon-name>: <tp:taxon-name><tp:taxon-name-part taxon-name-part-type="family">Annonaceae</tp:taxon-name-part></tp:taxon-name>: <tp:taxon-name><tp:taxon-name-part taxon-name-part-type="subfamily">Malmeoideae</tp:taxon-name-part></tp:taxon-name>: Miliuseae), with descriptions of two new species from <italic><tp:taxon-name><tp:taxon-name-part taxon-name-part-type="genus">Malesia</tp:taxon-name-part></tp:taxon-name></italic>. European Journal of Taxonomy 54: 1–21. <ext-link xlink:href="10.5852/ejt.2013.54" ext-link-type="doi" xlink:type="simple">https://doi.org/10.5852/ejt.2013.54</ext-link></mixed-citation></ref><ref id="B7"><mixed-citation xmlns:xlink="http://www.w3.org/1999/xlink" xlink:type="simple">Chaowasku T, Kessler PJA (2013b) Seven new species of <italic><tp:taxon-name><tp:taxon-name-part taxon-name-part-type="genus">Miliusa</tp:taxon-name-part></tp:taxon-name></italic> (<tp:taxon-name><tp:taxon-name-part taxon-name-part-type="family">Annonaceae</tp:taxon-name-part></tp:taxon-name>) from Thailand. Nordic Journal of Botany 31: 680–699. <ext-link xlink:href="10.1111/j.1756-1051.2012.01785.x" ext-link-type="doi" xlink:type="simple">https://doi.org/10.1111/j.1756-1051.2012.01785.x</ext-link></mixed-citation></ref><ref id="B30"><mixed-citation xmlns:xlink="http://www.w3.org/1999/xlink" xlink:type="simple">Li PT, Gilbert MG (2011) <tp:taxon-name><tp:taxon-name-part taxon-name-part-type="family">Annonaceae</tp:taxon-name-part></tp:taxon-name>. In: Wu ZY, Raven PH, Hong DY (Eds) Flora of China. Science Press, Beijing &amp; Missouri Botanical Garden Press, St. Louis, 672–713.</mixed-citation></ref><ref id="B46"><mixed-citation xmlns:xlink="http://www.w3.org/1999/xlink" xlink:type="simple">Xue B, Tan YH (2016) Excluding <italic><tp:taxon-name><tp:taxon-name-part taxon-name-part-type="genus">Miliusa</tp:taxon-name-part> <tp:taxon-name-part taxon-name-part-type="species">velutina</tp:taxon-name-part></tp:taxon-name></italic> (<tp:taxon-name><tp:taxon-name-part taxon-name-part-type="family">Annonaceae</tp:taxon-name-part></tp:taxon-name>) from Flora of China. Phytotaxa 282: 166–169. <ext-link xlink:href="10.11646/phytotaxa.282.2.9" ext-link-type="doi" xlink:type="simple">https://doi.org/10.11646/phytotaxa.282.2.9</ext-link></mixed-citation></ref></ref-list></tp:taxon-treatment>
