# Supplementary material for: A revision of the Miliusa (Annonaceae) from China
Source: PhytoKeys. 2026 Apr 21;273:185–223. doi: 10.3897/phytokeys.273.174592 (PMC13126048; doi:10.3897/phytokeys.273.174592)
Supplement: Supplementary material 1 — Specimen information [file phytokeys-273-185_article-174592__-s001.xlsx]

## Sheet: Supplementary material 1
id	order	family	genus	species	author	barcode	collection_code	place_of_collection	latitude_degrees	longitude_degrees	altitude	collection_date	collector_name	collector_number
1	Magnoliales	Annonaceae	Miliusa	Miliusa balansae	Finet & Gagnepain	0079047	IBSC	China
2	Magnoliales	Annonaceae	Miliusa	Miliusa balansae	Finet & Gagnepain	2890	IBK	China: Guangdong Province: Xinyi City				7 May 1931,	S. P. Ko	51429
3	Magnoliales	Annonaceae	Miliusa	Miliusa balansae	Finet & Gagnepain	0079000	IBSC	China: Guangdong Province: Xinyi City				7 May 1931,	S. P. Ko	51429
4	Magnoliales	Annonaceae	Miliusa	Miliusa balansae	Finet & Gagnepain	0079012	IBSC	China: Guangdong Province: Xinyi City				7 May 1931,	S. P. Ko	51429
5	Magnoliales	Annonaceae	Miliusa	Miliusa balansae	Finet & Gagnepain	9825	JXU	China: Guangdong Province: Xinyi City				7 May 1931,	S. P. Ko	51429
6	Magnoliales	Annonaceae	Miliusa	Miliusa balansae	Finet & Gagnepain	0677371	KUN	China: Guangdong Province: Xinyi City				7 May 1931,	S. P. Ko	51429
7	Magnoliales	Annonaceae	Miliusa	Miliusa balansae	Finet & Gagnepain	321909	NAS	China: Guangdong Province: Xinyi City				7 May 1931,	F. C. How	51429
8	Magnoliales	Annonaceae	Miliusa	Miliusa balansae	Finet & Gagnepain	01187093	PE	China: Guangdong Province: Xinyi City				7 May 1931,	S. P. Ko	51429
9	Magnoliales	Annonaceae	Miliusa	Miliusa balansae	Finet & Gagnepain	0078999	IBSC	China: Guangdong Province: Yangchun City			250 m	23 Apr 1957,	Zhanjiang Expedition	3331
10	Magnoliales	Annonaceae	Miliusa	Miliusa balansae	Finet & Gagnepain	395492	IBK	China: Guangxi Province:					H. Q. Wen	w052
11	Magnoliales	Annonaceae	Miliusa	Miliusa balansae	Finet & Gagnepain	2883	IBK	China: Guangxi Province:					J. X. Zhong	84205
12	Magnoliales	Annonaceae	Miliusa	Miliusa balansae	Finet & Gagnepain	2841	IBK	China: Guangxi Province:					J. Y. Qin	8224
13	Magnoliales	Annonaceae	Miliusa	Miliusa balansae	Finet & Gagnepain	2856	IBK	China: Guangxi Province:					J. Y. Qin	8233
14	Magnoliales	Annonaceae	Miliusa	Miliusa balansae	Finet & Gagnepain	2864	IBK	China: Guangxi Province:				28 Mar 1942,	L. Q. Chen	93172
15	Magnoliales	Annonaceae	Miliusa	Miliusa balansae	Finet & Gagnepain	2842	IBK	China: Guangxi Province:				4 Jul 1957,	Y. K. Li	1606
16	Magnoliales	Annonaceae	Miliusa	Miliusa balansae	Finet & Gagnepain	0079002	IBSC	China: Guangxi Province:				6 Oct 1958,	H. Liang	100451
17	Magnoliales	Annonaceae	Miliusa	Miliusa balansae	Finet & Gagnepain	0079074	IBSC	China: Guangxi Province:				23 Apr 1957,	Nanzhidi	3331
18	Magnoliales	Annonaceae	Miliusa	Miliusa balansae	Finet & Gagnepain	01986561	PE	China: Guangxi Province:				1973,	Dongxing 9 Expedition	41
19	Magnoliales	Annonaceae	Miliusa	Miliusa balansae	Finet & Gagnepain	163195	GXMG	China: Guangxi Province: Chongzuo City				28 Mar 2015,	D. X. Nong & Y. Y. Xie et al.	451402150328005LY
20	Magnoliales	Annonaceae	Miliusa	Miliusa balansae	Finet & Gagnepain	417827	IBK	China: Guangxi Province: Dongxing City				27 Jun 2019,	Dongxing Expedition	450681190627040LY
21	Magnoliales	Annonaceae	Miliusa	Miliusa balansae	Finet & Gagnepain	01187060	PE	China: Guangxi Province: Dongxing City			180 m	29 Oct 1959,	P. C. Zhou	10824
22	Magnoliales	Annonaceae	Miliusa	Miliusa balansae	Finet & Gagnepain	0079019	IBSC	China: Guangxi Province: Du'an County				4 Jul 1957,	Y. K. Li	01606
23	Magnoliales	Annonaceae	Miliusa	Miliusa balansae	Finet & Gagnepain	0677372	KUN	China: Guangxi Province: Du'an County				5 Jul 1957,	Y. K. Li	P01606
24	Magnoliales	Annonaceae	Miliusa	Miliusa balansae	Finet & Gagnepain	01187064	PE	China: Guangxi Province: Du'an County				5 Jul 1957,	Y. K. Li	P01606
25	Magnoliales	Annonaceae	Miliusa	Miliusa balansae	Finet & Gagnepain	61932	GXMI	China: Guangxi Province: Fangchenggang City Fangcheng District				14 Nov 1988,	J. J. Wang & D. R. Liang	7515
26	Magnoliales	Annonaceae	Miliusa	Miliusa balansae	Finet & Gagnepain	61933	GXMI	China: Guangxi Province: Fangchenggang City Fangcheng District				14 Nov 1988,	J. J. Wang & D. R. Liang	7515
27	Magnoliales	Annonaceae	Miliusa	Miliusa balansae	Finet & Gagnepain	2854	IBK	China: Guangxi Province: Fangchenggang City Fangcheng District				23 Jul 1937,	H. Y. Liang	69824
28	Magnoliales	Annonaceae	Miliusa	Miliusa balansae	Finet & Gagnepain	0078997	IBSC	China: Guangxi Province: Fangchenggang City Fangcheng District				23 Jul 1937,	H. Y. Liang	69824
29	Magnoliales	Annonaceae	Miliusa	Miliusa balansae	Finet & Gagnepain	0078996	IBSC	China: Guangxi Province: Fangchenggang City Fangcheng District				15 Aug 1956,	Hepu, Cas Expedition	2389
30	Magnoliales	Annonaceae	Miliusa	Miliusa balansae	Finet & Gagnepain	0692737	IBSC	China: Guangxi Province: Fangchenggang City Fangcheng District			180 m	29 Oct 1959,	P. C. Zhou	10824
31	Magnoliales	Annonaceae	Miliusa	Miliusa balansae	Finet & Gagnepain	0078998	IBSC	China: Guangxi Province: Fangchenggang City Fangcheng District				9 Sept 1936,	W. T. Tsang	26757
32	Magnoliales	Annonaceae	Miliusa	Miliusa balansae	Finet & Gagnepain	02036770	PE	China: Guangxi Province: Fangchenggang City Fangcheng District				25 Apr 2008,	H. N. Qin et al.	19591
33	Magnoliales	Annonaceae	Miliusa	Miliusa balansae	Finet & Gagnepain	01187059	PE	China: Guangxi Province: Fangchenggang City Fangcheng District			340 m	15 Apr 1956,	Hepu, Cas Expedition	02389
34	Magnoliales	Annonaceae	Miliusa	Miliusa balansae	Finet & Gagnepain	2417864	PE	China: Guangxi Province: Fangchenggang City Fangcheng District				24 Mar 2023,	Q. Y. Lu & M. X. Li et al.	SWB0054
35	Magnoliales	Annonaceae	Miliusa	Miliusa balansae	Finet & Gagnepain	2417865	PE	China: Guangxi Province: Fangchenggang City Fangcheng District				24 Mar 2023,	Q. Y. Lu & M. X. Li et al.	SWB0054
36	Magnoliales	Annonaceae	Miliusa	Miliusa balansae	Finet & Gagnepain	185602	GXMG	China: Guangxi Province: Fusui County				25 Apr 2015,	D. X. Nong & Y. S. Huang et al.	451421150425026LY
37	Magnoliales	Annonaceae	Miliusa	Miliusa balansae	Finet & Gagnepain	185599	GXMG	China: Guangxi Province: Fusui County				11 Sept 2015,	Y. D. Peng & Y. Y. Xie et al.	451421150911012LY
38	Magnoliales	Annonaceae	Miliusa	Miliusa balansae	Finet & Gagnepain	8398	SZG	China: Guangxi Province: Fusui County				6 Apr 2008,	N. Li et al.	08-LN-058
39	Magnoliales	Annonaceae	Miliusa	Miliusa balansae	Finet & Gagnepain	8400	SZG	China: Guangxi Province: Fusui County				6 Apr 2008,	N. Li et al.	08-LN-058
40	Magnoliales	Annonaceae	Miliusa	Miliusa balansae	Finet & Gagnepain	173825	GXMG	China: Guangxi Province: Gongcheng County				15 Nov 2014,	Gongcheng Expedition	450332141115005LY
41	Magnoliales	Annonaceae	Miliusa	Miliusa balansae	Finet & Gagnepain	376369	IBK	China: Guangxi Province: Gongcheng County				15 Nov 2014,	Gongcheng Expedition	450332141115005LY
42	Magnoliales	Annonaceae	Miliusa	Miliusa balansae	Finet & Gagnepain	376370	IBK	China: Guangxi Province: Gongcheng County				29 Mar 2015,	Gongcheng Expedition	450332150329005LY
43	Magnoliales	Annonaceae	Miliusa	Miliusa balansae	Finet & Gagnepain	376371	IBK	China: Guangxi Province: Gongcheng County				1 Apr 2015,	Gongcheng Expedition	450332150401013LY
44	Magnoliales	Annonaceae	Miliusa	Miliusa balansae	Finet & Gagnepain	172925	GXMG	China: Guangxi Province: Guanyang County				13 Apr 2016,	Guanyang Expedition	450327160413018LY
45	Magnoliales	Annonaceae	Miliusa	Miliusa balansae	Finet & Gagnepain	401892	IBK	China: Guangxi Province: Guanyang County				13 Apr 2016,	Guanyang Expedition	450327160413018LY
46	Magnoliales	Annonaceae	Miliusa	Miliusa balansae	Finet & Gagnepain	401888	IBK	China: Guangxi Province: Guanyang County				16 Apr 2017,	Guanyang Expedition	450327170416002LY
47	Magnoliales	Annonaceae	Miliusa	Miliusa balansae	Finet & Gagnepain	2863	IBK	China: Guangxi Province: Guilin City					J. X. Zhong	808618
48	Magnoliales	Annonaceae	Miliusa	Miliusa balansae	Finet & Gagnepain	436525	IBK	China: Guangxi Province: Guilin City				2 Apr 2020,	R. F. Li et al.	390
49	Magnoliales	Annonaceae	Miliusa	Miliusa balansae	Finet & Gagnepain	0677373	KUN	China: Guangxi Province: Guilin City				7 Jun 1983,	D. D. Tao	83100
50	Magnoliales	Annonaceae	Miliusa	Miliusa balansae	Finet & Gagnepain	01187073	PE	China: Guangxi Province: Guilin City, Lingui District			140 m	5 Sept 1997,	G. Z. Li	16188
51	Magnoliales	Annonaceae	Miliusa	Miliusa balansae	Finet & Gagnepain	3342	GXMG	China: Guangxi Province: Hezhou City				26 May 2010,	N. F. Li & C. H. Lu	22544
52	Magnoliales	Annonaceae	Miliusa	Miliusa balansae	Finet & Gagnepain	112255	GXMG	China: Guangxi Province: Huanjiang County				3 Dec 2012,	Huanjiang Expedition	451226121203022LY
53	Magnoliales	Annonaceae	Miliusa	Miliusa balansae	Finet & Gagnepain	112256	GXMG	China: Guangxi Province: Huanjiang County				15 Mar 2013,	Huanjiang Expedition	451226130315050LY
54	Magnoliales	Annonaceae	Miliusa	Miliusa balansae	Finet & Gagnepain	112257	GXMG	China: Guangxi Province: Huanjiang County				30 Apr 2013,	Huanjiang Expedition	451226130430029LY
55	Magnoliales	Annonaceae	Miliusa	Miliusa balansae	Finet & Gagnepain	112260	GXMG	China: Guangxi Province: Huanjiang County				23 Jul 2013,	Huanjiang Expedition	451226130723022LY
56	Magnoliales	Annonaceae	Miliusa	Miliusa balansae	Finet & Gagnepain	112261	GXMG	China: Guangxi Province: Huanjiang County				5 Oct 2014,	Huanjiang Expedition	451226141005008LY
57	Magnoliales	Annonaceae	Miliusa	Miliusa balansae	Finet & Gagnepain	3312	GXMG	China: Guangxi Province: Huanjiang County				19 Sept 2003,	L. Y. Yu & H. Z. Lv	14686
58	Magnoliales	Annonaceae	Miliusa	Miliusa balansae	Finet & Gagnepain	198472	IBK	China: Guangxi Province: Huanjiang County				9 Aug 1994,	F. N. Wei & Y. Liu	M0063
59	Magnoliales	Annonaceae	Miliusa	Miliusa balansae	Finet & Gagnepain	363236	IBK	China: Guangxi Province: Huanjiang County				3 Dec 2012,	Huanjiang Expedition	451226121203022LY
60	Magnoliales	Annonaceae	Miliusa	Miliusa balansae	Finet & Gagnepain	363231	IBK	China: Guangxi Province: Huanjiang County				15 Mar 2013,	Huanjiang Expedition	451226130315050LY
61	Magnoliales	Annonaceae	Miliusa	Miliusa balansae	Finet & Gagnepain	363232	IBK	China: Guangxi Province: Huanjiang County				30 Apr 2013,	Huanjiang Expedition	451226130430029LY
62	Magnoliales	Annonaceae	Miliusa	Miliusa balansae	Finet & Gagnepain	363235	IBK	China: Guangxi Province: Huanjiang County				28 May 2013,	Huanjiang Expedition	451226130528002LY
63	Magnoliales	Annonaceae	Miliusa	Miliusa balansae	Finet & Gagnepain	363237	IBK	China: Guangxi Province: Huanjiang County				23 Jul 2013,	Huanjiang Expedition	451226130723022LY
64	Magnoliales	Annonaceae	Miliusa	Miliusa balansae	Finet & Gagnepain	376317	IBK	China: Guangxi Province: Huanjiang County				5 Oct 2014,	Huanjiang Expedition	451226141005008LY
65	Magnoliales	Annonaceae	Miliusa	Miliusa balansae	Finet & Gagnepain	309368	IBK	China: Guangxi Province: Huanjiang County				7 Aug 2011,	L. Wu & R. C. Peng et al.	ML0083
66	Magnoliales	Annonaceae	Miliusa	Miliusa balansae	Finet & Gagnepain	309357	IBK	China: Guangxi Province: Huanjiang County				15 Oct 2011,	R. C. Peng	ML0449
67	Magnoliales	Annonaceae	Miliusa	Miliusa balansae	Finet & Gagnepain	309362	IBK	China: Guangxi Province: Huanjiang County				6 Jan 2012,	R. C. Peng & J. C. Yang	ML0638
68	Magnoliales	Annonaceae	Miliusa	Miliusa balansae	Finet & Gagnepain	309364	IBK	China: Guangxi Province: Huanjiang County				13 Jan 2012,	R. C. Peng & J. C. Yang	ML0849
69	Magnoliales	Annonaceae	Miliusa	Miliusa balansae	Finet & Gagnepain	309365	IBK	China: Guangxi Province: Huanjiang County				15 Apr 2012,	R. C. Peng & L. F. Fu	ML0867
70	Magnoliales	Annonaceae	Miliusa	Miliusa balansae	Finet & Gagnepain	309360	IBK	China: Guangxi Province: Huanjiang County				19 Apr 2012,	R. H. Jiang et al.	11347
71	Magnoliales	Annonaceae	Miliusa	Miliusa balansae	Finet & Gagnepain	309352	IBK	China: Guangxi Province: Huanjiang County				15 Jan 2011,	W. B. Xu & L. Wu	10980
72	Magnoliales	Annonaceae	Miliusa	Miliusa balansae	Finet & Gagnepain	309367	IBK	China: Guangxi Province: Huanjiang County				30 Apr 2011,	Y. S. Huang et al. Huang	y0149
73	Magnoliales	Annonaceae	Miliusa	Miliusa balansae	Finet & Gagnepain	198473	IBK	China: Guangxi Province: Huanjiang County				21 Oct 1991,	Yunnan, Guizhou & Guangxi Expedition	70090
74	Magnoliales	Annonaceae	Miliusa	Miliusa balansae	Finet & Gagnepain	2859	IBK	China: Guangxi Province: Jingxi County				23 Sept 1935,	S. P. Ko	55815
75	Magnoliales	Annonaceae	Miliusa	Miliusa balansae	Finet & Gagnepain	0079020	IBSC	China: Guangxi Province: Jingxi County				23 Sept 1935,	S. P. Ko	55815
76	Magnoliales	Annonaceae	Miliusa	Miliusa balansae	Finet & Gagnepain	147452	GXMG	China: Guangxi Province: Lingchuan County				28 Mar 2013,	Lingchuan Expedition	450323130328033LY
77	Magnoliales	Annonaceae	Miliusa	Miliusa balansae	Finet & Gagnepain	2868	IBK	China: Guangxi Province: Lingchuan County				26 Aug 1998,	G. Z. Li & S. C. Tang	Q112
78	Magnoliales	Annonaceae	Miliusa	Miliusa balansae	Finet & Gagnepain	2869	IBK	China: Guangxi Province: Lingchuan County				26 Aug 1998,	G. Z. Li & S. C. Tang	Q112
79	Magnoliales	Annonaceae	Miliusa	Miliusa balansae	Finet & Gagnepain	390893	IBK	China: Guangxi Province: Lingchuan County				28 Mar 2013,	Lingchuan Expedition	450323130328033LY
80	Magnoliales	Annonaceae	Miliusa	Miliusa balansae	Finet & Gagnepain	02063117	PE	China: Guangxi Province: Lingchuan County				4 May 2015,	Z. Y. Zhang & L. Xie & Q. Zhang	2015-158
81	Magnoliales	Annonaceae	Miliusa	Miliusa balansae	Finet & Gagnepain	2913	IBK	China: Guangxi Province: Lingyun County				3 Jun 1960,	C. F. Liang	33755
82	Magnoliales	Annonaceae	Miliusa	Miliusa balansae	Finet & Gagnepain	2865	IBK	China: Guangxi Province: Lipu City					L. H. Wei	100150
83	Magnoliales	Annonaceae	Miliusa	Miliusa balansae	Finet & Gagnepain	415325	IBK	China: Guangxi Province: Lipu City				12 Jul 2017,	Lipu Expedition	450331170712017LY
84	Magnoliales	Annonaceae	Miliusa	Miliusa balansae	Finet & Gagnepain	415322	IBK	China: Guangxi Province: Lipu City				21 Aug 2018,	Lipu Expedition	450331180821011LY
85	Magnoliales	Annonaceae	Miliusa	Miliusa balansae	Finet & Gagnepain	435991	IBK	China: Guangxi Province: Lipu City				26 Aug 2020,	Y. L. Su & J. Q. Huang	450331200826005LY
86	Magnoliales	Annonaceae	Miliusa	Miliusa balansae	Finet & Gagnepain	425220	IBK	China: Guangxi Province: Liujiang District				4 Apr 2019,	Liubei Expedition	450221190404025LY
87	Magnoliales	Annonaceae	Miliusa	Miliusa balansae	Finet & Gagnepain	071517	AU	China: Guangxi Province: Long'an County				22 Jul 2016,	X. L. Hou & W. W. Xin et al.	224
88	Magnoliales	Annonaceae	Miliusa	Miliusa balansae	Finet & Gagnepain	071518	AU	China: Guangxi Province: Long'an County				22 Jul 2016,	X. L. Hou & W. W. Xin et al.	224
89	Magnoliales	Annonaceae	Miliusa	Miliusa balansae	Finet & Gagnepain	071519	AU	China: Guangxi Province: Long'an County				22 Jul 2016,	X. L. Hou & W. W. Xin et al.	224
90	Magnoliales	Annonaceae	Miliusa	Miliusa balansae	Finet & Gagnepain	131047	GXMG	China: Guangxi Province: Long'an County				6 Mar 2013,	Long'An Expedition	450123130306010LY
91	Magnoliales	Annonaceae	Miliusa	Miliusa balansae	Finet & Gagnepain	3310	GXMG	China: Guangxi Province: Long'an County				25 Jun 1982,	Q. C. Huang	82-016
92	Magnoliales	Annonaceae	Miliusa	Miliusa balansae	Finet & Gagnepain	3308	GXMG	China: Guangxi Province: Long'an County				11 Jul 1983,	X. H. Lu	12198
93	Magnoliales	Annonaceae	Miliusa	Miliusa balansae	Finet & Gagnepain	3338	GXMG	China: Guangxi Province: Long'an County				18 Jun 2009,	X. M. Luo	20713
94	Magnoliales	Annonaceae	Miliusa	Miliusa balansae	Finet & Gagnepain	61708	GXMI	China: Guangxi Province: Long'an County				6 May 1989,	Q. C. Huang	800
95	Magnoliales	Annonaceae	Miliusa	Miliusa balansae	Finet & Gagnepain	61934	GXMI	China: Guangxi Province: Long'an County				18 Sept 1990,	Q. C. Huang & D. R. Liang	942
96	Magnoliales	Annonaceae	Miliusa	Miliusa balansae	Finet & Gagnepain	61935	GXMI	China: Guangxi Province: Long'an County				18 Sept 1990,	Q. C. Huang & D. R. Liang	942
97	Magnoliales	Annonaceae	Miliusa	Miliusa balansae	Finet & Gagnepain	306302	IBK	China: Guangxi Province: Long'an County				15 Nov 2011,	J. C. Yang & Y. B. Liao	LH1418
98	Magnoliales	Annonaceae	Miliusa	Miliusa balansae	Finet & Gagnepain	306301	IBK	China: Guangxi Province: Long'an County				21 Nov 2011,	J. C. Yang & Y. B. Liao	LH1699
99	Magnoliales	Annonaceae	Miliusa	Miliusa balansae	Finet & Gagnepain	358903	IBK	China: Guangxi Province: Long'an County					J. Y. Liang	K1095
100	Magnoliales	Annonaceae	Miliusa	Miliusa balansae	Finet & Gagnepain	378596	IBK	China: Guangxi Province: Long'an County				6 Mar 2013,	Long'An Expedition	450123130306010LY
101	Magnoliales	Annonaceae	Miliusa	Miliusa balansae	Finet & Gagnepain	01986564	PE	China: Guangxi Province: Long'an County				26 Apr 1997,	P. J. Cribb et al.	181
102	Magnoliales	Annonaceae	Miliusa	Miliusa balansae	Finet & Gagnepain	008519	FJSI	China: Guangxi Province: Longzhou County				5 Oct 1958,	H. Q. Li	40088
103	Magnoliales	Annonaceae	Miliusa	Miliusa balansae	Finet & Gagnepain	127752	GXMG	China: Guangxi Province: Longzhou County				30 Nov 2013,	Q. S. Dong & F. Ke et al.	451423131130003LY
104	Magnoliales	Annonaceae	Miliusa	Miliusa balansae	Finet & Gagnepain	127751	GXMG	China: Guangxi Province: Longzhou County				16 May 2013,	Q. S. Dong & S. G. Wei et al.	451423130516018LY
105	Magnoliales	Annonaceae	Miliusa	Miliusa balansae	Finet & Gagnepain	127754	GXMG	China: Guangxi Province: Longzhou County				20 Apr 2014,	Q. S. Dong & Y. X. Zhu et al.	451423140420001LY
106	Magnoliales	Annonaceae	Miliusa	Miliusa balansae	Finet & Gagnepain	3314	GXMG	China: Guangxi Province: Longzhou County				19 Jul 2007,	S. M. Wei & Y. F. Huang	16925
107	Magnoliales	Annonaceae	Miliusa	Miliusa balansae	Finet & Gagnepain	3311	GXMG	China: Guangxi Province: Longzhou County				3 Nov 1979,	X. H. Lu	8114
108	Magnoliales	Annonaceae	Miliusa	Miliusa balansae	Finet & Gagnepain	001982	HITBC	China: Guangxi Province: Longzhou County			350 m	21 Aug 1957,	H. H. Chen	13776
109	Magnoliales	Annonaceae	Miliusa	Miliusa balansae	Finet & Gagnepain	095970	HITBC	China: Guangxi Province: Longzhou County				5 Oct 1958,	H. Q. Li	40088
110	Magnoliales	Annonaceae	Miliusa	Miliusa balansae	Finet & Gagnepain	002010	HITBC	China: Guangxi Province: Longzhou County				20 Oct 1979,	Nonggang Expedition	11389
111	Magnoliales	Annonaceae	Miliusa	Miliusa balansae	Finet & Gagnepain	2874	IBK	China: Guangxi Province: Longzhou County			300-350 m	5 Jul 1957,	H. H. Chen	13028
112	Magnoliales	Annonaceae	Miliusa	Miliusa balansae	Finet & Gagnepain	2875	IBK	China: Guangxi Province: Longzhou County			300-500 m	10 Jul 1957,	H. H. Chen	13086
113	Magnoliales	Annonaceae	Miliusa	Miliusa balansae	Finet & Gagnepain	2849	IBK	China: Guangxi Province: Longzhou County			300-500 m	10 Jul 1957,	H. H. Chen	13114
114	Magnoliales	Annonaceae	Miliusa	Miliusa balansae	Finet & Gagnepain	2852	IBK	China: Guangxi Province: Longzhou County			350 m	21 Aug 1957,	H. H. Chen	13776
115	Magnoliales	Annonaceae	Miliusa	Miliusa balansae	Finet & Gagnepain	2866	IBK	China: Guangxi Province: Longzhou County				5 Oct 1958,	H. Q. Li	40088
116	Magnoliales	Annonaceae	Miliusa	Miliusa balansae	Finet & Gagnepain	2853	IBK	China: Guangxi Province: Longzhou County					H. Q. Li	40157
117	Magnoliales	Annonaceae	Miliusa	Miliusa balansae	Finet & Gagnepain	2877	IBK	China: Guangxi Province: Longzhou County				17 Oct 1979,	Nonggang Expedition	11289
118	Magnoliales	Annonaceae	Miliusa	Miliusa balansae	Finet & Gagnepain	2878	IBK	China: Guangxi Province: Longzhou County				20 Oct 1979,	Nonggang Expedition	11389
119	Magnoliales	Annonaceae	Miliusa	Miliusa balansae	Finet & Gagnepain	2887	IBK	China: Guangxi Province: Longzhou County				29 May 1980,	Nonggang Expedition	11893
120	Magnoliales	Annonaceae	Miliusa	Miliusa balansae	Finet & Gagnepain	2888	IBK	China: Guangxi Province: Longzhou County				30 Apr 1980,	Nonggang Expedition	11966
121	Magnoliales	Annonaceae	Miliusa	Miliusa balansae	Finet & Gagnepain	2858	IBK	China: Guangxi Province: Longzhou County				7 Jul 1935,	S. P. Ko	55433
122	Magnoliales	Annonaceae	Miliusa	Miliusa balansae	Finet & Gagnepain	2861	IBK	China: Guangxi Province: Longzhou County				7 Jul 1935,	S. P. Ko	55433
123	Magnoliales	Annonaceae	Miliusa	Miliusa balansae	Finet & Gagnepain	0079024	IBSC	China: Guangxi Province: Longzhou County			740-880 m	14 Jun 1957,	H. H. Chen	12610
124	Magnoliales	Annonaceae	Miliusa	Miliusa balansae	Finet & Gagnepain	0079004	IBSC	China: Guangxi Province: Longzhou County			300-350 m	5 Jul 1957,	H. H. Chen	13028
125	Magnoliales	Annonaceae	Miliusa	Miliusa balansae	Finet & Gagnepain	0079006	IBSC	China: Guangxi Province: Longzhou County			300-500 m	10 Jul 1957,	H. H. Chen	13086
126	Magnoliales	Annonaceae	Miliusa	Miliusa balansae	Finet & Gagnepain	0079005	IBSC	China: Guangxi Province: Longzhou County			300-500 m	10 Jul 1957,	H. H. Chen	13114
127	Magnoliales	Annonaceae	Miliusa	Miliusa balansae	Finet & Gagnepain	0079009	IBSC	China: Guangxi Province: Longzhou County			350 m	21 Aug 1957,	H. H. Chen	13776
128	Magnoliales	Annonaceae	Miliusa	Miliusa balansae	Finet & Gagnepain	0079017	IBSC	China: Guangxi Province: Longzhou County				7 Jul 1935,	S. P. Ko	55433
129	Magnoliales	Annonaceae	Miliusa	Miliusa balansae	Finet & Gagnepain	0079001	IBSC	China: Guangxi Province: Longzhou County			900 m	10 Sept 1958,	Z. Q. Zhang	11881
130	Magnoliales	Annonaceae	Miliusa	Miliusa balansae	Finet & Gagnepain	0079014	IBSC	China: Guangxi Province: Longzhou County			900 m	10 Sept 1958,	Z. Q. Zhang	11881
131	Magnoliales	Annonaceae	Miliusa	Miliusa balansae	Finet & Gagnepain	0677375	KUN	China: Guangxi Province: Longzhou County			740-880 m	14 Jun 1957,	H. H. Chen	12610
132	Magnoliales	Annonaceae	Miliusa	Miliusa balansae	Finet & Gagnepain	0677425	KUN	China: Guangxi Province: Longzhou County			300-350 m	5 Jul 1957,	H. H. Chen	13028
133	Magnoliales	Annonaceae	Miliusa	Miliusa balansae	Finet & Gagnepain	0677374	KUN	China: Guangxi Province: Longzhou County				10 Sept 1958,	Z. Q. Zhang	11891
134	Magnoliales	Annonaceae	Miliusa	Miliusa balansae	Finet & Gagnepain	01187061	PE	China: Guangxi Province: Longzhou County			500 m	11 Apr 1966,		龙州080
135	Magnoliales	Annonaceae	Miliusa	Miliusa balansae	Finet & Gagnepain	01187062	PE	China: Guangxi Province: Longzhou County			500 m	11 Apr 1966,		龙州080
136	Magnoliales	Annonaceae	Miliusa	Miliusa balansae	Finet & Gagnepain	01986551	PE	China: Guangxi Province: Longzhou County				11 Apr 1966,		80
137	Magnoliales	Annonaceae	Miliusa	Miliusa balansae	Finet & Gagnepain	01986606	PE	China: Guangxi Province: Longzhou County				11 Apr 1966,		80
138	Magnoliales	Annonaceae	Miliusa	Miliusa balansae	Finet & Gagnepain	01986607	PE	China: Guangxi Province: Longzhou County				11 Apr 1966,		80
139	Magnoliales	Annonaceae	Miliusa	Miliusa balansae	Finet & Gagnepain	01187074	PE	China: Guangxi Province: Longzhou County			880 m	14 Jun 1957,	H. H. Chen	12610
140	Magnoliales	Annonaceae	Miliusa	Miliusa balansae	Finet & Gagnepain	01187063	PE	China: Guangxi Province: Longzhou County			550 m	5 Jul 1957,	H. H. Chen	13028
141	Magnoliales	Annonaceae	Miliusa	Miliusa balansae	Finet & Gagnepain	2422442	PE	China: Guangxi Province: Longzhou County				21 Jul 2022,	H. S. Ma & H. L. Chen et al.	ZYA02983
142	Magnoliales	Annonaceae	Miliusa	Miliusa balansae	Finet & Gagnepain	02413045	PE	China: Guangxi Province: Longzhou County			180 m	18 Feb 2023,	H. S. Ma & M. X. Li	ZYAO3921
143	Magnoliales	Annonaceae	Miliusa	Miliusa balansae	Finet & Gagnepain	2418248	PE	China: Guangxi Province: Longzhou County				25 Feb 2023,	H. S. Ma & Y. M. Li	ZYA04067
144	Magnoliales	Annonaceae	Miliusa	Miliusa balansae	Finet & Gagnepain	2418249	PE	China: Guangxi Province: Longzhou County				25 Feb 2023,	H. S. Ma & Y. M. Li	ZYA04067
145	Magnoliales	Annonaceae	Miliusa	Miliusa balansae	Finet & Gagnepain	2418765	PE	China: Guangxi Province: Longzhou County				28 Feb 2023,	H. S. Ma & Y. M. Li	ZYA04121
146	Magnoliales	Annonaceae	Miliusa	Miliusa balansae	Finet & Gagnepain	2418766	PE	China: Guangxi Province: Longzhou County				28 Feb 2023,	H. S. Ma & Y. M. Li	ZYA04121
147	Magnoliales	Annonaceae	Miliusa	Miliusa balansae	Finet & Gagnepain	2414165	PE	China: Guangxi Province: Longzhou County				25 May 2023,	Q. Y. Lu & L. Xue	ZYB05300
148	Magnoliales	Annonaceae	Miliusa	Miliusa balansae	Finet & Gagnepain	2414166	PE	China: Guangxi Province: Longzhou County				25 May 2023,	Q. Y. Lu & L. Xue	ZYB05300
149	Magnoliales	Annonaceae	Miliusa	Miliusa balansae	Finet & Gagnepain	2400163	PE	China: Guangxi Province: Longzhou County				5 Mar 2023,	Q. Y. Lu & M. X. Li et al.	ZYB04291
150	Magnoliales	Annonaceae	Miliusa	Miliusa balansae	Finet & Gagnepain	2400164	PE	China: Guangxi Province: Longzhou County				5 Mar 2023,	Q. Y. Lu & M. X. Li et al.	ZYB04291
151	Magnoliales	Annonaceae	Miliusa	Miliusa balansae	Finet & Gagnepain	02414653	PE	China: Guangxi Province: Longzhou County			200 m	22 Nov 2022,	X. Y. Huang et al.	ZYB03593
152	Magnoliales	Annonaceae	Miliusa	Miliusa balansae	Finet & Gagnepain	211582	WUK	China: Guangxi Province: Longzhou County				5 Jul 1957,	H. H. Chen	13028
153	Magnoliales	Annonaceae	Miliusa	Miliusa balansae	Finet & Gagnepain	114046	GXMG	China: Guangxi Province: Luocheng County				12 Mar 2013,	Luocheng Expedition	451225130312011LY
154	Magnoliales	Annonaceae	Miliusa	Miliusa balansae	Finet & Gagnepain	114049	GXMG	China: Guangxi Province: Luocheng County				7 Nov 2013,	Luocheng Expedition	451225131107021LY
155	Magnoliales	Annonaceae	Miliusa	Miliusa balansae	Finet & Gagnepain	364243	IBK	China: Guangxi Province: Luocheng County				12 Mar 2013,	Luocheng Expedition	451225130312011LY
156	Magnoliales	Annonaceae	Miliusa	Miliusa balansae	Finet & Gagnepain	375025	IBK	China: Guangxi Province: Luocheng County				7 Nov 2013,	Luocheng Expedition	451225131107021LY
157	Magnoliales	Annonaceae	Miliusa	Miliusa balansae	Finet & Gagnepain	01986567	PE	China: Guangxi Province: Luocheng County				8 Jun 1989,	Beijing Expedition	896090
158	Magnoliales	Annonaceae	Miliusa	Miliusa balansae	Finet & Gagnepain	205791	GXMG	China: Guangxi Province: Luzhai County				10 Sept 2019,	Luzhai Expedition	450223190910013LY
159	Magnoliales	Annonaceae	Miliusa	Miliusa balansae	Finet & Gagnepain	420578	IBK	China: Guangxi Province: Luzhai County				10 Sept 2019,	Luzhai Expedition	450223190910013LY
160	Magnoliales	Annonaceae	Miliusa	Miliusa balansae	Finet & Gagnepain	0079015	IBSC	China: Guangxi Province: Mingjiang County				4 Nov 1935,	Guangxi Provincial Museum	7506
161	Magnoliales	Annonaceae	Miliusa	Miliusa balansae	Finet & Gagnepain	198821	GXMG	China: Guangxi Province: Nandan County				24 May 2018,	Nandan Expedition	451221180524006LY
162	Magnoliales	Annonaceae	Miliusa	Miliusa balansae	Finet & Gagnepain	198819	GXMG	China: Guangxi Province: Nandan County				2 Jul 2019,	Nandan Expedition	451221190702021LY
163	Magnoliales	Annonaceae	Miliusa	Miliusa balansae	Finet & Gagnepain	2857	IBK	China: Guangxi Province: Nandan County				12 Oct 1972,	X. F. Deng	11481
164	Magnoliales	Annonaceae	Miliusa	Miliusa balansae	Finet & Gagnepain	98618	GXMG	China: Guangxi Province: Napo County				22 Jul 2013,	D. X. Nong & B. Y. Huang et al.	451026130722009LY
165	Magnoliales	Annonaceae	Miliusa	Miliusa balansae	Finet & Gagnepain	98619	GXMG	China: Guangxi Province: Napo County				22 Jul 2013,	D. X. Nong & B. Y. Huang et al.	451026130722009LY
166	Magnoliales	Annonaceae	Miliusa	Miliusa balansae	Finet & Gagnepain	102291	GXMG	China: Guangxi Province: Napo County				4 Sept 2014,	D. X. Nong & B. Y. Huang et al.	451026140904041LY
167	Magnoliales	Annonaceae	Miliusa	Miliusa balansae	Finet & Gagnepain	102292	GXMG	China: Guangxi Province: Napo County				4 Sept 2014,	D. X. Nong & B. Y. Huang et al.	451026140904041LY
168	Magnoliales	Annonaceae	Miliusa	Miliusa balansae	Finet & Gagnepain	3326	GXMG	China: Guangxi Province: Napo County				15 Apr 2008,	S. M. Wei & Y. F. Huang et al.	18063
169	Magnoliales	Annonaceae	Miliusa	Miliusa balansae	Finet & Gagnepain	2847	IBK	China: Guangxi Province: Napo County				19 Nov 1935,	S. P. Ko	56072
170	Magnoliales	Annonaceae	Miliusa	Miliusa balansae	Finet & Gagnepain	2884	IBK	China: Guangxi Province: Napo County				19 Nov 1935,	S. P. Ko	56072
171	Magnoliales	Annonaceae	Miliusa	Miliusa balansae	Finet & Gagnepain	0079003	IBSC	China: Guangxi Province: Napo County				19 Nov 1935,	S. P. Ko	56072
172	Magnoliales	Annonaceae	Miliusa	Miliusa balansae	Finet & Gagnepain	0079016	IBSC	China: Guangxi Province: Napo County			1100 m	24 May 1989,	South Chian Expedition	1025
173	Magnoliales	Annonaceae	Miliusa	Miliusa balansae	Finet & Gagnepain	01986563	PE	China: Guangxi Province: Napo County			1100 m	24 May 1989,	South Chian Expedition	1025
174	Magnoliales	Annonaceae	Miliusa	Miliusa balansae	Finet & Gagnepain	02373974	PE	China: Guangxi Province: Napo County			1130 m	18 Sept 2021,	Y. Qin et al.	ZYA02483
175	Magnoliales	Annonaceae	Miliusa	Miliusa balansae	Finet & Gagnepain	02373983	PE	China: Guangxi Province: Napo County			1130 m	18 Sept 2021,	Y. Qin et al.	ZYA02483
176	Magnoliales	Annonaceae	Miliusa	Miliusa balansae	Finet & Gagnepain	104426	GXMG	China: Guangxi Province: Ningming County				30 May 2013,	Y. D. Peng & C. L. Pan et al.	451422130527061LY
177	Magnoliales	Annonaceae	Miliusa	Miliusa balansae	Finet & Gagnepain	104427	GXMG	China: Guangxi Province: Ningming County				30 May 2013,	Y. D. Peng & C. L. Pan et al.	451422130527061LY
178	Magnoliales	Annonaceae	Miliusa	Miliusa balansae	Finet & Gagnepain	209559	GXMG	China: Guangxi Province: Pingle County				13 Jul 2017,	Pingle Expedition	450330170713024LY
179	Magnoliales	Annonaceae	Miliusa	Miliusa balansae	Finet & Gagnepain	412097	IBK	China: Guangxi Province: Pingle County				13 Jul 2017,	Pingle Expedition	450330170713024LY
180	Magnoliales	Annonaceae	Miliusa	Miliusa balansae	Finet & Gagnepain	412090	IBK	China: Guangxi Province: Pingle County				8 Sept 2018,	Pingle Expedition	450330180908011LY
181	Magnoliales	Annonaceae	Miliusa	Miliusa balansae	Finet & Gagnepain	412091	IBK	China: Guangxi Province: Pingle County				13 Oct 2018,	Pingle Expedition	450330181013004LY
182	Magnoliales	Annonaceae	Miliusa	Miliusa balansae	Finet & Gagnepain	3332	GXMG	China: Guangxi Province: Rong'an County				29 Nov 2008,	N. F. Li & L. H. Gao	19317
183	Magnoliales	Annonaceae	Miliusa	Miliusa balansae	Finet & Gagnepain	210273	GXMG	China: Guangxi Province: Rong'an County				6 Aug 2017,	Rong'An Expedition	450224170806031LY
184	Magnoliales	Annonaceae	Miliusa	Miliusa balansae	Finet & Gagnepain	418884	IBK	China: Guangxi Province: Rong'an County				6 Aug 2017,	Rong'An Expedition	450224170806031LY
185	Magnoliales	Annonaceae	Miliusa	Miliusa balansae	Finet & Gagnepain	418882	IBK	China: Guangxi Province: Rong'an County				6 Apr 2019,	Rong'An Expedition	450224190406001LY
186	Magnoliales	Annonaceae	Miliusa	Miliusa balansae	Finet & Gagnepain	2895	IBK	China: Guangxi Province: Tianlin County				29 Nov 1957,	Nanzhidi	5143
187	Magnoliales	Annonaceae	Miliusa	Miliusa balansae	Finet & Gagnepain	2846	IBK	China: Guangxi Province: Tianlin County			2100 m	4 Jun 1958,	Z. T. Li	600676
188	Magnoliales	Annonaceae	Miliusa	Miliusa balansae	Finet & Gagnepain	095968	HITBC	China: Guangxi Province: Yangshuo County				27 Jan 1956,	H. F. Qin & Y. K. Li	18
189	Magnoliales	Annonaceae	Miliusa	Miliusa balansae	Finet & Gagnepain	2840	IBK	China: Guangxi Province: Yangshuo County			440 m	27 Jan 1956,	H. F. Qin	18
190	Magnoliales	Annonaceae	Miliusa	Miliusa balansae	Finet & Gagnepain	413926	IBK	China: Guangxi Province: Yangshuo County				14 Apr 2018,	Yangshuo Expedition	450321180414026LY
191	Magnoliales	Annonaceae	Miliusa	Miliusa balansae	Finet & Gagnepain	413928	IBK	China: Guangxi Province: Yangshuo County				21 Sept 2018,	Yangshuo Expedition	450321180921049LY
192	Magnoliales	Annonaceae	Miliusa	Miliusa balansae	Finet & Gagnepain	2860	IBK	China: Guangxi Province: Yangshuo County					Z. Z. Chen	53260
193	Magnoliales	Annonaceae	Miliusa	Miliusa balansae	Finet & Gagnepain	0079018	IBSC	China: Guangxi Province: Yangshuo County			440 m	27 Jan 1956,	H. F. Qin	18
194	Magnoliales	Annonaceae	Miliusa	Miliusa balansae	Finet & Gagnepain	0677419	KUN	China: Guangxi Province: Yangshuo County			1350 m	28 Nov 1963,	Z. Z. Chen	53414
195	Magnoliales	Annonaceae	Miliusa	Miliusa balansae	Finet & Gagnepain	151073	GXMG	China: Guangxi Province: Yongfu County				27 Nov 2012,	Yongfu Expedition	450326121127041LY
196	Magnoliales	Annonaceae	Miliusa	Miliusa balansae	Finet & Gagnepain	151074	GXMG	China: Guangxi Province: Yongfu County				5 Mar 2013,	Yongfu Expedition	450326130305035LY
197	Magnoliales	Annonaceae	Miliusa	Miliusa balansae	Finet & Gagnepain	151075	GXMG	China: Guangxi Province: Yongfu County				24 Mar 2013,	Yongfu Expedition	450326130324041LY
198	Magnoliales	Annonaceae	Miliusa	Miliusa balansae	Finet & Gagnepain	151076	GXMG	China: Guangxi Province: Yongfu County				4 Aug 2013,	Yongfu Expedition	450326130804032LY
199	Magnoliales	Annonaceae	Miliusa	Miliusa balansae	Finet & Gagnepain	151077	GXMG	China: Guangxi Province: Yongfu County				24 Oct 2013,	Yongfu Expedition	450326131024010LY
200	Magnoliales	Annonaceae	Miliusa	Miliusa balansae	Finet & Gagnepain	151078	GXMG	China: Guangxi Province: Yongfu County				14 Apr 2014,	Yongfu Expedition	450326140414057LY
201	Magnoliales	Annonaceae	Miliusa	Miliusa balansae	Finet & Gagnepain	151079	GXMG	China: Guangxi Province: Yongfu County				11 Jun 2014,	Yongfu Expedition	450326140611033LY
202	Magnoliales	Annonaceae	Miliusa	Miliusa balansae	Finet & Gagnepain	151080	GXMG	China: Guangxi Province: Yongfu County				14 Aug 2014,	Yongfu Expedition	450326140814055LY
203	Magnoliales	Annonaceae	Miliusa	Miliusa balansae	Finet & Gagnepain	095969	HITBC	China: Guangxi Province: Yongfu County				21 Jul 1956,	H. F. Qin	700337
204	Magnoliales	Annonaceae	Miliusa	Miliusa balansae	Finet & Gagnepain	2876	IBK	China: Guangxi Province: Yongfu County				21 Jul 1956,	H. F. Qin	700337
205	Magnoliales	Annonaceae	Miliusa	Miliusa balansae	Finet & Gagnepain	2867	IBK	China: Guangxi Province: Yongfu County				6 Oct 1958,	J. Y. Qin	100451
206	Magnoliales	Annonaceae	Miliusa	Miliusa balansae	Finet & Gagnepain	391462	IBK	China: Guangxi Province: Yongfu County				27 Nov 2012,	Yongfu Expedition	450326121127041LY
207	Magnoliales	Annonaceae	Miliusa	Miliusa balansae	Finet & Gagnepain	391461	IBK	China: Guangxi Province: Yongfu County				5 Mar 2013,	Yongfu Expedition	450326130305035LY
208	Magnoliales	Annonaceae	Miliusa	Miliusa balansae	Finet & Gagnepain	391457	IBK	China: Guangxi Province: Yongfu County				24 Mar 2013,	Yongfu Expedition	450326130324041LY
209	Magnoliales	Annonaceae	Miliusa	Miliusa balansae	Finet & Gagnepain	391460	IBK	China: Guangxi Province: Yongfu County				4 Aug 2013,	Yongfu Expedition	450326130804032LY
210	Magnoliales	Annonaceae	Miliusa	Miliusa balansae	Finet & Gagnepain	391459	IBK	China: Guangxi Province: Yongfu County				24 Oct 2013,	Yongfu Expedition	450326131024010LY
211	Magnoliales	Annonaceae	Miliusa	Miliusa balansae	Finet & Gagnepain	391458	IBK	China: Guangxi Province: Yongfu County				14 Apr 2014,	Yongfu Expedition	450326140414057LY
212	Magnoliales	Annonaceae	Miliusa	Miliusa balansae	Finet & Gagnepain	391463	IBK	China: Guangxi Province: Yongfu County				11 Jun 2014,	Yongfu Expedition	450326140611033LY
213	Magnoliales	Annonaceae	Miliusa	Miliusa balansae	Finet & Gagnepain	391464	IBK	China: Guangxi Province: Yongfu County				14 Aug 2014,	Yongfu Expedition	450326140814055LY
214	Magnoliales	Annonaceae	Miliusa	Miliusa balansae	Finet & Gagnepain	2873	IBK	China: Guangxi Province: Yongfu County			245 m	17 Oct 1957,	Z. G. Liu	50018
215	Magnoliales	Annonaceae	Miliusa	Miliusa balansae	Finet & Gagnepain	2879	IBK	China: Guangxi Province: Yongfu County				27 Aug 1951,	Z. J. Li	21
216	Magnoliales	Annonaceae	Miliusa	Miliusa balansae	Finet & Gagnepain	0079021	IBSC	China: Guangxi Province: Yongfu County				21 Jul 1956,	H. F. Qin	700337
217	Magnoliales	Annonaceae	Miliusa	Miliusa balansae	Finet & Gagnepain	0079022	IBSC	China: Guangxi Province: Yongfu County			245 m	17 Oct 1957,	Z. G. Liu	50018
218	Magnoliales	Annonaceae	Miliusa	Miliusa balansae	Finet & Gagnepain	0079010	IBSC	China: Guangxi Province: Yongfu County				27 Aug 1951,	Z. J. Li	21
219	Magnoliales	Annonaceae	Miliusa	Miliusa balansae	Finet & Gagnepain	211699	GXMG	China: Guangxi Province: Zhongshan County				16 Jul 2017,	Zhongshan Expedition	451122170716007LY
220	Magnoliales	Annonaceae	Miliusa	Miliusa balansae	Finet & Gagnepain	422634	IBK	China: Guangxi Province: Zhongshan County				16 Jul 2017,	Zhongshan Expedition	451122170716007LY
221	Magnoliales	Annonaceae	Miliusa	Miliusa balansae	Finet & Gagnepain	422633	IBK	China: Guangxi Province: Zhongshan County				18 Apr 2018,	Zhongshan Expedition	451122180418035LY
222	Magnoliales	Annonaceae	Miliusa	Miliusa balansae	Finet & Gagnepain	10840	HGAS	China: Guizhou Province:				14 May 1965,		707
223	Magnoliales	Annonaceae	Miliusa	Miliusa balansae	Finet & Gagnepain	18017	GZAC	China: Guizhou Province: Duyun City				Oct 1991,	Guizhou Agricultural College Expedition	91-026
224	Magnoliales	Annonaceae	Miliusa	Miliusa balansae	Finet & Gagnepain	18018	GZAC	China: Guizhou Province: Duyun City				Oct 1991,	Guizhou Agricultural College Expedition	91-026
225	Magnoliales	Annonaceae	Miliusa	Miliusa balansae	Finet & Gagnepain	18019	GZAC	China: Guizhou Province: Duyun City				Oct 1991,	Guizhou Agricultural College Expedition	91-026
226	Magnoliales	Annonaceae	Miliusa	Miliusa balansae	Finet & Gagnepain	18091	GZAC	China: Guizhou Province: Duyun City				Oct 1991,	Guizhou Agricultural College Expedition	91-026
227	Magnoliales	Annonaceae	Miliusa	Miliusa balansae	Finet & Gagnepain	079347	AU	China: Guizhou Province: Libo County	25.289442°N	107.946489°E		4 Aug 2009,	J. Lv	9080416
228	Magnoliales	Annonaceae	Miliusa	Miliusa balansae	Finet & Gagnepain	11457	GFS	China: Guizhou Province: Libo County				28 Sept 1983,	S. X. Xie & G. Q. Gou	83-0061
229	Magnoliales	Annonaceae	Miliusa	Miliusa balansae	Finet & Gagnepain	18021	GZAC	China: Guizhou Province: Libo County				Feb 1981,	Guizhou Agricultural College Expedition	1159
230	Magnoliales	Annonaceae	Miliusa	Miliusa balansae	Finet & Gagnepain	18020	GZAC	China: Guizhou Province: Libo County				Jul 1981,	Guizhou Agricultural College Expedition	81-2-0211
231	Magnoliales	Annonaceae	Miliusa	Miliusa balansae	Finet & Gagnepain	18016	GZAC	China: Guizhou Province: Libo County				29 Oct 1987,	K. M. Lan	870080
232	Magnoliales	Annonaceae	Miliusa	Miliusa balansae	Finet & Gagnepain	14000960	GZAC	China: Guizhou Province: Libo County				1981,	Y. Y. Xu & Y. Q. Yang	81-6-0103
233	Magnoliales	Annonaceae	Miliusa	Miliusa balansae	Finet & Gagnepain	14000961	GZAC	China: Guizhou Province: Libo County				1981,	Y. Y. Xu & Y. Q. Yang	81-6-0103
234	Magnoliales	Annonaceae	Miliusa	Miliusa balansae	Finet & Gagnepain	14000962	GZAC	China: Guizhou Province: Libo County				1981,	Y. Y. Xu & Y. Q. Yang	81-6-0103
235	Magnoliales	Annonaceae	Miliusa	Miliusa balansae	Finet & Gagnepain	14000963	GZAC	China: Guizhou Province: Libo County				1981,	Y. Y. Xu & Y. Q. Yang	81-6-0103
236	Magnoliales	Annonaceae	Miliusa	Miliusa balansae	Finet & Gagnepain	10863	HGAS	China: Guizhou Province: Libo County				23 Apr 1982,	D. A. Huang	1638
237	Magnoliales	Annonaceae	Miliusa	Miliusa balansae	Finet & Gagnepain	10874	HGAS	China: Guizhou Province: Libo County				14 May 1982,	D. A. Huang	1687
238	Magnoliales	Annonaceae	Miliusa	Miliusa balansae	Finet & Gagnepain	19624	HGAS	China: Guizhou Province: Libo County				12 May 1984,	Guizhou Expedition	76549
239	Magnoliales	Annonaceae	Miliusa	Miliusa balansae	Finet & Gagnepain	10878	HGAS	China: Guizhou Province: Libo County				6 May 1981,	M. Z. Yang	810145
240	Magnoliales	Annonaceae	Miliusa	Miliusa balansae	Finet & Gagnepain	10887	HGAS	China: Guizhou Province: Libo County				17 Jun 1984,	Q. H. Chen	2108
241	Magnoliales	Annonaceae	Miliusa	Miliusa balansae	Finet & Gagnepain	10875	HGAS	China: Guizhou Province: Libo County				17 Apr 1983,	X. M. Wang	180
242	Magnoliales	Annonaceae	Miliusa	Miliusa balansae	Finet & Gagnepain	10877	HGAS	China: Guizhou Province: Libo County				14 May 1982,	Y. K. Li	9433
243	Magnoliales	Annonaceae	Miliusa	Miliusa balansae	Finet & Gagnepain	10876	HGAS	China: Guizhou Province: Libo County				25 Aug 1982,	Y. K. Li	9866
244	Magnoliales	Annonaceae	Miliusa	Miliusa balansae	Finet & Gagnepain	0079037	IBSC	China: Guizhou Province: Libo County			400 m	6 May 1981,	R. B. Jiang	81-0022
245	Magnoliales	Annonaceae	Miliusa	Miliusa balansae	Finet & Gagnepain	1552117	KUN	China: Guizhou Province: Libo County				2 Dec 2018,	Z. R. Chen	GZBGCZR005BS004
246	Magnoliales	Annonaceae	Miliusa	Miliusa balansae	Finet & Gagnepain	2006677	NF	China: Guizhou Province: Libo County				15 Apr 1983,	X. H. Song	116
247	Magnoliales	Annonaceae	Miliusa	Miliusa balansae	Finet & Gagnepain	2006679	NF	China: Guizhou Province: Libo County				15 Apr 1983,	X. H. Song	116
248	Magnoliales	Annonaceae	Miliusa	Miliusa balansae	Finet & Gagnepain	01187058	PE	China: Guizhou Province: Libo County			560 m	22 Apr 1983,	K. M. Lan	83-0006
249	Magnoliales	Annonaceae	Miliusa	Miliusa balansae	Finet & Gagnepain	01864049	PE	China: Guizhou Province: Libo County				24 Mar 2001,	L. D. Duan & Q. Lin	23
250	Magnoliales	Annonaceae	Miliusa	Miliusa balansae	Finet & Gagnepain	01864051	PE	China: Guizhou Province: Libo County				24 Mar 2001,	L. D. Duan & Q. Lin	23
251	Magnoliales	Annonaceae	Miliusa	Miliusa balansae	Finet & Gagnepain	01864052	PE	China: Guizhou Province: Libo County				24 Mar 2001,	L. D. Duan & Q. Lin	23
252	Magnoliales	Annonaceae	Miliusa	Miliusa balansae	Finet & Gagnepain	19809	QNUN	China: Guizhou Province: Libo County				17 Apr 2018,	H. J. Wu	201813088
253	Magnoliales	Annonaceae	Miliusa	Miliusa balansae	Finet & Gagnepain	25871	QNUN	China: Guizhou Province: Libo County				24 Apr 2018,	J. J. Li	20183517
254	Magnoliales	Annonaceae	Miliusa	Miliusa balansae	Finet & Gagnepain	19912	QNUN	China: Guizhou Province: Libo County				17 Apr 2018,	J. Y. Chen	201813042
255	Magnoliales	Annonaceae	Miliusa	Miliusa balansae	Finet & Gagnepain	27626	QNUN	China: Guizhou Province: Libo County				17 Apr 2018,	K. Y. Wu	20186104
256	Magnoliales	Annonaceae	Miliusa	Miliusa balansae	Finet & Gagnepain	21810	QNUN	China: Guizhou Province: Libo County				17 Apr 2018,	M. J. Luo	201813022
257	Magnoliales	Annonaceae	Miliusa	Miliusa balansae	Finet & Gagnepain	25150	QNUN	China: Guizhou Province: Libo County				17 Apr 2018,	M. Liu	20186023
258	Magnoliales	Annonaceae	Miliusa	Miliusa balansae	Finet & Gagnepain	26415	QNUN	China: Guizhou Province: Libo County				17 Apr 2018,	Q. K. Bai	20180015
259	Magnoliales	Annonaceae	Miliusa	Miliusa balansae	Finet & Gagnepain	27824	QNUN	China: Guizhou Province: Libo County				17 Apr 2018,	W. Song	20183013
260	Magnoliales	Annonaceae	Miliusa	Miliusa balansae	Finet & Gagnepain	27830	QNUN	China: Guizhou Province: Libo County				17 Apr 2018,	W. Song	20183091
261	Magnoliales	Annonaceae	Miliusa	Miliusa balansae	Finet & Gagnepain	26444	QNUN	China: Guizhou Province: Libo County				18 Apr 2018,	X. Q. Zhang	20180044
262	Magnoliales	Annonaceae	Miliusa	Miliusa balansae	Finet & Gagnepain	19808	QNUN	China: Guizhou Province: Libo County				17 Apr 2018,	X. Wang	201813089
263	Magnoliales	Annonaceae	Miliusa	Miliusa balansae	Finet & Gagnepain	30739	QNUN	China: Guizhou Province: Libo County				17 Apr 2018,	X. X. Ren	20182100
264	Magnoliales	Annonaceae	Miliusa	Miliusa balansae	Finet & Gagnepain	27482	QNUN	China: Guizhou Province: Libo County				17 Apr 2018,	Y. R. Tian	QNSY20182021
265	Magnoliales	Annonaceae	Miliusa	Miliusa balansae	Finet & Gagnepain	29881	QNUN	China: Guizhou Province: Libo County				17 Apr 2018,	Z. W. Liu	20186513
266	Magnoliales	Annonaceae	Miliusa	Miliusa balansae	Finet & Gagnepain	26272	QNUN	China: Guizhou Province: Libo County				17 Apr 2018,	Z. Y. Wang	20181070
267	Magnoliales	Annonaceae	Miliusa	Miliusa balansae	Finet & Gagnepain	2882	IBK	China: Hainan Province:						1744
268	Magnoliales	Annonaceae	Miliusa	Miliusa balansae	Finet & Gagnepain	2844	IBK	China: Hainan Province:						1751
269	Magnoliales	Annonaceae	Miliusa	Miliusa balansae	Finet & Gagnepain	0079065	IBSC	China: Hainan Province:					H. Fenzel	260
270	Magnoliales	Annonaceae	Miliusa	Miliusa balansae	Finet & Gagnepain	677368	KUN	China: Hainan Province:						0
271	Magnoliales	Annonaceae	Miliusa	Miliusa balansae	Finet & Gagnepain	01864047	PE	China: Hainan Province: Baisha County				30 Apr 1936,	S. K. Lau	26578
272	Magnoliales	Annonaceae	Miliusa	Miliusa balansae	Finet & Gagnepain	079283	AU	China: Hainan Province: Baoting County				3 Apr 2013,	X. L. Hou	2013040308
273	Magnoliales	Annonaceae	Miliusa	Miliusa balansae	Finet & Gagnepain	079284	AU	China: Hainan Province: Baoting County				3 Apr 2013,	X. L. Hou	2013040308
274	Magnoliales	Annonaceae	Miliusa	Miliusa balansae	Finet & Gagnepain	079285	AU	China: Hainan Province: Baoting County				3 Apr 2013,	X. L. Hou	2013040308
275	Magnoliales	Annonaceae	Miliusa	Miliusa balansae	Finet & Gagnepain	079286	AU	China: Hainan Province: Baoting County				3 Apr 2013,	X. L. Hou	2013040308
276	Magnoliales	Annonaceae	Miliusa	Miliusa balansae	Finet & Gagnepain	079287	AU	China: Hainan Province: Baoting County				3 Apr 2013,	X. L. Hou	2013040308
277	Magnoliales	Annonaceae	Miliusa	Miliusa balansae	Finet & Gagnepain	079288	AU	China: Hainan Province: Baoting County				3 Apr 2013,	X. L. Hou	2013040308
278	Magnoliales	Annonaceae	Miliusa	Miliusa balansae	Finet & Gagnepain	079289	AU	China: Hainan Province: Baoting County				3 Apr 2013,	X. L. Hou	2013040308
279	Magnoliales	Annonaceae	Miliusa	Miliusa balansae	Finet & Gagnepain	079290	AU	China: Hainan Province: Baoting County				3 Apr 2013,	X. L. Hou	2013040308
280	Magnoliales	Annonaceae	Miliusa	Miliusa balansae	Finet & Gagnepain	079291	AU	China: Hainan Province: Baoting County				3 Apr 2013,	X. L. Hou	2013040308
281	Magnoliales	Annonaceae	Miliusa	Miliusa balansae	Finet & Gagnepain	079292	AU	China: Hainan Province: Baoting County				3 Apr 2013,	X. L. Hou	2013040308
282	Magnoliales	Annonaceae	Miliusa	Miliusa balansae	Finet & Gagnepain	071514	AU	China: Hainan Province: Baoting County				25 Sept 2012,	X. L. Hou & T. X. Sun et al.	12092516
283	Magnoliales	Annonaceae	Miliusa	Miliusa balansae	Finet & Gagnepain	071515	AU	China: Hainan Province: Baoting County				25 Sept 2012,	X. L. Hou & T. X. Sun et al.	12092516
284	Magnoliales	Annonaceae	Miliusa	Miliusa balansae	Finet & Gagnepain	071516	AU	China: Hainan Province: Baoting County				25 Sept 2012,	X. L. Hou & T. X. Sun et al.	12092516
285	Magnoliales	Annonaceae	Miliusa	Miliusa balansae	Finet & Gagnepain	2848	IBK	China: Hainan Province: Baoting County			500 m	11 Nov 1954,	Diaoluoshan Expedition	2374
286	Magnoliales	Annonaceae	Miliusa	Miliusa balansae	Finet & Gagnepain	2845	IBK	China: Hainan Province: Baoting County				11 Nov 1954,	Diaoluoshan Expedition	2384
287	Magnoliales	Annonaceae	Miliusa	Miliusa balansae	Finet & Gagnepain	2881	IBK	China: Hainan Province: Baoting County			1200 m	10 Apr 1935,	F. C. How	71787
288	Magnoliales	Annonaceae	Miliusa	Miliusa balansae	Finet & Gagnepain	2843	IBK	China: Hainan Province: Baoting County			1100 m	22 Apr 1935,	F. C. How	72056
289	Magnoliales	Annonaceae	Miliusa	Miliusa balansae	Finet & Gagnepain	2885	IBK	China: Hainan Province: Baoting County			1000 m	25 Apr 1935,	F. C. How	72139
290	Magnoliales	Annonaceae	Miliusa	Miliusa balansae	Finet & Gagnepain	2880	IBK	China: Hainan Province: Baoting County			1100 m	13 Jun 1935,	F. C. How	72818
291	Magnoliales	Annonaceae	Miliusa	Miliusa balansae	Finet & Gagnepain	2871	IBK	China: Hainan Province: Baoting County				23 Oct 1936,	S. K. Lau	28420
292	Magnoliales	Annonaceae	Miliusa	Miliusa balansae	Finet & Gagnepain	0079053	IBSC	China: Hainan Province: Baoting County				10 Nov 1954,	Diaoluoshan Expedition	2338
293	Magnoliales	Annonaceae	Miliusa	Miliusa balansae	Finet & Gagnepain	0775452	IBSC	China: Hainan Province: Baoting County			500 m	11 Nov 1954,	Diaoluoshan Expedition	2374
294	Magnoliales	Annonaceae	Miliusa	Miliusa balansae	Finet & Gagnepain	0079057	IBSC	China: Hainan Province: Baoting County			500 m	11 Nov 1954,	Diaoluoshan Expedition	2384
295	Magnoliales	Annonaceae	Miliusa	Miliusa balansae	Finet & Gagnepain	0079070	IBSC	China: Hainan Province: Baoting County			1200 m	10 Apr 1935,	F. C. How	71787
296	Magnoliales	Annonaceae	Miliusa	Miliusa balansae	Finet & Gagnepain	0079054	IBSC	China: Hainan Province: Baoting County			1100 m	22 Apr 1935,	F. C. How	72056
297	Magnoliales	Annonaceae	Miliusa	Miliusa balansae	Finet & Gagnepain	0079071	IBSC	China: Hainan Province: Baoting County			1000 m	25 Apr 1935,	F. C. How	72139
298	Magnoliales	Annonaceae	Miliusa	Miliusa balansae	Finet & Gagnepain	0079072	IBSC	China: Hainan Province: Baoting County			1100 m	13 Jun 1935,	F. C. How	72818
299	Magnoliales	Annonaceae	Miliusa	Miliusa balansae	Finet & Gagnepain	0079058	IBSC	China: Hainan Province: Baoting County				Feb 1952,	H. H. Chen	7909
300	Magnoliales	Annonaceae	Miliusa	Miliusa balansae	Finet & Gagnepain	0079068	IBSC	China: Hainan Province: Baoting County				18 Oct 1936,	S. K. Lau	28035
301	Magnoliales	Annonaceae	Miliusa	Miliusa balansae	Finet & Gagnepain	0079056	IBSC	China: Hainan Province: Baoting County				23 Oct 1936,	S. K. Lau	28420
302	Magnoliales	Annonaceae	Miliusa	Miliusa balansae	Finet & Gagnepain	0677369	KUN	China: Hainan Province: Baoting County				23 Oct 1936,	S. K. Lau	28420
303	Magnoliales	Annonaceae	Miliusa	Miliusa balansae	Finet & Gagnepain	321711	NAS	China: Hainan Province: Baoting County			1100 m	13 Jun 1935,	F. C. How	72818
304	Magnoliales	Annonaceae	Miliusa	Miliusa balansae	Finet & Gagnepain	321906	NAS	China: Hainan Province: Baoting County				23 Oct 1936,	S. K. Lau	28420
305	Magnoliales	Annonaceae	Miliusa	Miliusa balansae	Finet & Gagnepain	01187091	PE	China: Hainan Province: Baoting County			500 m	11 Nov 1954,	Diaoluoshan Expedition	2384
306	Magnoliales	Annonaceae	Miliusa	Miliusa balansae	Finet & Gagnepain	01187092	PE	China: Hainan Province: Baoting County			1000 m	25 Apr 1935,	F. C. How	72139
307	Magnoliales	Annonaceae	Miliusa	Miliusa balansae	Finet & Gagnepain	02055879	PE	China: Hainan Province: Baoting County				13 Jun 1935,	F. C. How	72818
308	Magnoliales	Annonaceae	Miliusa	Miliusa balansae	Finet & Gagnepain	01187096	PE	China: Hainan Province: Baoting County				23 Oct 1936,	S. K. Lau	28420
309	Magnoliales	Annonaceae	Miliusa	Miliusa balansae	Finet & Gagnepain	01187090	PE	China: Hainan Province: Baoting County			500 m	11 Nov 1954,	South China Institute Of Botany	2374
310	Magnoliales	Annonaceae	Miliusa	Miliusa balansae	Finet & Gagnepain	01186984	PE	China: Hainan Province: Ledong County				3 Jul 1936,	S. K. Lau	27405
311	Magnoliales	Annonaceae	Miliusa	Miliusa balansae	Finet & Gagnepain	0079061	IBSC	China: Hainan Province: Lingshui County				16 Oct 1956,	L. Deng	2605
312	Magnoliales	Annonaceae	Miliusa	Miliusa balansae	Finet & Gagnepain	0079059	IBSC	China: Hainan Province: Lingshui County				16 Nov 1956,	L. Deng	3164
313	Magnoliales	Annonaceae	Miliusa	Miliusa balansae	Finet & Gagnepain	0677377	KUN	China: Hainan Province: Lingshui County				16 Oct 1956,	L. Deng	2605
314	Magnoliales	Annonaceae	Miliusa	Miliusa balansae	Finet & Gagnepain	0677378	KUN	China: Hainan Province: Lingshui County				16 Nov 1956,	L. Deng	3164
315	Magnoliales	Annonaceae	Miliusa	Miliusa balansae	Finet & Gagnepain	01186986	PE	China: Hainan Province: Lingshui County				16 Nov 1956,	L. Deng	3164
316	Magnoliales	Annonaceae	Miliusa	Miliusa balansae	Finet & Gagnepain	0079050	IBSC	China: Hainan Province: Qionghai City			120 m	28 Jun 1961,	Y. Zhong	4494
317	Magnoliales	Annonaceae	Miliusa	Miliusa balansae	Finet & Gagnepain	001971	HITBC	China: Hainan Province: Qiongzhong County			600 m	4 Dec 1956,	L. Deng	3523
318	Magnoliales	Annonaceae	Miliusa	Miliusa balansae	Finet & Gagnepain	0079055	IBSC	China: Hainan Province: Qiongzhong County			60 m	16 Sept 1957,	H. D. Zhang	2291
319	Magnoliales	Annonaceae	Miliusa	Miliusa balansae	Finet & Gagnepain	0079052	IBSC	China: Hainan Province: Qiongzhong County			600 m	4 Dec 1956,	L. Deng	3523
320	Magnoliales	Annonaceae	Miliusa	Miliusa balansae	Finet & Gagnepain	0677379	KUN	China: Hainan Province: Qiongzhong County			600 m	4 Dec 1956,	L. Deng	3523
321	Magnoliales	Annonaceae	Miliusa	Miliusa balansae	Finet & Gagnepain	254748	WUK	China: Hainan Province: Qiongzhong County				16 Sept 1957,	Hainan Expedition	2291
322	Magnoliales	Annonaceae	Miliusa	Miliusa balansae	Finet & Gagnepain	00190121T	IBK	China: Hainan Province: Sanya City				27 Feb 1933,	F. C. How	70164
323	Magnoliales	Annonaceae	Miliusa	Miliusa balansae	Finet & Gagnepain	00190120T	IBK	China: Hainan Province: Sanya City			640 m	15 Mar 1933,	F. C. How	70355
324	Magnoliales	Annonaceae	Miliusa	Miliusa balansae	Finet & Gagnepain	00190118T	IBK	China: Hainan Province: Sanya City			2200 m	15 Mar 1933,	F. C. How	70357
325	Magnoliales	Annonaceae	Miliusa	Miliusa balansae	Finet & Gagnepain	00190119T	IBK	China: Hainan Province: Sanya City			2200 m	15 Mar 1933,	F. C. How	70357
326	Magnoliales	Annonaceae	Miliusa	Miliusa balansae	Finet & Gagnepain	0079064	IBSC	China: Hainan Province: Sanya City			640 m	15 Mar 1933,	F. C. How	70355
327	Magnoliales	Annonaceae	Miliusa	Miliusa balansae	Finet & Gagnepain	0079066	IBSC	China: Hainan Province: Sanya City			2200 m	15 Mar 1933,	F. C. How	70357
328	Magnoliales	Annonaceae	Miliusa	Miliusa balansae	Finet & Gagnepain	0079048	IBSC	China: Hainan Province: Sanya City			2200 m	27 Feb 1933,	N. L. Chen & F. C. How	70164
329	Magnoliales	Annonaceae	Miliusa	Miliusa balansae	Finet & Gagnepain	0079049	IBSC	China: Hainan Province: Sanya City			2200 m	27 Feb 1933,	N. L. Chen & F. C. How	70164
330	Magnoliales	Annonaceae	Miliusa	Miliusa balansae	Finet & Gagnepain	0079062	IBSC	China: Hainan Province: Sanya City				25 Sept 1933,	Z. Huang	34228
331	Magnoliales	Annonaceae	Miliusa	Miliusa balansae	Finet & Gagnepain	0079069	IBSC	China: Hainan Province: Sanya City				15 May 1988,	Z. X. Li	4540
332	Magnoliales	Annonaceae	Miliusa	Miliusa balansae	Finet & Gagnepain	9826	JXU	China: Hainan Province: Sanya City				25 Sept 1933,	Z. Huang	34228
333	Magnoliales	Annonaceae	Miliusa	Miliusa balansae	Finet & Gagnepain	321908	NAS	China: Hainan Province: Sanya City			640 m	15 Mar 1933,	F. C. How	70355
334	Magnoliales	Annonaceae	Miliusa	Miliusa balansae	Finet & Gagnepain	321907	NAS	China: Hainan Province: Sanya City			2200 m	15 Mar 1933,	F. C. How	70357
335	Magnoliales	Annonaceae	Miliusa	Miliusa balansae	Finet & Gagnepain	01187097	PE	China: Hainan Province: Sanya City			640 m	15 Mar 1933,	F. C. How	70355
336	Magnoliales	Annonaceae	Miliusa	Miliusa balansae	Finet & Gagnepain	01187094	PE	China: Hainan Province: Sanya City			2200 m	15 Mar 1933,	F. C. How	70357
337	Magnoliales	Annonaceae	Miliusa	Miliusa balansae	Finet & Gagnepain	01187095	PE	China: Hainan Province: Sanya City				25 Sept 1933,	Z. Huang	34228
338	Magnoliales	Annonaceae	Miliusa	Miliusa balansae	Finet & Gagnepain	9790	SN	China: Hainan Province: Sanya City			640 m	15 Mar 1933,	F. C. How	70355
339	Magnoliales	Annonaceae	Miliusa	Miliusa balansae	Finet & Gagnepain	00095588T	SYS	China: Hainan Province: Sanya City				15 Mar 1933,	F. C. How	70357
340	Magnoliales	Annonaceae	Miliusa	Miliusa balansae	Finet & Gagnepain	0079063	IBSC	China: Hainan Province: Wanning City				11 Nov 1954,	Diaoluoshan Expedition	2384
341	Magnoliales	Annonaceae	Miliusa	Miliusa balansae	Finet & Gagnepain	0079008	IBSC	China: Hainan Province: Wanning City				9 Mar 1995,	F. W. Xing	5379
342	Magnoliales	Annonaceae	Miliusa	Miliusa balansae	Finet & Gagnepain	0079013	IBSC	China: Hainan Province: Wanning City				9 Mar 1995,	F. W. Xing	5379
343	Magnoliales	Annonaceae	Miliusa	Miliusa balansae	Finet & Gagnepain	0079007	IBSC	China: Hainan Province: Wanning City				26 Apr 1995,	F. W. Xing	6447
344	Magnoliales	Annonaceae	Miliusa	Miliusa balansae	Finet & Gagnepain	0775453	IBSC	China: Hainan Province: Wanning City				26 Apr 1995,	F. W. Xing et al.	6447
345	Magnoliales	Annonaceae	Miliusa	Miliusa balansae	Finet & Gagnepain	0079051	IBSC	China: Hainan Province: Wanning City				22 Jul 1960,	Hainan Workstation	1745
346	Magnoliales	Annonaceae	Miliusa	Miliusa balansae	Finet & Gagnepain	0079060	IBSC	China: Hainan Province: Wanning City				10 May 1984,	Z. X. Li & F. W. Xing	1668
347	Magnoliales	Annonaceae	Miliusa	Miliusa balansae	Finet & Gagnepain	2007	CSFI	China: Hunan Province: Jiangyong County				21 Aug 1997,	X. L. Yu	1290
348	Magnoliales	Annonaceae	Miliusa	Miliusa balansae	Finet & Gagnepain	2008	CSFI	China: Hunan Province: Jiangyong County				21 Aug 1997,	X. L. Yu	1290
349	Magnoliales	Annonaceae	Miliusa	Miliusa balansae	Finet & Gagnepain	2005	CSFI	China: Hunan Province: Jiangyong County				27 Oct 1998,	X. L. Yu
350	Magnoliales	Annonaceae	Miliusa	Miliusa balansae	Finet & Gagnepain	2006	CSFI	China: Hunan Province: Jiangyong County				27 Oct 1998,	X. L. Yu
351	Magnoliales	Annonaceae	Miliusa	Miliusa balansae	Finet & Gagnepain	75832	CSFI	China: Hunan Province: Jiangyong County				24 Apr 2020,	X. Li et al.	LK0292
352	Magnoliales	Annonaceae	Miliusa	Miliusa balansae	Finet & Gagnepain	2009	CSFI	China: Hunan Province: Jiangyong County				17 Apr 1984,	Y. T. Xiao	40504
353	Magnoliales	Annonaceae	Miliusa	Miliusa balansae	Finet & Gagnepain	2010	CSFI	China: Hunan Province: Jiangyong County				17 Apr 1984,	Y. T. Xiao	40504
354	Magnoliales	Annonaceae	Miliusa	Miliusa balansae	Finet & Gagnepain	2011	CSFI	China: Hunan Province: Jiangyong County				17 Apr 1984,	Y. T. Xiao	40504
355	Magnoliales	Annonaceae	Miliusa	Miliusa balansae	Finet & Gagnepain	074317	HITBC	China: Yunnan Province:
356	Magnoliales	Annonaceae	Miliusa	Miliusa balansae	Finet & Gagnepain	074318	HITBC	China: Yunnan Province:
357	Magnoliales	Annonaceae	Miliusa	Miliusa balansae	Finet & Gagnepain	074320	HITBC	China: Yunnan Province:
358	Magnoliales	Annonaceae	Miliusa	Miliusa balansae	Finet & Gagnepain	0079030	IBSC	China: Yunnan Province:				5 Nov 1943,	Tsoong & Kuang	293
359	Magnoliales	Annonaceae	Miliusa	Miliusa balansae	Finet & Gagnepain	01187076	PE	China: Yunnan Province:
360	Magnoliales	Annonaceae	Miliusa	Miliusa balansae	Finet & Gagnepain	1270666	KUN	China: Yunnan Province: Changning County				24 Nov 2015,	D. L. Zuo	zdl003
361	Magnoliales	Annonaceae	Miliusa	Miliusa balansae	Finet & Gagnepain	1270667	KUN	China: Yunnan Province: Changning County				24 Nov 2015,	D. L. Zuo	zdl003
362	Magnoliales	Annonaceae	Miliusa	Miliusa balansae	Finet & Gagnepain	0677357	KUN	China: Yunnan Province: Funing County				16 Oct 1964,	Q. A. Wu	9644
363	Magnoliales	Annonaceae	Miliusa	Miliusa balansae	Finet & Gagnepain	1554891	KUN	China: Yunnan Province: Funing County	23.455869°N	105.618228°E	1023 m	2 Mar 2021,	T. Zhang & J. D. Ya et al.	21CS20703
364	Magnoliales	Annonaceae	Miliusa	Miliusa balansae	Finet & Gagnepain	0677348	KUN	China: Yunnan Province: Funing County				16 Oct 1964,	Z. W. Lin	589
365	Magnoliales	Annonaceae	Miliusa	Miliusa balansae	Finet & Gagnepain	01187078	PE	China: Yunnan Province: Funing County			1500 m	5 Nov 1943,	B. Q. Zhong & K. R. Kuang	293
366	Magnoliales	Annonaceae	Miliusa	Miliusa balansae	Finet & Gagnepain	01187082	PE	China: Yunnan Province: Funing County			1500 m	5 Nov 1943,	B. Q. Zhong & K. R. Kuang	293
367	Magnoliales	Annonaceae	Miliusa	Miliusa balansae	Finet & Gagnepain	079206	AU	China: Yunnan Province: Gejiu City				9 Oct 2009,	X. L. Hou	9100917
368	Magnoliales	Annonaceae	Miliusa	Miliusa balansae	Finet & Gagnepain	079207	AU	China: Yunnan Province: Gejiu City				9 Oct 2009,	X. L. Hou	9100917
369	Magnoliales	Annonaceae	Miliusa	Miliusa balansae	Finet & Gagnepain	071482	AU	China: Yunnan Province: Gejiu City	23.03139°N	103.40694°E	637 m	3 Apr 2017,	X. L. Hou & R. P. Zhang	90496
370	Magnoliales	Annonaceae	Miliusa	Miliusa balansae	Finet & Gagnepain	071483	AU	China: Yunnan Province: Gejiu City	23.03139°N	103.40694°E	637 m	3 Apr 2017,	X. L. Hou & R. P. Zhang	90496
371	Magnoliales	Annonaceae	Miliusa	Miliusa balansae	Finet & Gagnepain	071484	AU	China: Yunnan Province: Gejiu City	23.03139°N	103.40694°E	637 m	3 Apr 2017,	X. L. Hou & R. P. Zhang	90496
372	Magnoliales	Annonaceae	Miliusa	Miliusa balansae	Finet & Gagnepain	071485	AU	China: Yunnan Province: Gejiu City	23.03139°N	103.40694°E	637 m	3 Apr 2017,	X. L. Hou & R. P. Zhang	90496a
373	Magnoliales	Annonaceae	Miliusa	Miliusa balansae	Finet & Gagnepain	071486	AU	China: Yunnan Province: Gejiu City	23.03139°N	103.40694°E	637 m	3 Apr 2017,	X. L. Hou & R. P. Zhang	90496a
374	Magnoliales	Annonaceae	Miliusa	Miliusa balansae	Finet & Gagnepain	071487	AU	China: Yunnan Province: Gejiu City	23.03139°N	103.40694°E	637 m	3 Apr 2017,	X. L. Hou & R. P. Zhang	90496a
375	Magnoliales	Annonaceae	Miliusa	Miliusa balansae	Finet & Gagnepain	071490	AU	China: Yunnan Province: Gejiu City	23.0284°N	103.4039°E	650 m	21 Apr 2011,	X. L. Hou & T. X. Sun	11042104
376	Magnoliales	Annonaceae	Miliusa	Miliusa balansae	Finet & Gagnepain	071491	AU	China: Yunnan Province: Gejiu City	23.0284°N	103.4039°E	650 m	21 Apr 2011,	X. L. Hou & T. X. Sun	11042104
377	Magnoliales	Annonaceae	Miliusa	Miliusa balansae	Finet & Gagnepain	071492	AU	China: Yunnan Province: Gejiu City	23.0284°N	103.4039°E	650 m	21 Apr 2011,	X. L. Hou & T. X. Sun	11042104
378	Magnoliales	Annonaceae	Miliusa	Miliusa balansae	Finet & Gagnepain	071493	AU	China: Yunnan Province: Gejiu City	23.0284°N	103.4039°E	650 m	21 Apr 2011,	X. L. Hou & T. X. Sun	11042104
379	Magnoliales	Annonaceae	Miliusa	Miliusa balansae	Finet & Gagnepain	071494	AU	China: Yunnan Province: Gejiu City	23.0284°N	103.4039°E	650 m	21 Apr 2011,	X. L. Hou & T. X. Sun	11042104a
380	Magnoliales	Annonaceae	Miliusa	Miliusa balansae	Finet & Gagnepain	071495	AU	China: Yunnan Province: Gejiu City	23.0284°N	103.4039°E	650 m	21 Apr 2011,	X. L. Hou & T. X. Sun	11042104a
381	Magnoliales	Annonaceae	Miliusa	Miliusa balansae	Finet & Gagnepain	071496	AU	China: Yunnan Province: Gejiu City	23.0284°N	103.4039°E	650 m	21 Apr 2011,	X. L. Hou & T. X. Sun	11042104a
382	Magnoliales	Annonaceae	Miliusa	Miliusa balansae	Finet & Gagnepain	071497	AU	China: Yunnan Province: Gejiu City	23.0284°N	103.4039°E	650 m	21 Apr 2011,	X. L. Hou & T. X. Sun	11042104a
383	Magnoliales	Annonaceae	Miliusa	Miliusa balansae	Finet & Gagnepain	071498	AU	China: Yunnan Province: Gejiu City	23.0284°N	103.4039°E	650 m	21 Apr 2011,	X. L. Hou & T. X. Sun	11042104b
384	Magnoliales	Annonaceae	Miliusa	Miliusa balansae	Finet & Gagnepain	071499	AU	China: Yunnan Province: Gejiu City	23.0284°N	103.4039°E	650 m	21 Apr 2011,	X. L. Hou & T. X. Sun	11042104b
385	Magnoliales	Annonaceae	Miliusa	Miliusa balansae	Finet & Gagnepain	071500	AU	China: Yunnan Province: Gejiu City	23.0284°N	103.4039°E	650 m	21 Apr 2011,	X. L. Hou & T. X. Sun	11042104b
386	Magnoliales	Annonaceae	Miliusa	Miliusa balansae	Finet & Gagnepain	071501	AU	China: Yunnan Province: Gejiu City	23.0284°N	103.4039°E	650 m	21 Apr 2011,	X. L. Hou & T. X. Sun	11042104c
387	Magnoliales	Annonaceae	Miliusa	Miliusa balansae	Finet & Gagnepain	071502	AU	China: Yunnan Province: Gejiu City	23.0284°N	103.4039°E	650 m	21 Apr 2011,	X. L. Hou & T. X. Sun	11042104c
388	Magnoliales	Annonaceae	Miliusa	Miliusa balansae	Finet & Gagnepain	071503	AU	China: Yunnan Province: Gejiu City	23.0284°N	103.4039°E	650 m	21 Apr 2011,	X. L. Hou & T. X. Sun	11042104c
389	Magnoliales	Annonaceae	Miliusa	Miliusa balansae	Finet & Gagnepain	071504	AU	China: Yunnan Province: Gejiu City	23.0284°N	103.4039°E	650 m	21 Apr 2011,	X. L. Hou & T. X. Sun	11042104d
390	Magnoliales	Annonaceae	Miliusa	Miliusa balansae	Finet & Gagnepain	071505	AU	China: Yunnan Province: Gejiu City	23.0284°N	103.4039°E	650 m	21 Apr 2011,	X. L. Hou & T. X. Sun	11042104d
391	Magnoliales	Annonaceae	Miliusa	Miliusa balansae	Finet & Gagnepain	071506	AU	China: Yunnan Province: Gejiu City	23.0284°N	103.4039°E	650 m	21 Apr 2011,	X. L. Hou & T. X. Sun	11042104d
392	Magnoliales	Annonaceae	Miliusa	Miliusa balansae	Finet & Gagnepain	079794	AU	China: Yunnan Province: Gejiu City				9 Oct 2009,	X. L. Hou & T. X. Sun	9100919
393	Magnoliales	Annonaceae	Miliusa	Miliusa balansae	Finet & Gagnepain	079795	AU	China: Yunnan Province: Gejiu City				9 Oct 2009,	X. L. Hou & T. X. Sun	9100919
394	Magnoliales	Annonaceae	Miliusa	Miliusa balansae	Finet & Gagnepain	079777	AU	China: Yunnan Province: Gejiu City				9 Oct 2009,	X. L. Hou & T. X. Sun	9100920
395	Magnoliales	Annonaceae	Miliusa	Miliusa balansae	Finet & Gagnepain	079167	AU	China: Yunnan Province: Gejiu City				9 Oct 2009,	X. L. Hou & T. X. Sun	9100923
396	Magnoliales	Annonaceae	Miliusa	Miliusa balansae	Finet & Gagnepain	079778	AU	China: Yunnan Province: Gejiu City				9 Oct 2009,	X. L. Hou & T. X. Sun	9100924
397	Magnoliales	Annonaceae	Miliusa	Miliusa balansae	Finet & Gagnepain	071481	AU	China: Yunnan Province: Gejiu City				25 Apr 2015,	X. L. Hou & W. W. Xin	2015042503
398	Magnoliales	Annonaceae	Miliusa	Miliusa balansae	Finet & Gagnepain	1452343	KUN	China: Yunnan Province: Gejiu City				7 Mar 2018,	T. Zhang & C. H. Li	18CS16695
399	Magnoliales	Annonaceae	Miliusa	Miliusa balansae	Finet & Gagnepain	079449	AU	China: Yunnan Province: Hekou County				23 Apr 2015,	X. L. Hou & W. W. Xin	2015042301
400	Magnoliales	Annonaceae	Miliusa	Miliusa balansae	Finet & Gagnepain	079450	AU	China: Yunnan Province: Hekou County				23 Apr 2015,	X. L. Hou & W. W. Xin	2015042301
401	Magnoliales	Annonaceae	Miliusa	Miliusa balansae	Finet & Gagnepain	01187068	PE	China: Yunnan Province: Hekou County			450 m	28 Aug 1993,	Y. M. Shui	003651
402	Magnoliales	Annonaceae	Miliusa	Miliusa balansae	Finet & Gagnepain	01187069	PE	China: Yunnan Province: Hekou County			450 m	28 Aug 1993,	Y. M. Shui	003651
403	Magnoliales	Annonaceae	Miliusa	Miliusa balansae	Finet & Gagnepain	061459	HITBC	China: Yunnan Province: Jinghong City				6 Dec 1993,	H. Wang & B. G. Li	108
404	Magnoliales	Annonaceae	Miliusa	Miliusa balansae	Finet & Gagnepain	0679275	KUN	China: Yunnan Province: Maguan County	22.4345°N	103.995°E		17 Oct 2002,	Y. M. Shui & W. H. Chen et al.	30847
405	Magnoliales	Annonaceae	Miliusa	Miliusa balansae	Finet & Gagnepain	0679274	KUN	China: Yunnan Province: Maguan County			500 m	23 Jul 2005,	Y. M. Shui & W. H. Chen et al.	44251
406	Magnoliales	Annonaceae	Miliusa	Miliusa balansae	Finet & Gagnepain	1864047	PE	China: Yunnan Province: Maguan County				18 Oct 2002,	Y. M. Shui & W. H. Chen et al.	31751
407	Magnoliales	Annonaceae	Miliusa	Miliusa balansae	Finet & Gagnepain	0079034	IBSC	China: Yunnan Province: Malipo County			1000 m	14 Feb 1940,	C. W. Wang	86840
408	Magnoliales	Annonaceae	Miliusa	Miliusa balansae	Finet & Gagnepain	1230554	KUN	China: Yunnan Province: Malipo County				13 Oct 2010,	B. Xiao	LuJL342
409	Magnoliales	Annonaceae	Miliusa	Miliusa balansae	Finet & Gagnepain	1230555	KUN	China: Yunnan Province: Malipo County				13 Oct 2010,	B. Xiao	LuJL342
410	Magnoliales	Annonaceae	Miliusa	Miliusa balansae	Finet & Gagnepain	1230556	KUN	China: Yunnan Province: Malipo County				13 Oct 2010,	B. Xiao	LuJL342
411	Magnoliales	Annonaceae	Miliusa	Miliusa balansae	Finet & Gagnepain	0677364	KUN	China: Yunnan Province: Malipo County			1000 m	14 Feb 1940,	C. W. Wang	86840
412	Magnoliales	Annonaceae	Miliusa	Miliusa balansae	Finet & Gagnepain	1495185	KUN	China: Yunnan Province: Malipo County				15 Dec 2019,	E. D. Liu & J. Zhou et al.	LED9329
413	Magnoliales	Annonaceae	Miliusa	Miliusa balansae	Finet & Gagnepain	0677341	KUN	China: Yunnan Province: Malipo County				8 Nov 1947,	G. M. Feng	13088
414	Magnoliales	Annonaceae	Miliusa	Miliusa balansae	Finet & Gagnepain	0677358	KUN	China: Yunnan Province: Malipo County			1150 m	29 Nov 1964,	Q. A. Wu	9967
415	Magnoliales	Annonaceae	Miliusa	Miliusa balansae	Finet & Gagnepain	0677365	KUN	China: Yunnan Province: Malipo County			1150 m	29 Nov 1964,	Q. A. Wu	9967
416	Magnoliales	Annonaceae	Miliusa	Miliusa balansae	Finet & Gagnepain	02374940	PE	China: Yunnan Province: Malipo County			1141 m	19 Jul 2021,	B. Yang	YB1014
417	Magnoliales	Annonaceae	Miliusa	Miliusa balansae	Finet & Gagnepain	02374941	PE	China: Yunnan Province: Malipo County			1141 m	19 Jul 2021,	B. Yang	YB1014
418	Magnoliales	Annonaceae	Miliusa	Miliusa balansae	Finet & Gagnepain	01187080	PE	China: Yunnan Province: Malipo County			1800 m	8 Nov 1947,	K. M. Feng	13088
419	Magnoliales	Annonaceae	Miliusa	Miliusa balansae	Finet & Gagnepain	071510	AU	China: Yunnan Province: Mengla County	21.9194°N	101.2733°E	584 m	7 Apr 2017,	X. L. Hou & R. P. Zhang	90596
420	Magnoliales	Annonaceae	Miliusa	Miliusa balansae	Finet & Gagnepain	071511	AU	China: Yunnan Province: Mengla County	21.9194°N	101.2733°E	584 m	7 Apr 2017,	X. L. Hou & R. P. Zhang	90596
421	Magnoliales	Annonaceae	Miliusa	Miliusa balansae	Finet & Gagnepain	071512	AU	China: Yunnan Province: Mengla County	21.9194°N	101.2733°E	584 m	7 Apr 2017,	X. L. Hou & R. P. Zhang	90596
422	Magnoliales	Annonaceae	Miliusa	Miliusa balansae	Finet & Gagnepain	071513	AU	China: Yunnan Province: Mengla County	21.9194°N	101.2733°E	584 m	7 Apr 2017,	X. L. Hou & R. P. Zhang	90596
423	Magnoliales	Annonaceae	Miliusa	Miliusa balansae	Finet & Gagnepain	001988	HITBC	China: Yunnan Province: Mengla County				11 Dec 1982,	Kaochadui	34442
424	Magnoliales	Annonaceae	Miliusa	Miliusa balansae	Finet & Gagnepain	0677400	KUN	China: Yunnan Province: Mengla County			680 m	30 Nov 1958,	W. T. Wang	10052
425	Magnoliales	Annonaceae	Miliusa	Miliusa balansae	Finet & Gagnepain	0079027	IBSC	China: Yunnan Province: Pingbian County			3200 m	15 Mar 1940,	X. Wang & X. P. Li	100319
426	Magnoliales	Annonaceae	Miliusa	Miliusa balansae	Finet & Gagnepain	104280	HITBC	China: Yunnan Province: Southeast Yunnan City				Dec 1991,	H. Wang & H. Zhu	6326
427	Magnoliales	Annonaceae	Miliusa	Miliusa balansae	Finet & Gagnepain	039493	HITBC	China: Yunnan Province: Southeast Yunnan City				Nov 1991,	H. Zhu & H. Wang	4824
428	Magnoliales	Annonaceae	Miliusa	Miliusa balansae	Finet & Gagnepain	0677362	KUN	China: Yunnan Province: Xichou County				8 Dec 1939,	C. W. Wang	85451
429	Magnoliales	Annonaceae	Miliusa	Miliusa balansae	Finet & Gagnepain	0677363	KUN	China: Yunnan Province: Xichou County				3 Jan 1940,	C. W. Wang	86109
430	Magnoliales	Annonaceae	Miliusa	Miliusa balansae	Finet & Gagnepain	0677354	KUN	China: Yunnan Province: Xichou County				6 May 1959,	Q. A. Wu	7892
431	Magnoliales	Annonaceae	Miliusa	Miliusa balansae	Finet & Gagnepain	0677366	KUN	China: Yunnan Province: Xichou County				5 Oct 1960,	Wenshan Group	188
432	Magnoliales	Annonaceae	Miliusa	Miliusa balansae	Finet & Gagnepain	02055880	PE	China: Yunnan Province: Xichou County				8 Dec 1939,	C. W. Wang & Y. B. Zhang	85451
433	Magnoliales	Annonaceae	Miliusa	Miliusa balansae	Finet & Gagnepain	2027650	PE	Myanmar: Kuchin Province: Putao City	27.613419°N	96.815361°E	2457 m	21 Oct 2014,	X. H. Jin et al.	PT-ET1041
434	Magnoliales	Annonaceae	Miliusa	Miliusa balansae	Finet & Gagnepain	2027662	PE	Myanmar: Kuchin Province: Putao City	27.613419°N	96.815361°E	2457 m	21 Oct 2014,	X. H. Jin et al.	PT-ET1041
435	Magnoliales	Annonaceae	Miliusa	Miliusa balansae	Finet & Gagnepain	0079043	IBSC	Vietnam				11 Feb 1963,		575
436	Magnoliales	Annonaceae	Miliusa	Miliusa balansae	Finet & Gagnepain	0079044	IBSC	Vietnam				11 Feb 1963,		575
437	Magnoliales	Annonaceae	Miliusa	Miliusa balansae	Finet & Gagnepain	0079046	IBSC	Vietnam				28 Sept 1962,		6221
438	Magnoliales	Annonaceae	Miliusa	Miliusa balansae	Finet & Gagnepain	0775458	IBSC	Vietnam				21 May 1939,	W. T. Tsang	29127
439	Magnoliales	Annonaceae	Miliusa	Miliusa balansae	Finet & Gagnepain	01864048	PE	Vietnam: Thai Guyen Province:	21.820833°N	105.969167°E	380 m	20 Oct 2004,	L. Q. Li & N. T. Hiep et al.	26
440	Magnoliales	Annonaceae	Miliusa	Miliusa balansae	Finet & Gagnepain	01864050	PE	Vietnam: Thai Guyen Province:	21.820833°N	105.969167°E	380 m	20 Oct 2004,	L. Q. Li & N. T. Hiep et al.	26
441	Magnoliales	Annonaceae	Miliusa	Miliusa balansae	Finet & Gagnepain	088902	HITBC	Vietnam: Tuyen Quang Province:				28 Oct 1998,	H. N. Qin & H. Zhu et al.	335
442	Magnoliales	Annonaceae	Miliusa	Miliusa balansae	Finet & Gagnepain	088378	HITBC	Vietnam: Vinh Phuc Province:				18 Oct 1998,	H. N. Qin & H. Zhu et al.	107
443	Magnoliales	Annonaceae	Miliusa	Miliusa balansae	Finet & Gagnepain	0078995	IBSC	Vietnam: 东京 Province:				10 May 1939,	W. T. Tsang	28960
444	Magnoliales	Annonaceae	Miliusa	Miliusa balansae	Finet & Gagnepain	000523	HITBC	Vietnam: 东京 Province: County				30 Sept 1936,	W. T. Tsang	26894
445	Magnoliales	Annonaceae	Miliusa	Miliusa balansae	Finet & Gagnepain	000520	HITBC	Vietnam: 东京 Province: County				16 Oct 1936,	W. T. Tsang	26994
446	Magnoliales	Annonaceae	Miliusa	Miliusa balansae	Finet & Gagnepain	0078994	IBSC	Vietnam: 东京 Province: County				30 Sept 1936,	W. T. Tsang	26894
447	Magnoliales	Annonaceae	Miliusa	Miliusa balansae	Finet & Gagnepain	0078993	IBSC	Vietnam: 东京 Province: County				16 Oct 1936,	W. T. Tsang	26994
448	Magnoliales	Annonaceae	Miliusa	Miliusa balansae	Finet & Gagnepain	0079045	IBSC	Vietnam: 老街 Province:			260-300 m	22 Feb 1964,	China-Vietnam Expedition	716
449	Magnoliales	Annonaceae	Miliusa	Miliusa balansae	Finet & Gagnepain	01187071	PE	Vietnam: 老街 Province:			300 m	22 Dec 1964,	China-Vietnam Expedition	716
450	Magnoliales	Annonaceae	Miliusa	Miliusa balansae	Finet & Gagnepain	01187070	PE	Vietnam: 谅山 Province:			60 m	18 Jan 1965,	China-Vietnam Expedition	1371
451	Magnoliales	Annonaceae	Miliusa	Miliusa balansae	Finet & Gagnepain	0079039	IBSC	Vietnam: 谅山 Province: County			600 m	18 Jan 1965,	China-Vietnam Expedition	1571
452	Magnoliales	Annonaceae	Miliusa	Miliusa balansae	Finet & Gagnepain	0079041	IBSC	Vietnam: 谅山 Province: County			60 m	18 Jan 1965,	China-Vietnam Expedition	1575
453	Magnoliales	Annonaceae	Miliusa	Miliusa balansae	Finet & Gagnepain	0079042	IBSC	Vietnam: 谅山 Province: County			260-290 m	24 Jan 1965,	China-Vietnam Expedition	1673
454	Magnoliales	Annonaceae	Miliusa	Miliusa balansae	Finet & Gagnepain	0677381	KUN	Vietnam: 谅山 Province: County			60 m	18 Jan 1965,	China-Vietnam Expedition	1575
455	Magnoliales	Annonaceae	Miliusa	Miliusa balansae	Finet & Gagnepain	0677382	KUN	Vietnam: 谅山 Province: County			260-290 m	24 Jan 1965,	China-Vietnam Expedition	1673
456	Magnoliales	Annonaceae	Miliusa	Miliusa balansae	Finet & Gagnepain	01187072	PE	Vietnam: 谅山 Province: County			290 m	20 Jan 1965,	China-Vietnam Expedition	1673
457	Magnoliales	Annonaceae	Miliusa	Miliusa balansae	Finet & Gagnepain	0079040	IBSC	Vietnam: 永福 Province:			200-310 m	10 Feb 1965,	China-Vietnam Expedition	2181
458	Magnoliales	Annonaceae	Miliusa	Miliusa balansae	Finet & Gagnepain	0677380	KUN	Vietnam: 永福 Province:			200-310 m	10 Feb 1965,	China-Vietnam Expedition	2181
459	Magnoliales	Annonaceae	Miliusa	Miliusa cuneata	Craib	071539	AU	China: Hainan Province: Lingshui County				23 Sept 2012,	X. L. Hou & T. X. Sun et al.	12092318
460	Magnoliales	Annonaceae	Miliusa	Miliusa cuneata	Craib	01187102	PE	China: Hainan Province: Sanya City				7 Aug 1932,	S. K. Lau	439
461	Magnoliales	Annonaceae	Miliusa	Miliusa cuneata	Craib	01187103	PE	China: Hainan Province: Sanya City				7 Aug 1932,	S. K. Lau	439
462	Magnoliales	Annonaceae	Miliusa	Miliusa cuneata	Craib	73089	CSH	China: Yunnan Province:				20 Mar 2015,	Z. W. Wang & K. Jiang	WZW0039
463	Magnoliales	Annonaceae	Miliusa	Miliusa cuneata	Craib	001983	HITBC	China: Yunnan Province:				1959,	S. J. Pei	59-9522
464	Magnoliales	Annonaceae	Miliusa	Miliusa cuneata	Craib	01187098	PE	China: Yunnan Province:				2 Dec 1958,
465	Magnoliales	Annonaceae	Miliusa	Miliusa cuneata	Craib	079755	AU	China: Yunnan Province: Jinghong City				21 Oct 2008,	X. L. Hou	8102106
466	Magnoliales	Annonaceae	Miliusa	Miliusa cuneata	Craib	079756	AU	China: Yunnan Province: Jinghong City				21 Oct 2008,	X. L. Hou	8102106
467	Magnoliales	Annonaceae	Miliusa	Miliusa cuneata	Craib	079757	AU	China: Yunnan Province: Jinghong City				21 Oct 2008,	X. L. Hou	8102106
468	Magnoliales	Annonaceae	Miliusa	Miliusa cuneata	Craib	079758	AU	China: Yunnan Province: Jinghong City				21 Oct 2008,	X. L. Hou	8102106
469	Magnoliales	Annonaceae	Miliusa	Miliusa cuneata	Craib	079759	AU	China: Yunnan Province: Jinghong City				21 Oct 2008,	X. L. Hou	8102106
470	Magnoliales	Annonaceae	Miliusa	Miliusa cuneata	Craib	079760	AU	China: Yunnan Province: Jinghong City				21 Oct 2008,	X. L. Hou	8102106
471	Magnoliales	Annonaceae	Miliusa	Miliusa cuneata	Craib	079761	AU	China: Yunnan Province: Jinghong City				21 Oct 2008,	X. L. Hou	8102106
472	Magnoliales	Annonaceae	Miliusa	Miliusa cuneata	Craib	001985	HITBC	China: Yunnan Province: Jinghong City			1490 m	11 Aug 1975,	G. D. Tao	13682
473	Magnoliales	Annonaceae	Miliusa	Miliusa cuneata	Craib	095975	HITBC	China: Yunnan Province: Jinghong City				3 Aug 1977,	G. D. Tao et al.	16298
474	Magnoliales	Annonaceae	Miliusa	Miliusa cuneata	Craib	095976	HITBC	China: Yunnan Province: Jinghong City				3 Aug 1977,	G. D. Tao et al.	16298
475	Magnoliales	Annonaceae	Miliusa	Miliusa cuneata	Craib	095978	HITBC	China: Yunnan Province: Jinghong City				3 Aug 1977,	G. D. Tao et al.	16298
476	Magnoliales	Annonaceae	Miliusa	Miliusa cuneata	Craib	064216	HITBC	China: Yunnan Province: Jinghong City				Jun 1991,	H. Wang	56
477	Magnoliales	Annonaceae	Miliusa	Miliusa cuneata	Craib	064215	HITBC	China: Yunnan Province: Jinghong City				Jun 1991,	H. Wang	58
478	Magnoliales	Annonaceae	Miliusa	Miliusa cuneata	Craib	057531	HITBC	China: Yunnan Province: Jinghong City				5 Sept 1992,	H. Wang	76
479	Magnoliales	Annonaceae	Miliusa	Miliusa cuneata	Craib	0026622	HITBC	China: Yunnan Province: Jinghong City				20 Jun 2013,	H. Wang	9044
480	Magnoliales	Annonaceae	Miliusa	Miliusa cuneata	Craib	059379	HITBC	China: Yunnan Province: Jinghong City				Oct 1991,	H. Wang	96
481	Magnoliales	Annonaceae	Miliusa	Miliusa cuneata	Craib	001986	HITBC	China: Yunnan Province: Jinghong City			1000 m	16 Sept 1959,	S. J. Pei	10276
482	Magnoliales	Annonaceae	Miliusa	Miliusa cuneata	Craib	001967	HITBC	China: Yunnan Province: Jinghong City			680 m	24 Aug 1959,	S. J. Pei	9537
483	Magnoliales	Annonaceae	Miliusa	Miliusa cuneata	Craib	0079026	IBSC	China: Yunnan Province: Jinghong City				Sept 1936,	C. W. Wang	79141
484	Magnoliales	Annonaceae	Miliusa	Miliusa cuneata	Craib	0677406	KUN	China: Yunnan Province: Jinghong City			1150 m	Sept 1936,	C. W. Wang	78143
485	Magnoliales	Annonaceae	Miliusa	Miliusa cuneata	Craib	0677407	KUN	China: Yunnan Province: Jinghong City				Sept 1936,	C. W. Wang	79141
486	Magnoliales	Annonaceae	Miliusa	Miliusa cuneata	Craib	0677413	KUN	China: Yunnan Province: Jinghong City			1350 m	27 Apr 1957,	China-Soviet Union Yunnan Expedition	9536
487	Magnoliales	Annonaceae	Miliusa	Miliusa cuneata	Craib	0677416	KUN	China: Yunnan Province: Jinghong City			1350 m	27 Apr 1957,	China-Soviet Union Yunnan Expedition	9536
488	Magnoliales	Annonaceae	Miliusa	Miliusa cuneata	Craib	0677388	KUN	China: Yunnan Province: Jinghong City			1490 m	11 Aug 1975,	G. D. Tao	13682
489	Magnoliales	Annonaceae	Miliusa	Miliusa cuneata	Craib	0677389	KUN	China: Yunnan Province: Jinghong City			900 m	3 Aug 1977,	G. D. Tao	16928
490	Magnoliales	Annonaceae	Miliusa	Miliusa cuneata	Craib	0677396	KUN	China: Yunnan Province: Jinghong City			1000 m	16 Sept 1959,	S. J. Pei	10276
491	Magnoliales	Annonaceae	Miliusa	Miliusa cuneata	Craib	0677397	KUN	China: Yunnan Province: Jinghong City			1000 m	16 Sept 1959,	S. J. Pei	10276
492	Magnoliales	Annonaceae	Miliusa	Miliusa cuneata	Craib	0677394	KUN	China: Yunnan Province: Jinghong City			620 m	18 Aug 1959,	S. J. Pei	9377
493	Magnoliales	Annonaceae	Miliusa	Miliusa cuneata	Craib	0677395	KUN	China: Yunnan Province: Jinghong City			620 m	18 Aug 1959,	S. J. Pei	9377
494	Magnoliales	Annonaceae	Miliusa	Miliusa cuneata	Craib	0677398	KUN	China: Yunnan Province: Jinghong City			650 m	21 Aug 1959,	S. J. Pei	9522
495	Magnoliales	Annonaceae	Miliusa	Miliusa cuneata	Craib	0677401	KUN	China: Yunnan Province: Jinghong City			680 m	24 Aug 1959,	S. J. Pei	9537
496	Magnoliales	Annonaceae	Miliusa	Miliusa cuneata	Craib	0677402	KUN	China: Yunnan Province: Jinghong City			680 m	24 Aug 1959,	S. J. Pei	9537
497	Magnoliales	Annonaceae	Miliusa	Miliusa cuneata	Craib	0677403	KUN	China: Yunnan Province: Jinghong City			650 m	24 Aug 1959,	S. J. Pei	9537
498	Magnoliales	Annonaceae	Miliusa	Miliusa cuneata	Craib	01187085	PE	China: Yunnan Province: Jinghong City			1150 m	Sept 1936,	C. W. Wang	78143
499	Magnoliales	Annonaceae	Miliusa	Miliusa cuneata	Craib	01187086	PE	China: Yunnan Province: Jinghong City			1150 m	Sept 1936,	C. W. Wang	78143
500	Magnoliales	Annonaceae	Miliusa	Miliusa cuneata	Craib	01187088	PE	China: Yunnan Province: Jinghong City			1150 m	Sept 1936,	C. W. Wang	78143
501	Magnoliales	Annonaceae	Miliusa	Miliusa cuneata	Craib	02055837	PE	China: Yunnan Province: Jinghong City				Sept 1936,	C. W. Wang	78143
502	Magnoliales	Annonaceae	Miliusa	Miliusa cuneata	Craib	01187087	PE	China: Yunnan Province: Jinghong City			1200 m	Sept 1936,	C. W. Wang	79141
503	Magnoliales	Annonaceae	Miliusa	Miliusa cuneata	Craib	01187089	PE	China: Yunnan Province: Jinghong City			1200 m	Sept 1936,	C. W. Wang	79141
504	Magnoliales	Annonaceae	Miliusa	Miliusa cuneata	Craib	01187101	PE	China: Yunnan Province: Jinghong City				27 Apr 1957,	China-Soviet Union Yunnan Expedition	9536
505	Magnoliales	Annonaceae	Miliusa	Miliusa cuneata	Craib	0677409	KUN	China: Yunnan Province: Menghai County				23 Jun 1959,	Y. H. Li	1432
506	Magnoliales	Annonaceae	Miliusa	Miliusa cuneata	Craib	0677408	KUN	China: Yunnan Province: Menghai County				14 Jul 1959,	Y. H. Li	1465
507	Magnoliales	Annonaceae	Miliusa	Miliusa cuneata	Craib	071535	AU	China: Yunnan Province: Mengla County	21.6261°N	101.5867°E	723 m	9 Apr 2017,	X. L. Hou & R. P. Zhang	90611
508	Magnoliales	Annonaceae	Miliusa	Miliusa cuneata	Craib	071536	AU	China: Yunnan Province: Mengla County	21.6261°N	101.5867°E	723 m	9 Apr 2017,	X. L. Hou & R. P. Zhang	90611
509	Magnoliales	Annonaceae	Miliusa	Miliusa cuneata	Craib	071537	AU	China: Yunnan Province: Mengla County	21.6261°N	101.5867°E	723 m	9 Apr 2017,	X. L. Hou & R. P. Zhang	90611
510	Magnoliales	Annonaceae	Miliusa	Miliusa cuneata	Craib	071538	AU	China: Yunnan Province: Mengla County	21.6261°N	101.5867°E	723 m	9 Apr 2017,	X. L. Hou & R. P. Zhang	90611
511	Magnoliales	Annonaceae	Miliusa	Miliusa cuneata	Craib	071532	AU	China: Yunnan Province: Mengla County	21.6252°N	101.5865°E	750 m	28 Apr 2011,	X. L. Hou & T. X. Sun	11042803
512	Magnoliales	Annonaceae	Miliusa	Miliusa cuneata	Craib	071533	AU	China: Yunnan Province: Mengla County	21.6252°N	101.5865°E	750 m	28 Apr 2011,	X. L. Hou & T. X. Sun	11042803
513	Magnoliales	Annonaceae	Miliusa	Miliusa cuneata	Craib	071534	AU	China: Yunnan Province: Mengla County	21.6252°N	101.5865°E	750 m	28 Apr 2011,	X. L. Hou & T. X. Sun	11042803
514	Magnoliales	Annonaceae	Miliusa	Miliusa cuneata	Craib	071530	AU	China: Yunnan Province: Mengla County	21.6252°N	101.5865°E	750 m	28 Apr 2011,	X. L. Hou & T. X. Sun	11042805
515	Magnoliales	Annonaceae	Miliusa	Miliusa cuneata	Craib	071531	AU	China: Yunnan Province: Mengla County	21.6252°N	101.5865°E	750 m	28 Apr 2011,	X. L. Hou & T. X. Sun	11042805
516	Magnoliales	Annonaceae	Miliusa	Miliusa cuneata	Craib	071541	AU	China: Yunnan Province: Mengla County	21.6252°N	101.5865°E	750 m	28 Apr 2011,	X. L. Hou & T. X. Sun	11042808
517	Magnoliales	Annonaceae	Miliusa	Miliusa cuneata	Craib	071542	AU	China: Yunnan Province: Mengla County	21.6252°N	101.5865°E	750 m	28 Apr 2011,	X. L. Hou & T. X. Sun	11042808
518	Magnoliales	Annonaceae	Miliusa	Miliusa cuneata	Craib	071543	AU	China: Yunnan Province: Mengla County	21.6252°N	101.5865°E	750 m	28 Apr 2011,	X. L. Hou & T. X. Sun	11042808
519	Magnoliales	Annonaceae	Miliusa	Miliusa cuneata	Craib	071544	AU	China: Yunnan Province: Mengla County	21.6252°N	101.5865°E	750 m	28 Apr 2011,	X. L. Hou & T. X. Sun	11042808
520	Magnoliales	Annonaceae	Miliusa	Miliusa cuneata	Craib	071545	AU	China: Yunnan Province: Mengla County	21.6252°N	101.5865°E	750 m	28 Apr 2011,	X. L. Hou & T. X. Sun	11042808a
521	Magnoliales	Annonaceae	Miliusa	Miliusa cuneata	Craib	071546	AU	China: Yunnan Province: Mengla County	21.6252°N	101.5865°E	750 m	28 Apr 2011,	X. L. Hou & T. X. Sun	11042808a
522	Magnoliales	Annonaceae	Miliusa	Miliusa cuneata	Craib	071547	AU	China: Yunnan Province: Mengla County	21.6252°N	101.5865°E	750 m	28 Apr 2011,	X. L. Hou & T. X. Sun	11042808a
523	Magnoliales	Annonaceae	Miliusa	Miliusa cuneata	Craib	071548	AU	China: Yunnan Province: Mengla County	21.6252°N	101.5865°E	750 m	28 Apr 2011,	X. L. Hou & T. X. Sun	11042808b
524	Magnoliales	Annonaceae	Miliusa	Miliusa cuneata	Craib	071549	AU	China: Yunnan Province: Mengla County	21.6252°N	101.5865°E	750 m	28 Apr 2011,	X. L. Hou & T. X. Sun	11042808b
525	Magnoliales	Annonaceae	Miliusa	Miliusa cuneata	Craib	071550	AU	China: Yunnan Province: Mengla County	21.6252°N	101.5865°E	750 m	28 Apr 2011,	X. L. Hou & T. X. Sun	11042808b
526	Magnoliales	Annonaceae	Miliusa	Miliusa cuneata	Craib	071551	AU	China: Yunnan Province: Mengla County	21.6252°N	101.5865°E	750 m	28 Apr 2011,	X. L. Hou & T. X. Sun	11042808b
527	Magnoliales	Annonaceae	Miliusa	Miliusa cuneata	Craib	001977	HITBC	China: Yunnan Province: Mengla County				12 Aug 1975,	G. D. Tao	13692
528	Magnoliales	Annonaceae	Miliusa	Miliusa cuneata	Craib	001980	HITBC	China: Yunnan Province: Mengla County				12 Aug 1975,	G. D. Tao	16296
529	Magnoliales	Annonaceae	Miliusa	Miliusa cuneata	Craib	082126	HITBC	China: Yunnan Province: Mengla County				25 Apr 1998,	H. Wang	71
530	Magnoliales	Annonaceae	Miliusa	Miliusa cuneata	Craib	082332	HITBC	China: Yunnan Province: Mengla County				25 Apr 1998,	H. Wang	84
531	Magnoliales	Annonaceae	Miliusa	Miliusa cuneata	Craib	061614	HITBC	China: Yunnan Province: Mengla County				6 Dec 1993,	H. Wang & B. G. Li	107
532	Magnoliales	Annonaceae	Miliusa	Miliusa cuneata	Craib	057564	HITBC	China: Yunnan Province: Mengla County				18 Feb 1993,	H. Zhu	93012
533	Magnoliales	Annonaceae	Miliusa	Miliusa cuneata	Craib	001994	HITBC	China: Yunnan Province: Mengla County			650 m	21 Mar 1977,	J. H. Zhang	13686
534	Magnoliales	Annonaceae	Miliusa	Miliusa cuneata	Craib	0028560	HITBC	China: Yunnan Province: Mengla County				1 Aug 2013,	J. W. Li	3653
535	Magnoliales	Annonaceae	Miliusa	Miliusa cuneata	Craib	001989	HITBC	China: Yunnan Province: Mengla County				3 Apr 1982,	Kaochadui	31667
536	Magnoliales	Annonaceae	Miliusa	Miliusa cuneata	Craib	001990	HITBC	China: Yunnan Province: Mengla County				23 Apr 1982,	Kaochadui	32239
537	Magnoliales	Annonaceae	Miliusa	Miliusa cuneata	Craib	095971	HITBC	China: Yunnan Province: Mengla County				23 Apr 1982,	Kaochadui	32239
538	Magnoliales	Annonaceae	Miliusa	Miliusa cuneata	Craib	095972	HITBC	China: Yunnan Province: Mengla County				23 Apr 1982,	Kaochadui	32239
539	Magnoliales	Annonaceae	Miliusa	Miliusa cuneata	Craib	095973	HITBC	China: Yunnan Province: Mengla County				23 Apr 1982,	Kaochadui	32239
540	Magnoliales	Annonaceae	Miliusa	Miliusa cuneata	Craib	095974	HITBC	China: Yunnan Province: Mengla County				23 Apr 1982,	Kaochadui	32239
541	Magnoliales	Annonaceae	Miliusa	Miliusa cuneata	Craib	095977	HITBC	China: Yunnan Province: Mengla County				23 Apr 1982,	Kaochadui	32239
542	Magnoliales	Annonaceae	Miliusa	Miliusa cuneata	Craib	002053	HITBC	China: Yunnan Province: Mengla County				23 Nov 1983,	Kaochadui	33572
543	Magnoliales	Annonaceae	Miliusa	Miliusa cuneata	Craib	001964	HITBC	China: Yunnan Province: Mengla County				Nov 1982,	Kaochadui	34228
544	Magnoliales	Annonaceae	Miliusa	Miliusa cuneata	Craib	001991	HITBC	China: Yunnan Province: Mengla County				15 Dec 1982,	Kaochadui	34539
545	Magnoliales	Annonaceae	Miliusa	Miliusa cuneata	Craib	001979	HITBC	China: Yunnan Province: Mengla County				20 Oct 1973,	P. Z. Zhu	10353
546	Magnoliales	Annonaceae	Miliusa	Miliusa cuneata	Craib	001978	HITBC	China: Yunnan Province: Mengla County				7 Jan 1959,	S. J. Pei	265
547	Magnoliales	Annonaceae	Miliusa	Miliusa cuneata	Craib	001992	HITBC	China: Yunnan Province: Mengla County				18 Aug 1959,	S. J. Pei	59-9377
548	Magnoliales	Annonaceae	Miliusa	Miliusa cuneata	Craib	001976	HITBC	China: Yunnan Province: Mengla County				23 Jun 1959,	Y. H. Li	1432
549	Magnoliales	Annonaceae	Miliusa	Miliusa cuneata	Craib	001961	HITBC	China: Yunnan Province: Mengla County				14 Jul 1959,	Y. H. Li	1465
550	Magnoliales	Annonaceae	Miliusa	Miliusa cuneata	Craib	001987	HITBC	China: Yunnan Province: Mengla County				6 Nov 1960,	Y. H. Li	2714
551	Magnoliales	Annonaceae	Miliusa	Miliusa cuneata	Craib	001974	HITBC	China: Yunnan Province: Mengla County				19 Sept 1961,	Y. H. Li	3030
552	Magnoliales	Annonaceae	Miliusa	Miliusa cuneata	Craib	001973	HITBC	China: Yunnan Province: Mengla County				14 Apr 1961,	Y. H. Li	3050
553	Magnoliales	Annonaceae	Miliusa	Miliusa cuneata	Craib	001984	HITBC	China: Yunnan Province: Mengla County				18 May 1962,	Y. H. Li	4127
554	Magnoliales	Annonaceae	Miliusa	Miliusa cuneata	Craib	2889	IBK	China: Yunnan Province: Mengla County				14 Jul 1959,	Y. H. Li	1465
555	Magnoliales	Annonaceae	Miliusa	Miliusa cuneata	Craib	0735414	IBSC	China: Yunnan Province: Mengla County	21.5°N	101.21°E	650 m	31 Jan 1978,	P. Q. Wang	11113
556	Magnoliales	Annonaceae	Miliusa	Miliusa cuneata	Craib	0079114	IBSC	China: Yunnan Province: Mengla County			1000 m	3 Jul 1978,	X. R. Luo & Y. R. Lin	78159
557	Magnoliales	Annonaceae	Miliusa	Miliusa cuneata	Craib	0079113	IBSC	China: Yunnan Province: Mengla County				14 Jul 1959,	Y. H. Li	001465
558	Magnoliales	Annonaceae	Miliusa	Miliusa cuneata	Craib	0735422	IBSC	China: Yunnan Province: Mengla County	21.54°N	101.13°E	700 m	12 May 1973,	Y. H. Li	8482
559	Magnoliales	Annonaceae	Miliusa	Miliusa cuneata	Craib	0677385	KUN	China: Yunnan Province: Mengla County			600 m	18 Sept 1983,	China-America Yunnan Expedition	207
560	Magnoliales	Annonaceae	Miliusa	Miliusa cuneata	Craib	0677387	KUN	China: Yunnan Province: Mengla County			600 m	18 Sept 1983,	China-America Yunnan Expedition	207
561	Magnoliales	Annonaceae	Miliusa	Miliusa cuneata	Craib	0677404	KUN	China: Yunnan Province: Mengla County			700 m	19 Oct 1959,	H. T. Tsai	10994
562	Magnoliales	Annonaceae	Miliusa	Miliusa cuneata	Craib	0677405	KUN	China: Yunnan Province: Mengla County			700 m	19 Oct 1959,	H. T. Tsai	10994
563	Magnoliales	Annonaceae	Miliusa	Miliusa cuneata	Craib	0677384	KUN	China: Yunnan Province: Mengla County			830 m	26 Oct 1988,	H. Zhu	1858
564	Magnoliales	Annonaceae	Miliusa	Miliusa cuneata	Craib	0677390	KUN	China: Yunnan Province: Mengla County			650 m	21 Mar 1977,	J. H. Zhang	13686
565	Magnoliales	Annonaceae	Miliusa	Miliusa cuneata	Craib	0677393	KUN	China: Yunnan Province: Mengla County			650 m	21 Mar 1977,	J. H. Zhang	13686
566	Magnoliales	Annonaceae	Miliusa	Miliusa cuneata	Craib	1550323	KUN	China: Yunnan Province: Mengla County				8 Aug 2018,	J. W. Li	XTBGLJW007B02
567	Magnoliales	Annonaceae	Miliusa	Miliusa cuneata	Craib	0677399	KUN	China: Yunnan Province: Mengla County			680 m	30 Nov 1958,	W. T. Wang	10052
568	Magnoliales	Annonaceae	Miliusa	Miliusa cuneata	Craib	0677410	KUN	China: Yunnan Province: Mengla County			590 m	16 Nov 1960,	Y. H. Li	2714
569	Magnoliales	Annonaceae	Miliusa	Miliusa cuneata	Craib	0677386	KUN	China: Yunnan Province: Mengla County			500 m	19 Sept 1961,	Y. H. Li	3030
570	Magnoliales	Annonaceae	Miliusa	Miliusa cuneata	Craib	0677412	KUN	China: Yunnan Province: Mengla County			640 m	14 Apr 1961,	Y. H. Li	3050
571	Magnoliales	Annonaceae	Miliusa	Miliusa cuneata	Craib	0677411	KUN	China: Yunnan Province: Mengla County			690 m	11 Mar 1959,	Y. H. Li	925
572	Magnoliales	Annonaceae	Miliusa	Miliusa cuneata	Craib	01187469	PE	China: Yunnan Province: Mengla County				19 Mar 1983,	236-6 Expedition	4599
573	Magnoliales	Annonaceae	Miliusa	Miliusa cuneata	Craib	01187099	PE	China: Yunnan Province: Mengla County			950 m	6 Dec 1993,	H. Wang & B. G. Li	3012
574	Magnoliales	Annonaceae	Miliusa	Miliusa cuneata	Craib	01187100	PE	China: Yunnan Province: Mengla County				28 Mar 1998,	T. G. Gao	1094
575	Magnoliales	Annonaceae	Miliusa	Miliusa cuneata	Craib	094818	HITBC	China: Yunnan Province: Pu'er City, Simao District				25 Jul 2001,	H. Wang	4843
576	Magnoliales	Annonaceae	Miliusa	Miliusa cuneata	Craib	094413	HITBC	China: Yunnan Province: Pu'er City, Simao District				26 Jul 2001,	H. Wang	4846
577	Magnoliales	Annonaceae	Miliusa	Miliusa cuneata	Craib	0079032	IBSC	China: Yunnan Province: Pu'er City, Simao District			1000 m	4 Oct 1955,	P. Y. Mao	6481
578	Magnoliales	Annonaceae	Miliusa	Miliusa cuneata	Craib	0677414	KUN	China: Yunnan Province: Pu'er City, Simao District			1000 m	4 Oct 1955,	P. Y. Mao	6481
579	Magnoliales	Annonaceae	Miliusa	Miliusa cuneata	Craib	0677415	KUN	China: Yunnan Province: Pu'er City, Simao District			1000 m	4 Oct 1955,	P. Y. Mao	6481
580	Magnoliales	Annonaceae	Miliusa	Miliusa cuneata	Craib	061516	HITBC	China: Yunnan Province: Southeast Yunnan City				Nov 1991,	H. Zhu & H. Wang et al.	SE-91-10
581	Magnoliales	Annonaceae	Miliusa	Miliusa cuneata	Craib	001970	HITBC	China: Yunnan Province: Wanding City				19 Aug 1976,	S. J. Pei	14050
582	Magnoliales	Annonaceae	Miliusa	Miliusa cuneata	Craib	0677383	KUN	China: Yunnan Province: Wanding City				19 Aug 1976,	S. J. Pei	14050
583	Magnoliales	Annonaceae	Miliusa	Miliusa cuneata	Craib	0677391	KUN	China: Yunnan Province: Wanding City				19 Aug 1976,	S. J. Pei	14050
584	Magnoliales	Annonaceae	Miliusa	Miliusa cuneata	Craib	0677392	KUN	China: Yunnan Province: Zhenyuan County			580 m	24 Jun 1988,	C. Y. Wu et al.	41
585	Magnoliales	Annonaceae	Miliusa	Miliusa dioeca	(Roxb.) Chaowasku & Kessler	01187039	PE	China: Xizang Province: Motuo County			700 m	23 Jul 1980,	Ecological Room Plateau Group	11249
586	Magnoliales	Annonaceae	Miliusa	Miliusa dioeca	(Roxb.) Chaowasku & Kessler	01187040	PE	China: Xizang Province: Motuo County			700 m	23 Jul 1980,	Ecological Room Plateau Group	11249
587	Magnoliales	Annonaceae	Miliusa	Miliusa dioeca	(Roxb.) Chaowasku & Kessler	01864032	PE	China: Xizang Province: Motuo County				23 Jul 1980,	Ecological Room Plateau Group	11249
588	Magnoliales	Annonaceae	Miliusa	Miliusa dioeca	(Roxb.) Chaowasku & Kessler	01864033	PE	China: Xizang Province: Motuo County				23 Jul 1980,	Ecological Room Plateau Group	11249
589	Magnoliales	Annonaceae	Miliusa	Miliusa dioeca	(Roxb.) Chaowasku & Kessler	002066	HITBC	China: Yunnan Province: Cangyuan County				2 Nov 1989,	G. D. Tao & H. W. Li	40097
590	Magnoliales	Annonaceae	Miliusa	Miliusa dioeca	(Roxb.) Chaowasku & Kessler	002069	HITBC	China: Yunnan Province: Cangyuan County				2 Nov 1989,	G. D. Tao & H. W. Li	40097
591	Magnoliales	Annonaceae	Miliusa	Miliusa dioeca	(Roxb.) Chaowasku & Kessler	001996	HITBC	China: Yunnan Province: Cangyuan County				19 Jun 1974,	Y. H. Li	12355
592	Magnoliales	Annonaceae	Miliusa	Miliusa dioeca	(Roxb.) Chaowasku & Kessler	001999	HITBC	China: Yunnan Province: Cangyuan County				19 Jun 1974,	Y. H. Li	12355
593	Magnoliales	Annonaceae	Miliusa	Miliusa dioeca	(Roxb.) Chaowasku & Kessler	002001	HITBC	China: Yunnan Province: Cangyuan County				5 Jul 1974,	Y. H. Li	12585
594	Magnoliales	Annonaceae	Miliusa	Miliusa dioeca	(Roxb.) Chaowasku & Kessler	001962	HITBC	China: Yunnan Province: Cangyuan County				19 Mar 1976,	Y. H. Li	20095
595	Magnoliales	Annonaceae	Miliusa	Miliusa dioeca	(Roxb.) Chaowasku & Kessler	001969	HITBC	China: Yunnan Province: Cangyuan County				19 Mar 1976,	Y. H. Li	20095
596	Magnoliales	Annonaceae	Miliusa	Miliusa dioeca	(Roxb.) Chaowasku & Kessler	0677466	KUN	China: Yunnan Province: Cangyuan County				2 Nov 1989,	G. D. Tao & H. W. Li	10097
597	Magnoliales	Annonaceae	Miliusa	Miliusa dioeca	(Roxb.) Chaowasku & Kessler	0677463	KUN	China: Yunnan Province: Cangyuan County				19 Jun 1974,	Y. H. Li	12355
598	Magnoliales	Annonaceae	Miliusa	Miliusa dioeca	(Roxb.) Chaowasku & Kessler	0677429	KUN	China: Yunnan Province: Cangyuan County				5 Jul 1974,	Y. H. Li	12585
599	Magnoliales	Annonaceae	Miliusa	Miliusa dioeca	(Roxb.) Chaowasku & Kessler	000552	HITBC	China: Yunnan Province: Jinghong City				7 Nov 1988,	G. D. Tao	44882
600	Magnoliales	Annonaceae	Miliusa	Miliusa dioeca	(Roxb.) Chaowasku & Kessler	000542	HITBC	China: Yunnan Province: Jinghong City				7 Nov 1988,	G. D. Tao et al.	44882
601	Magnoliales	Annonaceae	Miliusa	Miliusa dioeca	(Roxb.) Chaowasku & Kessler	061672	HITBC	China: Yunnan Province: Jinghong City				3 Jan 1990,	H. Wang	1910
602	Magnoliales	Annonaceae	Miliusa	Miliusa dioeca	(Roxb.) Chaowasku & Kessler	061681	HITBC	China: Yunnan Province: Jinghong City				Mar 1990,	H. Wang	1914
603	Magnoliales	Annonaceae	Miliusa	Miliusa dioeca	(Roxb.) Chaowasku & Kessler	061663	HITBC	China: Yunnan Province: Jinghong City				3 Jan 1990,	H. Wang	1916
604	Magnoliales	Annonaceae	Miliusa	Miliusa dioeca	(Roxb.) Chaowasku & Kessler	038704	HITBC	China: Yunnan Province: Jinghong City				30 Jan 1990,	H. Wang	1924
605	Magnoliales	Annonaceae	Miliusa	Miliusa dioeca	(Roxb.) Chaowasku & Kessler	064078	HITBC	China: Yunnan Province: Jinghong City				3 Jan 1990,	H. Wang	1928
606	Magnoliales	Annonaceae	Miliusa	Miliusa dioeca	(Roxb.) Chaowasku & Kessler	0079115	IBSC	China: Yunnan Province: Jinghong City			1300 m	Jun 1936,	C. W. Wang	74832
607	Magnoliales	Annonaceae	Miliusa	Miliusa dioeca	(Roxb.) Chaowasku & Kessler	0677471	KUN	China: Yunnan Province: Jinghong City			1300 m	Jun 1936,	C. W. Wang	74832
608	Magnoliales	Annonaceae	Miliusa	Miliusa dioeca	(Roxb.) Chaowasku & Kessler	00028367	PE	China: Yunnan Province: Lancang County			1500 m	May 1936,	C. W. Wang	76517
609	Magnoliales	Annonaceae	Miliusa	Miliusa dioeca	(Roxb.) Chaowasku & Kessler	00934534	PE	China: Yunnan Province: Lancang County			1500 m	May 1936,	C. W. Wang	76517
610	Magnoliales	Annonaceae	Miliusa	Miliusa dioeca	(Roxb.) Chaowasku & Kessler	0677473	KUN	China: Yunnan Province: Menghai County				6 Dec 1951,	G. M. Feng	14185
611	Magnoliales	Annonaceae	Miliusa	Miliusa dioeca	(Roxb.) Chaowasku & Kessler	0677478	KUN	China: Yunnan Province: Menghai County			1150 m	12 Dec 1958,	W. T. Wang	10326
612	Magnoliales	Annonaceae	Miliusa	Miliusa dioeca	(Roxb.) Chaowasku & Kessler	01187034	PE	China: Yunnan Province: Menghai County			1300 m	Jun 1936,	C. W. Wang	74832
613	Magnoliales	Annonaceae	Miliusa	Miliusa dioeca	(Roxb.) Chaowasku & Kessler	01187035	PE	China: Yunnan Province: Menghai County			1300 m	Jun 1936,	C. W. Wang	74832
614	Magnoliales	Annonaceae	Miliusa	Miliusa dioeca	(Roxb.) Chaowasku & Kessler	01187036	PE	China: Yunnan Province: Menghai County			1300 m	Jun 1936,	C. W. Wang	74832
615	Magnoliales	Annonaceae	Miliusa	Miliusa dioeca	(Roxb.) Chaowasku & Kessler	01187038	PE	China: Yunnan Province: Menghai County			800 m	6 Dec 1951,	G. M. Feng	14165
616	Magnoliales	Annonaceae	Miliusa	Miliusa dioeca	(Roxb.) Chaowasku & Kessler	01187037	PE	China: Yunnan Province: Menghai County			1150 m	12 Dec 1958,	W. T. Wang	10326
617	Magnoliales	Annonaceae	Miliusa	Miliusa dioeca	(Roxb.) Chaowasku & Kessler	071569	AU	China: Yunnan Province: Menglian County				30 Oct 2011,	X. L. Hou & T. X. Sun	11103002
618	Magnoliales	Annonaceae	Miliusa	Miliusa dioeca	(Roxb.) Chaowasku & Kessler	071570	AU	China: Yunnan Province: Menglian County				30 Oct 2011,	X. L. Hou & T. X. Sun	11103002
619	Magnoliales	Annonaceae	Miliusa	Miliusa dioeca	(Roxb.) Chaowasku & Kessler	071582	AU	China: Yunnan Province: Menglian County				30 Oct 2011,	X. L. Hou & T. X. Sun	11103003
620	Magnoliales	Annonaceae	Miliusa	Miliusa dioeca	(Roxb.) Chaowasku & Kessler	071583	AU	China: Yunnan Province: Menglian County				30 Oct 2011,	X. L. Hou & T. X. Sun	11103003
621	Magnoliales	Annonaceae	Miliusa	Miliusa dioeca	(Roxb.) Chaowasku & Kessler	071584	AU	China: Yunnan Province: Menglian County				30 Oct 2011,	X. L. Hou & T. X. Sun	11103003
622	Magnoliales	Annonaceae	Miliusa	Miliusa dioeca	(Roxb.) Chaowasku & Kessler	071579	AU	China: Yunnan Province: Menglian County				30 Oct 2011,	X. L. Hou & T. X. Sun	11103003a
623	Magnoliales	Annonaceae	Miliusa	Miliusa dioeca	(Roxb.) Chaowasku & Kessler	071580	AU	China: Yunnan Province: Menglian County				30 Oct 2011,	X. L. Hou & T. X. Sun	11103003a
624	Magnoliales	Annonaceae	Miliusa	Miliusa dioeca	(Roxb.) Chaowasku & Kessler	071581	AU	China: Yunnan Province: Menglian County				30 Oct 2011,	X. L. Hou & T. X. Sun	11103003a
625	Magnoliales	Annonaceae	Miliusa	Miliusa dioeca	(Roxb.) Chaowasku & Kessler	093762	HITBC	China: Yunnan Province: Pu'er City, Simao District	22.29°N	100.36°E	700 m	20 Apr 2000,	H. Wang	4210
626	Magnoliales	Annonaceae	Miliusa	Miliusa dioeca	(Roxb.) Chaowasku & Kessler	0735406	IBSC	China: Yunnan Province: Pu'er City, Simao District	22.29°N	100.36°E	700 m	20 Apr 2000,	H. Wang	4210
627	Magnoliales	Annonaceae	Miliusa	Miliusa dioeca	(Roxb.) Chaowasku & Kessler	0677464	KUN	China: Yunnan Province: Pu'er City, Simao District				26 Aug 1984,		234
628	Magnoliales	Annonaceae	Miliusa	Miliusa dioeca	(Roxb.) Chaowasku & Kessler	01602820	PE	China: Yunnan Province: Pu'er City, Simao District			700 m	20 Apr 2000,	H. Wang	4210
629	Magnoliales	Annonaceae	Miliusa	Miliusa dioeca	(Roxb.) Chaowasku & Kessler	01602821	PE	China: Yunnan Province: Pu'er City, Simao District			700 m	20 Apr 2000,	H. Wang	4210
630	Magnoliales	Annonaceae	Miliusa	Miliusa dioeca	(Roxb.) Chaowasku & Kessler	071588	AU	China: Yunnan Province: Yingjiang County	24.77°N	97.5794°E	401 m	16 Apr 2017,	X. L. Hou & R. P. Zhang	90712
631	Magnoliales	Annonaceae	Miliusa	Miliusa dioeca	(Roxb.) Chaowasku & Kessler	071589	AU	China: Yunnan Province: Yingjiang County	24.77°N	97.5794°E	401 m	16 Apr 2017,	X. L. Hou & R. P. Zhang	90712
632	Magnoliales	Annonaceae	Miliusa	Miliusa dioeca	(Roxb.) Chaowasku & Kessler	071590	AU	China: Yunnan Province: Yingjiang County	24.77°N	97.5794°E	401 m	16 Apr 2017,	X. L. Hou & R. P. Zhang	90712
633	Magnoliales	Annonaceae	Miliusa	Miliusa dioeca	(Roxb.) Chaowasku & Kessler	071585	AU	China: Yunnan Province: Yingjiang County	24.77°N	97.5794°E	401 m	16 Apr 2017,	X. L. Hou & R. P. Zhang	90712a
634	Magnoliales	Annonaceae	Miliusa	Miliusa dioeca	(Roxb.) Chaowasku & Kessler	071586	AU	China: Yunnan Province: Yingjiang County	24.77°N	97.5794°E	401 m	16 Apr 2017,	X. L. Hou & R. P. Zhang	90712a
635	Magnoliales	Annonaceae	Miliusa	Miliusa dioeca	(Roxb.) Chaowasku & Kessler	071587	AU	China: Yunnan Province: Yingjiang County	24.77°N	97.5794°E	401 m	16 Apr 2017,	X. L. Hou & R. P. Zhang	90712a
636	Magnoliales	Annonaceae	Miliusa	Miliusa dioeca	(Roxb.) Chaowasku & Kessler	071571	AU	China: Yunnan Province: Yingjiang County	24.77°N	97.5794°E	401 m	16 Apr 2017,	X. L. Hou & R. P. Zhang	90715
637	Magnoliales	Annonaceae	Miliusa	Miliusa dioeca	(Roxb.) Chaowasku & Kessler	071572	AU	China: Yunnan Province: Yingjiang County	24.77°N	97.5794°E	401 m	16 Apr 2017,	X. L. Hou & R. P. Zhang	90715
638	Magnoliales	Annonaceae	Miliusa	Miliusa dioeca	(Roxb.) Chaowasku & Kessler	071573	AU	China: Yunnan Province: Yingjiang County	24.77°N	97.5794°E	401 m	16 Apr 2017,	X. L. Hou & R. P. Zhang	90715
639	Magnoliales	Annonaceae	Miliusa	Miliusa dioeca	(Roxb.) Chaowasku & Kessler	071574	AU	China: Yunnan Province: Yingjiang County	24.77°N	97.5794°E	401 m	16 Apr 2017,	X. L. Hou & R. P. Zhang	90715
640	Magnoliales	Annonaceae	Miliusa	Miliusa dioeca	(Roxb.) Chaowasku & Kessler	071575	AU	China: Yunnan Province: Yingjiang County	24.77°N	97.5794°E	401 m	16 Apr 2017,	X. L. Hou & R. P. Zhang	90716
641	Magnoliales	Annonaceae	Miliusa	Miliusa dioeca	(Roxb.) Chaowasku & Kessler	071576	AU	China: Yunnan Province: Yingjiang County	24.77°N	97.5794°E	401 m	16 Apr 2017,	X. L. Hou & R. P. Zhang	90716
642	Magnoliales	Annonaceae	Miliusa	Miliusa dioeca	(Roxb.) Chaowasku & Kessler	071577	AU	China: Yunnan Province: Yingjiang County	24.77°N	97.5794°E	401 m	16 Apr 2017,	X. L. Hou & R. P. Zhang	90716
643	Magnoliales	Annonaceae	Miliusa	Miliusa dioeca	(Roxb.) Chaowasku & Kessler	074325	HITBC	China: Yunnan Province: Yingjiang County				2 Apr 1979,		06-103
644	Magnoliales	Annonaceae	Miliusa	Miliusa dioeca	(Roxb.) Chaowasku & Kessler	074326	HITBC	China: Yunnan Province: Yingjiang County				2 Apr 1979,		06-103
645	Magnoliales	Annonaceae	Miliusa	Miliusa dioeca	(Roxb.) Chaowasku & Kessler	074327	HITBC	China: Yunnan Province: Yingjiang County				2 Apr 1979,		06-103
646	Magnoliales	Annonaceae	Miliusa	Miliusa dioeca	(Roxb.) Chaowasku & Kessler	071578	AU	Vietnam			150 m	15 Dec 2015,	X. L. Hou	20151215107
647	Magnoliales	Annonaceae	Miliusa	Miliusa dioeca	(Roxb.) Chaowasku & Kessler	1230558	KUN							0
648	Magnoliales	Annonaceae	Miliusa	Miliusa glochidioide	Handel-Mazzetti	127759	GXMG	China: Guangxi Province:				19 Nov 2013,	Q. S. Dong & F. Ke et al.	451423131119005LY
649	Magnoliales	Annonaceae	Miliusa	Miliusa glochidioide	Handel-Mazzetti	3021	GXMI	China: Guangxi Province:					D. Fang & L. Zeng	874
650	Magnoliales	Annonaceae	Miliusa	Miliusa glochidioide	Handel-Mazzetti	3022	GXMI	China: Guangxi Province:					D. Fang & L. Zeng	874
651	Magnoliales	Annonaceae	Miliusa	Miliusa glochidioide	Handel-Mazzetti	3023	GXMI	China: Guangxi Province:					D. Fang & L. Zeng	874
652	Magnoliales	Annonaceae	Miliusa	Miliusa glochidioide	Handel-Mazzetti	3020	GXMI	China: Guangxi Province:					J. Y. Luo & X. P. Liao	73248
653	Magnoliales	Annonaceae	Miliusa	Miliusa glochidioide	Handel-Mazzetti	2979	IBK	China: Guangxi Province:						1745
654	Magnoliales	Annonaceae	Miliusa	Miliusa glochidioide	Handel-Mazzetti	01986559	PE	China: Guangxi Province:						0050
655	Magnoliales	Annonaceae	Miliusa	Miliusa glochidioide	Handel-Mazzetti	01986560	PE	China: Guangxi Province:						0050
656	Magnoliales	Annonaceae	Miliusa	Miliusa glochidioide	Handel-Mazzetti	01952029	PE	China: Guangxi Province: Bama County				13 Jun 2008,	Zhongzhilian Guangxi Expedition	1468
657	Magnoliales	Annonaceae	Miliusa	Miliusa glochidioide	Handel-Mazzetti	01952052	PE	China: Guangxi Province: Bama County				13 Jun 2008,	Zhongzhilian Guangxi Expedition	1479
658	Magnoliales	Annonaceae	Miliusa	Miliusa glochidioide	Handel-Mazzetti	124129	GXMG	China: Guangxi Province: Chongzuo City, Jiangzhou District				15 Sept 2015,	D. X. Nong & Z. Z. Lan et al.	451402150915057LY
659	Magnoliales	Annonaceae	Miliusa	Miliusa glochidioide	Handel-Mazzetti	124130	GXMG	China: Guangxi Province: Chongzuo City, Jiangzhou District				15 Sept 2015,	D. X. Nong & Z. Z. Lan et al.	451402150915057LY
660	Magnoliales	Annonaceae	Miliusa	Miliusa glochidioide	Handel-Mazzetti	124131	GXMG	China: Guangxi Province: Chongzuo City, Jiangzhou District				15 Sept 2015,	D. X. Nong & Z. Z. Lan et al.	451402150915057LY
661	Magnoliales	Annonaceae	Miliusa	Miliusa glochidioide	Handel-Mazzetti	124141	GXMG	China: Guangxi Province: Chongzuo City, Jiangzhou District				15 Sept 2015,	D. X. Nong & Z. Z. Lan et al.	451402150915057LY
662	Magnoliales	Annonaceae	Miliusa	Miliusa glochidioide	Handel-Mazzetti	124128	GXMG	China: Guangxi Province: Chongzuo City, Jiangzhou District				28 Mar 2015,	Y. D. Peng & R. C. Wei et al.	451402150328058LY
663	Magnoliales	Annonaceae	Miliusa	Miliusa glochidioide	Handel-Mazzetti	124142	GXMG	China: Guangxi Province: Chongzuo City, Jiangzhou District				28 Mar 2015,	Y. D. Peng & R. C. Wei et al.	451402150328058LY
664	Magnoliales	Annonaceae	Miliusa	Miliusa glochidioide	Handel-Mazzetti	124143	GXMG	China: Guangxi Province: Chongzuo City, Jiangzhou District				28 Mar 2015,	Y. D. Peng & R. C. Wei et al.	451402150328058LY
665	Magnoliales	Annonaceae	Miliusa	Miliusa glochidioide	Handel-Mazzetti	124144	GXMG	China: Guangxi Province: Chongzuo City, Jiangzhou District				28 Mar 2015,	Y. D. Peng & R. C. Wei et al.	451402150328058LY
666	Magnoliales	Annonaceae	Miliusa	Miliusa glochidioide	Handel-Mazzetti	079673	AU	China: Guangxi Province: Daxin County				29 Sept 2009,	X. L. Hou	9092903
667	Magnoliales	Annonaceae	Miliusa	Miliusa glochidioide	Handel-Mazzetti	079674	AU	China: Guangxi Province: Daxin County				29 Sept 2009,	X. L. Hou	9092903
668	Magnoliales	Annonaceae	Miliusa	Miliusa glochidioide	Handel-Mazzetti	079675	AU	China: Guangxi Province: Daxin County				29 Sept 2009,	X. L. Hou	9092903
669	Magnoliales	Annonaceae	Miliusa	Miliusa glochidioide	Handel-Mazzetti	079676	AU	China: Guangxi Province: Daxin County				29 Sept 2009,	X. L. Hou	9092903
670	Magnoliales	Annonaceae	Miliusa	Miliusa glochidioide	Handel-Mazzetti	079677	AU	China: Guangxi Province: Daxin County				29 Sept 2009,	X. L. Hou	9092903
671	Magnoliales	Annonaceae	Miliusa	Miliusa glochidioide	Handel-Mazzetti	079678	AU	China: Guangxi Province: Daxin County				29 Sept 2009,	X. L. Hou	9092903
672	Magnoliales	Annonaceae	Miliusa	Miliusa glochidioide	Handel-Mazzetti	079679	AU	China: Guangxi Province: Daxin County				29 Sept 2009,	X. L. Hou	9092903
673	Magnoliales	Annonaceae	Miliusa	Miliusa glochidioide	Handel-Mazzetti	079680	AU	China: Guangxi Province: Daxin County				29 Sept 2009,	X. L. Hou	9092903
674	Magnoliales	Annonaceae	Miliusa	Miliusa glochidioide	Handel-Mazzetti	079681	AU	China: Guangxi Province: Daxin County				29 Sept 2009,	X. L. Hou	9092903
675	Magnoliales	Annonaceae	Miliusa	Miliusa glochidioide	Handel-Mazzetti	079682	AU	China: Guangxi Province: Daxin County				29 Sept 2009,	X. L. Hou	9092903
676	Magnoliales	Annonaceae	Miliusa	Miliusa glochidioide	Handel-Mazzetti	079683	AU	China: Guangxi Province: Daxin County				29 Sept 2009,	X. L. Hou	9092903
677	Magnoliales	Annonaceae	Miliusa	Miliusa glochidioide	Handel-Mazzetti	082221	AU	China: Guangxi Province: Daxin County				29 Sept 2009,	X. L. Hou	9092905
678	Magnoliales	Annonaceae	Miliusa	Miliusa glochidioide	Handel-Mazzetti	082222	AU	China: Guangxi Province: Daxin County				29 Sept 2009,	X. L. Hou	9092905
679	Magnoliales	Annonaceae	Miliusa	Miliusa glochidioide	Handel-Mazzetti	082223	AU	China: Guangxi Province: Daxin County				29 Sept 2009,	X. L. Hou	9092905
680	Magnoliales	Annonaceae	Miliusa	Miliusa glochidioide	Handel-Mazzetti	082224	AU	China: Guangxi Province: Daxin County				29 Sept 2009,	X. L. Hou	9092905
681	Magnoliales	Annonaceae	Miliusa	Miliusa glochidioide	Handel-Mazzetti	082225	AU	China: Guangxi Province: Daxin County				29 Sept 2009,	X. L. Hou	9092905
682	Magnoliales	Annonaceae	Miliusa	Miliusa glochidioide	Handel-Mazzetti	082226	AU	China: Guangxi Province: Daxin County				29 Sept 2009,	X. L. Hou	9092905
683	Magnoliales	Annonaceae	Miliusa	Miliusa glochidioide	Handel-Mazzetti	082227	AU	China: Guangxi Province: Daxin County				29 Sept 2009,	X. L. Hou	9092905
684	Magnoliales	Annonaceae	Miliusa	Miliusa glochidioide	Handel-Mazzetti	082228	AU	China: Guangxi Province: Daxin County				29 Sept 2009,	X. L. Hou	9092905
685	Magnoliales	Annonaceae	Miliusa	Miliusa glochidioide	Handel-Mazzetti	082229	AU	China: Guangxi Province: Daxin County				29 Sept 2009,	X. L. Hou	9092905
686	Magnoliales	Annonaceae	Miliusa	Miliusa glochidioide	Handel-Mazzetti	082230	AU	China: Guangxi Province: Daxin County				29 Sept 2009,	X. L. Hou	9092905
687	Magnoliales	Annonaceae	Miliusa	Miliusa glochidioide	Handel-Mazzetti	082231	AU	China: Guangxi Province: Daxin County				29 Sept 2009,	X. L. Hou	9092905
688	Magnoliales	Annonaceae	Miliusa	Miliusa glochidioide	Handel-Mazzetti	079788	AU	China: Guangxi Province: Daxin County				1 Oct 2009,	X. L. Hou	9100108
689	Magnoliales	Annonaceae	Miliusa	Miliusa glochidioide	Handel-Mazzetti	079789	AU	China: Guangxi Province: Daxin County				1 Oct 2009,	X. L. Hou	9100108
690	Magnoliales	Annonaceae	Miliusa	Miliusa glochidioide	Handel-Mazzetti	079790	AU	China: Guangxi Province: Daxin County				1 Oct 2009,	X. L. Hou	9100108
691	Magnoliales	Annonaceae	Miliusa	Miliusa glochidioide	Handel-Mazzetti	079791	AU	China: Guangxi Province: Daxin County				1 Oct 2009,	X. L. Hou	9100108
692	Magnoliales	Annonaceae	Miliusa	Miliusa glochidioide	Handel-Mazzetti	079792	AU	China: Guangxi Province: Daxin County				1 Oct 2009,	X. L. Hou	9100108
693	Magnoliales	Annonaceae	Miliusa	Miliusa glochidioide	Handel-Mazzetti	079793	AU	China: Guangxi Province: Daxin County				1 Oct 2009,	X. L. Hou	9100108
694	Magnoliales	Annonaceae	Miliusa	Miliusa glochidioide	Handel-Mazzetti	079828	AU	China: Guangxi Province: Daxin County				1 Oct 2009,	X. L. Hou	9100109
695	Magnoliales	Annonaceae	Miliusa	Miliusa glochidioide	Handel-Mazzetti	079829	AU	China: Guangxi Province: Daxin County				1 Oct 2009,	X. L. Hou	9100109
696	Magnoliales	Annonaceae	Miliusa	Miliusa glochidioide	Handel-Mazzetti	079830	AU	China: Guangxi Province: Daxin County				1 Oct 2009,	X. L. Hou	9100109
697	Magnoliales	Annonaceae	Miliusa	Miliusa glochidioide	Handel-Mazzetti	079831	AU	China: Guangxi Province: Daxin County				1 Oct 2009,	X. L. Hou	9100109
698	Magnoliales	Annonaceae	Miliusa	Miliusa glochidioide	Handel-Mazzetti	079766	AU	China: Guangxi Province: Daxin County				2 Oct 2009,	X. L. Hou	9100203
699	Magnoliales	Annonaceae	Miliusa	Miliusa glochidioide	Handel-Mazzetti	079767	AU	China: Guangxi Province: Daxin County				2 Oct 2009,	X. L. Hou	9100203
700	Magnoliales	Annonaceae	Miliusa	Miliusa glochidioide	Handel-Mazzetti	079768	AU	China: Guangxi Province: Daxin County				2 Oct 2009,	X. L. Hou	9100203
701	Magnoliales	Annonaceae	Miliusa	Miliusa glochidioide	Handel-Mazzetti	071552	AU	China: Guangxi Province: Daxin County	22.5933°N	106.7675°E	335 m	1 Apr 2017,	X. L. Hou & R. P. Zhang	90458
702	Magnoliales	Annonaceae	Miliusa	Miliusa glochidioide	Handel-Mazzetti	071553	AU	China: Guangxi Province: Daxin County	22.5933°N	106.7675°E	335 m	1 Apr 2017,	X. L. Hou & R. P. Zhang	90458
703	Magnoliales	Annonaceae	Miliusa	Miliusa glochidioide	Handel-Mazzetti	071554	AU	China: Guangxi Province: Daxin County	22.5933°N	106.7675°E	335 m	1 Apr 2017,	X. L. Hou & R. P. Zhang	90458
704	Magnoliales	Annonaceae	Miliusa	Miliusa glochidioide	Handel-Mazzetti	071555	AU	China: Guangxi Province: Daxin County	22.5933°N	106.7675°E	335 m	1 Apr 2017,	X. L. Hou & R. P. Zhang	90458
705	Magnoliales	Annonaceae	Miliusa	Miliusa glochidioide	Handel-Mazzetti	163202	GXMG	China: Guangxi Province: Daxin County				10 Sept 2015,	H. Z. Lv & D. J. Gui et al.	451424150910055LY
706	Magnoliales	Annonaceae	Miliusa	Miliusa glochidioide	Handel-Mazzetti	373259	IBK	China: Guangxi Province: Daxin County				10 May 1980,	Q. H. Lv	5160
707	Magnoliales	Annonaceae	Miliusa	Miliusa glochidioide	Handel-Mazzetti	2978	IBK	China: Guangxi Province: Daxin County				13 Aug 1958,	S. L. Wang	33
708	Magnoliales	Annonaceae	Miliusa	Miliusa glochidioide	Handel-Mazzetti	2985	IBK	China: Guangxi Province: Daxin County				13 Aug 1958,	S. L. Wang	3958
709	Magnoliales	Annonaceae	Miliusa	Miliusa glochidioide	Handel-Mazzetti	2850	IBK	China: Guangxi Province: Daxin County				19 Aug 1958,	Z. X. Zhang & S. L. Wang	4081
710	Magnoliales	Annonaceae	Miliusa	Miliusa glochidioide	Handel-Mazzetti	0079207	IBSC	China: Guangxi Province: Daxin County				13 Aug 1958,	Chang & Wang	3958
711	Magnoliales	Annonaceae	Miliusa	Miliusa glochidioide	Handel-Mazzetti	0079209	IBSC	China: Guangxi Province: Daxin County				19 Aug 1958,	Chang & Wang	4081
712	Magnoliales	Annonaceae	Miliusa	Miliusa glochidioide	Handel-Mazzetti	409143	IBK	China: Guangxi Province: Debao County				1 Jul 2015,	Debao Expedition	451024150701021LY
713	Magnoliales	Annonaceae	Miliusa	Miliusa glochidioide	Handel-Mazzetti	409142	IBK	China: Guangxi Province: Debao County				14 May 2016,	Debao Expedition	451024160514003LY
714	Magnoliales	Annonaceae	Miliusa	Miliusa glochidioide	Handel-Mazzetti	409129	IBK	China: Guangxi Province: Debao County				2 Sept 2016,	Debao Expedition	451024160902004LY
715	Magnoliales	Annonaceae	Miliusa	Miliusa glochidioide	Handel-Mazzetti	409145	IBK	China: Guangxi Province: Debao County				12 Nov 2016,	Debao Expedition	451024161112044LY
716	Magnoliales	Annonaceae	Miliusa	Miliusa glochidioide	Handel-Mazzetti	2976	IBK	China: Guangxi Province: Donglan County				4 Jul 1928,	L. Q. Chen	92222
717	Magnoliales	Annonaceae	Miliusa	Miliusa glochidioide	Handel-Mazzetti	3456	IBK	China: Guangxi Province: Donglan County				4 Jul 1928,	L. Q. Chen	92222
718	Magnoliales	Annonaceae	Miliusa	Miliusa glochidioide	Handel-Mazzetti	3457	IBK	China: Guangxi Province: Donglan County				4 Jul 1928,	L. Q. Chen	92222
719	Magnoliales	Annonaceae	Miliusa	Miliusa glochidioide	Handel-Mazzetti	185604	GXMG	China: Guangxi Province: Fusui County				25 Apr 2015,	D. X. Nong & Y. S. Huang et al.	451421150425020LY
720	Magnoliales	Annonaceae	Miliusa	Miliusa glochidioide	Handel-Mazzetti	321712	NAS	China: Guangxi Province: Hechi City				12 Jul 1928,	R. C. Ching	6403
721	Magnoliales	Annonaceae	Miliusa	Miliusa glochidioide	Handel-Mazzetti	00070768T	NAS	China: Guangxi Province: Hechi City			567 m	12 Jul 1928,	R. C. Qin	6403
722	Magnoliales	Annonaceae	Miliusa	Miliusa glochidioide	Handel-Mazzetti	00028366	PE	China: Guangxi Province: Hechi City			567 m	12 Jul 1928,	R. C. Qin	6403
723	Magnoliales	Annonaceae	Miliusa	Miliusa glochidioide	Handel-Mazzetti	0003361	IBSC	China: Guangxi Province: Hechi（Hoo-Chi） City				12 Jul 1928,	R. C. Ching	6403
724	Magnoliales	Annonaceae	Miliusa	Miliusa glochidioide	Handel-Mazzetti	0079201	IBSC	China: Guangxi Province: Hechi（Hoo-Chi） City				12 Jul 1928,	R. C. Ching	6403
725	Magnoliales	Annonaceae	Miliusa	Miliusa glochidioide	Handel-Mazzetti	309370	IBK	China: Guangxi Province: Huanjiang County				2 Jan 2012,	R. C. Peng & J. C. Yang et al.	ML0560
726	Magnoliales	Annonaceae	Miliusa	Miliusa glochidioide	Handel-Mazzetti	309359	IBK	China: Guangxi Province: Huanjiang County				22 Jul 2012,	R. C. Peng & S. S. Mo et al.	ML1858
727	Magnoliales	Annonaceae	Miliusa	Miliusa glochidioide	Handel-Mazzetti	105359	GXMG	China: Guangxi Province: Jingxi County				10 Sept 2010,	Y. S. Huang et al. Huang	LYJX0135
728	Magnoliales	Annonaceae	Miliusa	Miliusa glochidioide	Handel-Mazzetti	105346	GXMG	China: Guangxi Province: Jingxi County				20 Sept 2010,	Y. S. Huang et al. Huang	LYJX0567
729	Magnoliales	Annonaceae	Miliusa	Miliusa glochidioide	Handel-Mazzetti	428179	IBK	China: Guangxi Province: Jingxi County				28 Sept 2019,	P. Yang & J. L. Li et al.	BL111
730	Magnoliales	Annonaceae	Miliusa	Miliusa glochidioide	Handel-Mazzetti	428180	IBK	China: Guangxi Province: Jingxi County				7 Aug 2020,	P. Yang & S. Y. Nong et al.	BL646
731	Magnoliales	Annonaceae	Miliusa	Miliusa glochidioide	Handel-Mazzetti	428169	IBK	China: Guangxi Province: Jingxi County				11 Aug 2020,	P. Yang & S. Y. Nong et al.	BL811
732	Magnoliales	Annonaceae	Miliusa	Miliusa glochidioide	Handel-Mazzetti	2983	IBK	China: Guangxi Province: Jingxi County				29 Aug 1935,	S. P. Ko	55657
733	Magnoliales	Annonaceae	Miliusa	Miliusa glochidioide	Handel-Mazzetti	2984	IBK	China: Guangxi Province: Jingxi County				29 Aug 1935,	S. P. Ko	55657
734	Magnoliales	Annonaceae	Miliusa	Miliusa glochidioide	Handel-Mazzetti	2973	IBK	China: Guangxi Province: Jingxi County				12 Nov 1963,	Z. J. Li	1568
735	Magnoliales	Annonaceae	Miliusa	Miliusa glochidioide	Handel-Mazzetti	0079202	IBSC	China: Guangxi Province: Jingxi County				29 Aug 1935,	S. P. Ko	55657
736	Magnoliales	Annonaceae	Miliusa	Miliusa glochidioide	Handel-Mazzetti	01986612	PE	China: Guangxi Province: Jingxi County				Aug 1973,		2-4
737	Magnoliales	Annonaceae	Miliusa	Miliusa glochidioide	Handel-Mazzetti	01986608	PE	China: Guangxi Province: Jingxi County				Aug 1973,		Q1
738	Magnoliales	Annonaceae	Miliusa	Miliusa glochidioide	Handel-Mazzetti	01986610	PE	China: Guangxi Province: Jingxi County				21 Aug 1973,
739	Magnoliales	Annonaceae	Miliusa	Miliusa glochidioide	Handel-Mazzetti	01943068	PE	China: Guangxi Province: Jingxi County				20 Aug 2008,	Zhongzhilian Guangxi Expedition	2939
740	Magnoliales	Annonaceae	Miliusa	Miliusa glochidioide	Handel-Mazzetti	01953502	PE	China: Guangxi Province: Jingxi County				24 Oct 2008,	Zhongzhilian Guangxi Expedition	4553
741	Magnoliales	Annonaceae	Miliusa	Miliusa glochidioide	Handel-Mazzetti	01953503	PE	China: Guangxi Province: Jingxi County				24 Oct 2008,	Zhongzhilian Guangxi Expedition	4553
742	Magnoliales	Annonaceae	Miliusa	Miliusa glochidioide	Handel-Mazzetti	0079023	IBSC	China: Guangxi Province: Lingyun County			2200 m	5 Aug 1928,	R. C. Ching	6695
743	Magnoliales	Annonaceae	Miliusa	Miliusa glochidioide	Handel-Mazzetti	01187023	PE	China: Guangxi Province: Lingyun County			712 m	5 Aug 1928,	R. C. Qin	6695
744	Magnoliales	Annonaceae	Miliusa	Miliusa glochidioide	Handel-Mazzetti	131049	GXMG	China: Guangxi Province: Long'an County				17 Jan 2013,	Long'An Expedition	450123130117006LY
745	Magnoliales	Annonaceae	Miliusa	Miliusa glochidioide	Handel-Mazzetti	131050	GXMG	China: Guangxi Province: Long'an County				7 May 2013,	Long'An Expedition	450123130507052LY
746	Magnoliales	Annonaceae	Miliusa	Miliusa glochidioide	Handel-Mazzetti	131051	GXMG	China: Guangxi Province: Long'an County				20 Jul 2013,	Long'An Expedition	450123130720012LY
747	Magnoliales	Annonaceae	Miliusa	Miliusa glochidioide	Handel-Mazzetti	131052	GXMG	China: Guangxi Province: Long'an County				24 Jun 2014,	Long'An Expedition	450123140624062LY
748	Magnoliales	Annonaceae	Miliusa	Miliusa glochidioide	Handel-Mazzetti	3526	GXMG	China: Guangxi Province: Long'an County				18 Jun 2009,	X. M. Luo	20738
749	Magnoliales	Annonaceae	Miliusa	Miliusa glochidioide	Handel-Mazzetti	3508	GXMG	China: Guangxi Province: Long'an County				19 May 1981,	Z. L. Xie et al.	10809
750	Magnoliales	Annonaceae	Miliusa	Miliusa glochidioide	Handel-Mazzetti	3507	GXMG	China: Guangxi Province: Long'an County				2 Nov 1981,	Z. L. Xie et al.	11055
751	Magnoliales	Annonaceae	Miliusa	Miliusa glochidioide	Handel-Mazzetti	61713	GXMI	China: Guangxi Province: Long'an County				9 May 1989,	Q. C. Huang et al. Huang	787
752	Magnoliales	Annonaceae	Miliusa	Miliusa glochidioide	Handel-Mazzetti	61714	GXMI	China: Guangxi Province: Long'an County				9 May 1989,	Q. C. Huang et al. Huang	787
753	Magnoliales	Annonaceae	Miliusa	Miliusa glochidioide	Handel-Mazzetti	306318	IBK	China: Guangxi Province: Long'an County				29 Aug 2012,	J. C. Yang & R. C. Hu et al.	LH0238
754	Magnoliales	Annonaceae	Miliusa	Miliusa glochidioide	Handel-Mazzetti	306319	IBK	China: Guangxi Province: Long'an County				30 Aug 2012,	J. C. Yang & R. C. Hu et al.	LH0295
755	Magnoliales	Annonaceae	Miliusa	Miliusa glochidioide	Handel-Mazzetti	306320	IBK	China: Guangxi Province: Long'an County				3 Sept 2011,	J. C. Yang & R. C. Hu et al.	LH0589
756	Magnoliales	Annonaceae	Miliusa	Miliusa glochidioide	Handel-Mazzetti	306321	IBK	China: Guangxi Province: Long'an County				4 Sept 2011,	J. C. Yang & R. C. Hu et al.	LH0649
757	Magnoliales	Annonaceae	Miliusa	Miliusa glochidioide	Handel-Mazzetti	306323	IBK	China: Guangxi Province: Long'an County				7 Sept 2011,	J. C. Yang & R. C. Hu et al.	LH0766
758	Magnoliales	Annonaceae	Miliusa	Miliusa glochidioide	Handel-Mazzetti	307996	IBK	China: Guangxi Province: Long'an County				10 Sept 2011,	J. C. Yang & R. C. Hu et al.	LH0858
759	Magnoliales	Annonaceae	Miliusa	Miliusa glochidioide	Handel-Mazzetti	308003	IBK	China: Guangxi Province: Long'an County				31 Mar 2012,	J. C. Yang & R. C. Peng	LH2228
760	Magnoliales	Annonaceae	Miliusa	Miliusa glochidioide	Handel-Mazzetti	306322	IBK	China: Guangxi Province: Long'an County				4 Nov 2011,	J. C. Yang & Y. B. Liao	LH0967
761	Magnoliales	Annonaceae	Miliusa	Miliusa glochidioide	Handel-Mazzetti	307997	IBK	China: Guangxi Province: Long'an County				1 Sept 2011,	J. C. Yang et al.	LH0493
762	Magnoliales	Annonaceae	Miliusa	Miliusa glochidioide	Handel-Mazzetti	378822	IBK	China: Guangxi Province: Long'an County				17 Jan 2013,	Long'An Expedition	450123130117006LY
763	Magnoliales	Annonaceae	Miliusa	Miliusa glochidioide	Handel-Mazzetti	378815	IBK	China: Guangxi Province: Long'an County				7 May 2013,	Long'An Expedition	450123130507052LY
764	Magnoliales	Annonaceae	Miliusa	Miliusa glochidioide	Handel-Mazzetti	378817	IBK	China: Guangxi Province: Long'an County				20 Jul 2013,	Long'An Expedition	450123130720012LY
765	Magnoliales	Annonaceae	Miliusa	Miliusa glochidioide	Handel-Mazzetti	379576	IBK	China: Guangxi Province: Long'an County				24 Jun 2014,	Long'An Expedition	450123140624062LY
766	Magnoliales	Annonaceae	Miliusa	Miliusa glochidioide	Handel-Mazzetti	2897	IBK	China: Guangxi Province: Longlin County				12 Nov 1957,	Nanzhidi	4996
767	Magnoliales	Annonaceae	Miliusa	Miliusa glochidioide	Handel-Mazzetti	079745	AU	China: Guangxi Province: Longzhou County				27 Sept 2009,	X. L. Hou	9092706
768	Magnoliales	Annonaceae	Miliusa	Miliusa glochidioide	Handel-Mazzetti	079746	AU	China: Guangxi Province: Longzhou County				27 Sept 2009,	X. L. Hou	9092706
769	Magnoliales	Annonaceae	Miliusa	Miliusa glochidioide	Handel-Mazzetti	079747	AU	China: Guangxi Province: Longzhou County				27 Sept 2009,	X. L. Hou	9092706
770	Magnoliales	Annonaceae	Miliusa	Miliusa glochidioide	Handel-Mazzetti	079748	AU	China: Guangxi Province: Longzhou County				27 Sept 2009,	X. L. Hou	9092706
771	Magnoliales	Annonaceae	Miliusa	Miliusa glochidioide	Handel-Mazzetti	079749	AU	China: Guangxi Province: Longzhou County				27 Sept 2009,	X. L. Hou	9092706
772	Magnoliales	Annonaceae	Miliusa	Miliusa glochidioide	Handel-Mazzetti	079750	AU	China: Guangxi Province: Longzhou County				27 Sept 2009,	X. L. Hou	9092706
773	Magnoliales	Annonaceae	Miliusa	Miliusa glochidioide	Handel-Mazzetti	079751	AU	China: Guangxi Province: Longzhou County				27 Sept 2009,	X. L. Hou	9092706
774	Magnoliales	Annonaceae	Miliusa	Miliusa glochidioide	Handel-Mazzetti	079752	AU	China: Guangxi Province: Longzhou County				27 Sept 2009,	X. L. Hou	9092706
775	Magnoliales	Annonaceae	Miliusa	Miliusa glochidioide	Handel-Mazzetti	079762	AU	China: Guangxi Province: Longzhou County				27 Sept 2009,	X. L. Hou	9092710
776	Magnoliales	Annonaceae	Miliusa	Miliusa glochidioide	Handel-Mazzetti	079753	AU	China: Guangxi Province: Longzhou County				28 Sept 2009,	X. L. Hou	9092802
777	Magnoliales	Annonaceae	Miliusa	Miliusa glochidioide	Handel-Mazzetti	079754	AU	China: Guangxi Province: Longzhou County				28 Sept 2009,	X. L. Hou	9092802
778	Magnoliales	Annonaceae	Miliusa	Miliusa glochidioide	Handel-Mazzetti	079824	AU	China: Guangxi Province: Longzhou County				28 Sept 2009,	X. L. Hou	9092803
779	Magnoliales	Annonaceae	Miliusa	Miliusa glochidioide	Handel-Mazzetti	079825	AU	China: Guangxi Province: Longzhou County				28 Sept 2009,	X. L. Hou	9092803
780	Magnoliales	Annonaceae	Miliusa	Miliusa glochidioide	Handel-Mazzetti	079826	AU	China: Guangxi Province: Longzhou County				28 Sept 2009,	X. L. Hou	9092803
781	Magnoliales	Annonaceae	Miliusa	Miliusa glochidioide	Handel-Mazzetti	079827	AU	China: Guangxi Province: Longzhou County				28 Sept 2009,	X. L. Hou	9092803
782	Magnoliales	Annonaceae	Miliusa	Miliusa glochidioide	Handel-Mazzetti	008520	FJSI	China: Guangxi Province: Longzhou County				19 Oct 1958,	H. Q. Li	40167
783	Magnoliales	Annonaceae	Miliusa	Miliusa glochidioide	Handel-Mazzetti	008521	FJSI	China: Guangxi Province: Longzhou County				8 Dec 1957,	P. X. Tan	57307
784	Magnoliales	Annonaceae	Miliusa	Miliusa glochidioide	Handel-Mazzetti	3524	GXMG	China: Guangxi Province: Longzhou County				10 Aug 2008,	N. F. Li	23105
785	Magnoliales	Annonaceae	Miliusa	Miliusa glochidioide	Handel-Mazzetti	3511	GXMG	China: Guangxi Province: Longzhou County				13 Aug 2010,	N. F. Li	23151
786	Magnoliales	Annonaceae	Miliusa	Miliusa glochidioide	Handel-Mazzetti	127760	GXMG	China: Guangxi Province: Longzhou County				10 Jun 2014,	S. C. Yao & S. G. Wei	451423140610019LY
787	Magnoliales	Annonaceae	Miliusa	Miliusa glochidioide	Handel-Mazzetti	3536	GXMG	China: Guangxi Province: Longzhou County				18 Jul 2007,	S. M. Wei & C. Ren et al.	16935
788	Magnoliales	Annonaceae	Miliusa	Miliusa glochidioide	Handel-Mazzetti	3359	GXMG	China: Guangxi Province: Longzhou County				31 Mar 2008,	Y. F. Huang & X. M. Luo	17535
789	Magnoliales	Annonaceae	Miliusa	Miliusa glochidioide	Handel-Mazzetti	127762	GXMG	China: Guangxi Province: Longzhou County				13 Dec 2014,	Z. G. Yan et al.	451423141213012LY
790	Magnoliales	Annonaceae	Miliusa	Miliusa glochidioide	Handel-Mazzetti	3019	GXMI	China: Guangxi Province: Longzhou County					Nonggang Expedition	20051
791	Magnoliales	Annonaceae	Miliusa	Miliusa glochidioide	Handel-Mazzetti	2966	GXMI	China: Guangxi Province: Longzhou County				17 Oct 1979,	Nonggang Expedition	20609
792	Magnoliales	Annonaceae	Miliusa	Miliusa glochidioide	Handel-Mazzetti	2965	GXMI	China: Guangxi Province: Longzhou County				3 Nov 1979,	Nonggang Expedition	20727
793	Magnoliales	Annonaceae	Miliusa	Miliusa glochidioide	Handel-Mazzetti	61718	GXMI	China: Guangxi Province: Longzhou County				18 Apr 1990,	X. X. Chen et al.	2938
794	Magnoliales	Annonaceae	Miliusa	Miliusa glochidioide	Handel-Mazzetti	61719	GXMI	China: Guangxi Province: Longzhou County				18 Apr 1990,	X. X. Chen et al.	2938
795	Magnoliales	Annonaceae	Miliusa	Miliusa glochidioide	Handel-Mazzetti	61720	GXMI	China: Guangxi Province: Longzhou County				18 Apr 1990,	X. X. Chen et al.	2938
796	Magnoliales	Annonaceae	Miliusa	Miliusa glochidioide	Handel-Mazzetti	61712	GXMI	China: Guangxi Province: Longzhou County				7 Jul 1991,	X. X. Chen et al.	2997
797	Magnoliales	Annonaceae	Miliusa	Miliusa glochidioide	Handel-Mazzetti	000586	HITBC	China: Guangxi Province: Longzhou County			400 m	10 Aug 1957,	H. H. Chen	13584
798	Magnoliales	Annonaceae	Miliusa	Miliusa glochidioide	Handel-Mazzetti	000601	HITBC	China: Guangxi Province: Longzhou County			380-530 m	21 Aug 1957,	H. H. Chen	13800
799	Magnoliales	Annonaceae	Miliusa	Miliusa glochidioide	Handel-Mazzetti	095985	HITBC	China: Guangxi Province: Longzhou County				5 Oct 1958,	H. Q. Li	40097
800	Magnoliales	Annonaceae	Miliusa	Miliusa glochidioide	Handel-Mazzetti	101717	HITBC	China: Guangxi Province: Longzhou County			300 m	10 Jul 2002,	H. Wang	5933
801	Magnoliales	Annonaceae	Miliusa	Miliusa glochidioide	Handel-Mazzetti	102687	HITBC	China: Guangxi Province: Longzhou County				10 Jul 2002,	H. Wang	5975
802	Magnoliales	Annonaceae	Miliusa	Miliusa glochidioide	Handel-Mazzetti	000602	HITBC	China: Guangxi Province: Longzhou County				24 Sept 1979,	Nonggang Expedition	10246
803	Magnoliales	Annonaceae	Miliusa	Miliusa glochidioide	Handel-Mazzetti	000582	HITBC	China: Guangxi Province: Longzhou County				28 Sept 1979,	Nonggang Expedition	10567
804	Magnoliales	Annonaceae	Miliusa	Miliusa glochidioide	Handel-Mazzetti	2982	IBK	China: Guangxi Province: Longzhou County			400 m	10 Aug 1957,	H. H. Chen	13552
805	Magnoliales	Annonaceae	Miliusa	Miliusa glochidioide	Handel-Mazzetti	2974	IBK	China: Guangxi Province: Longzhou County			400 m	10 Aug 1957,	H. H. Chen	13584
806	Magnoliales	Annonaceae	Miliusa	Miliusa glochidioide	Handel-Mazzetti	2980	IBK	China: Guangxi Province: Longzhou County			380-530 m	21 Aug 1957,	H. H. Chen	13800
807	Magnoliales	Annonaceae	Miliusa	Miliusa glochidioide	Handel-Mazzetti	2972	IBK	China: Guangxi Province: Longzhou County				5 Oct 1958,	H. Q. Li	40097
808	Magnoliales	Annonaceae	Miliusa	Miliusa glochidioide	Handel-Mazzetti	2981	IBK	China: Guangxi Province: Longzhou County				21 Sept 1979,	Nonggang Expedition	10038
809	Magnoliales	Annonaceae	Miliusa	Miliusa glochidioide	Handel-Mazzetti	3458	IBK	China: Guangxi Province: Longzhou County				24 Sept 1979,	Nonggang Expedition	10246
810	Magnoliales	Annonaceae	Miliusa	Miliusa glochidioide	Handel-Mazzetti	2975	IBK	China: Guangxi Province: Longzhou County				28 Sept 1979,	Nonggang Expedition	10567
811	Magnoliales	Annonaceae	Miliusa	Miliusa glochidioide	Handel-Mazzetti	2870	IBK	China: Guangxi Province: Longzhou County				3 Nov 1979,	Nonggang Expedition	11531
812	Magnoliales	Annonaceae	Miliusa	Miliusa glochidioide	Handel-Mazzetti	184790	IBK	China: Guangxi Province: Longzhou County				17 Oct 1979,	Nonggang Expedition	20609
813	Magnoliales	Annonaceae	Miliusa	Miliusa glochidioide	Handel-Mazzetti	184791	IBK	China: Guangxi Province: Longzhou County				3 Nov 1979,	Nonggang Expedition	20727
814	Magnoliales	Annonaceae	Miliusa	Miliusa glochidioide	Handel-Mazzetti	3459	IBK	China: Guangxi Province: Longzhou County				16 Aug 1954,	S. G. Li	200471
815	Magnoliales	Annonaceae	Miliusa	Miliusa glochidioide	Handel-Mazzetti	2977	IBK	China: Guangxi Province: Longzhou County				17 Aug 1954,	S. G. Li	200504
816	Magnoliales	Annonaceae	Miliusa	Miliusa glochidioide	Handel-Mazzetti	3000	IBK	China: Guangxi Province: Longzhou County			420 m	4 Oct 1956,	Z. J. Li	3027
817	Magnoliales	Annonaceae	Miliusa	Miliusa glochidioide	Handel-Mazzetti	3001	IBK	China: Guangxi Province: Longzhou County			490 m	4 Oct 1956,	Z. J. Li	3074
818	Magnoliales	Annonaceae	Miliusa	Miliusa glochidioide	Handel-Mazzetti	0079208	IBSC	China: Guangxi Province: Longzhou County			410-450 m	2 Aug 1957,	H. H. Chen	13317
819	Magnoliales	Annonaceae	Miliusa	Miliusa glochidioide	Handel-Mazzetti	0079213	IBSC	China: Guangxi Province: Longzhou County			400 m	10 Aug 1957,	H. H. Chen	13552
820	Magnoliales	Annonaceae	Miliusa	Miliusa glochidioide	Handel-Mazzetti	0079203	IBSC	China: Guangxi Province: Longzhou County			400 m	10 Aug 1957,	H. H. Chen	13584
821	Magnoliales	Annonaceae	Miliusa	Miliusa glochidioide	Handel-Mazzetti	0089160	IBSC	China: Guangxi Province: Longzhou County			380-530 m	21 Aug 1957,	H. H. Chen	13800
822	Magnoliales	Annonaceae	Miliusa	Miliusa glochidioide	Handel-Mazzetti	0079212	IBSC	China: Guangxi Province: Longzhou County				8 Dec 1957,	P. X. Tan	57307
823	Magnoliales	Annonaceae	Miliusa	Miliusa glochidioide	Handel-Mazzetti	0079200	IBSC	China: Guangxi Province: Longzhou County				16 Aug 1954,	S. G. Li	200471
824	Magnoliales	Annonaceae	Miliusa	Miliusa glochidioide	Handel-Mazzetti	0089167	IBSC	China: Guangxi Province: Longzhou County				17 Aug 1954,	S. G. Li	200504
825	Magnoliales	Annonaceae	Miliusa	Miliusa glochidioide	Handel-Mazzetti	0079205	IBSC	China: Guangxi Province: Longzhou County				30 Apr 1956,	Y. K. Li	00232
826	Magnoliales	Annonaceae	Miliusa	Miliusa glochidioide	Handel-Mazzetti	0089161	IBSC	China: Guangxi Province: Longzhou County			420 m	4 Oct 1956,	Z. J. Li	3027
827	Magnoliales	Annonaceae	Miliusa	Miliusa glochidioide	Handel-Mazzetti	0272646	IBSC	China: Guangxi Province: Longzhou County			420-420 m	4 Oct 1956,	Z. J. Li	3027
828	Magnoliales	Annonaceae	Miliusa	Miliusa glochidioide	Handel-Mazzetti	0079211	IBSC	China: Guangxi Province: Longzhou County			490 m	4 Oct 1956,	Z. J. Li	3074
829	Magnoliales	Annonaceae	Miliusa	Miliusa glochidioide	Handel-Mazzetti	0079210	IBSC	China: Guangxi Province: Longzhou County			370 m	16 Sept 1958,	Z. Q. Zhang	12088
830	Magnoliales	Annonaceae	Miliusa	Miliusa glochidioide	Handel-Mazzetti	0079204	IBSC	China: Guangxi Province: Longzhou County				21 Sept 1958,	Z. Q. Zhang	12103
831	Magnoliales	Annonaceae	Miliusa	Miliusa glochidioide	Handel-Mazzetti	0079206	IBSC	China: Guangxi Province: Longzhou County				21 Sept 1958,	Z. Q. Zhang	12105
832	Magnoliales	Annonaceae	Miliusa	Miliusa glochidioide	Handel-Mazzetti	0677554	KUN	China: Guangxi Province: Longzhou County				1 Aug 1957,	H. H. Chen	13244
833	Magnoliales	Annonaceae	Miliusa	Miliusa glochidioide	Handel-Mazzetti	0677553	KUN	China: Guangxi Province: Longzhou County				2 Aug 1957,	H. H. Chen	13320
834	Magnoliales	Annonaceae	Miliusa	Miliusa glochidioide	Handel-Mazzetti	1501975	KUN	China: Guangxi Province: Longzhou County				28 Sept 2018,	T. Deng et al.	GXIBDT011B01
835	Magnoliales	Annonaceae	Miliusa	Miliusa glochidioide	Handel-Mazzetti	1500426	KUN	China: Guangxi Province: Longzhou County				19 Nov 2013,	Y. S. Huang et al. Huang	GXIBHYS001B01
836	Magnoliales	Annonaceae	Miliusa	Miliusa glochidioide	Handel-Mazzetti	1502920	KUN	China: Guangxi Province: Longzhou County				17 May 2018,	Y. S. Huang et al. Huang	GXIBHYS001B01
837	Magnoliales	Annonaceae	Miliusa	Miliusa glochidioide	Handel-Mazzetti	1503229	KUN	China: Guangxi Province: Longzhou County				18 May 2018,	Y. S. Huang et al. Huang	GXIBHYS007B12
838	Magnoliales	Annonaceae	Miliusa	Miliusa glochidioide	Handel-Mazzetti	0677557	KUN	China: Guangxi Province: Longzhou County			370 m	16 Sept 1958,	Z. Q. Zhang	12088
839	Magnoliales	Annonaceae	Miliusa	Miliusa glochidioide	Handel-Mazzetti	01986611	PE	China: Guangxi Province: Longzhou County				Aug 1973,		3
840	Magnoliales	Annonaceae	Miliusa	Miliusa glochidioide	Handel-Mazzetti	01986552	PE	China: Guangxi Province: Longzhou County				1966,		71
841	Magnoliales	Annonaceae	Miliusa	Miliusa glochidioide	Handel-Mazzetti	01918806	PE	China: Guangxi Province: Longzhou County				11 Sept 1986,	Beijing Qingnian Expedition	1439
842	Magnoliales	Annonaceae	Miliusa	Miliusa glochidioide	Handel-Mazzetti	01578922	PE	China: Guangxi Province: Longzhou County			300 m	10 Jul 2002,	H. Wang	5933
843	Magnoliales	Annonaceae	Miliusa	Miliusa glochidioide	Handel-Mazzetti	01986605	PE	China: Guangxi Province: Longzhou County				Apr 1966,	Long Q29	齐25
844	Magnoliales	Annonaceae	Miliusa	Miliusa glochidioide	Handel-Mazzetti	02003532	PE	China: Guangxi Province: Longzhou County				10 Aug 2008,	Zhongzhilian Guangxi Expedition	1934
845	Magnoliales	Annonaceae	Miliusa	Miliusa glochidioide	Handel-Mazzetti	01957782	PE	China: Guangxi Province: Longzhou County				11 Aug 2008,	Zhongzhilian Guangxi Expedition	2560
846	Magnoliales	Annonaceae	Miliusa	Miliusa glochidioide	Handel-Mazzetti	01952066	PE	China: Guangxi Province: Longzhou County				15 Oct 2008,	Zhongzhilian Guangxi Expedition	3935
847	Magnoliales	Annonaceae	Miliusa	Miliusa glochidioide	Handel-Mazzetti	01943071	PE	China: Guangxi Province: Longzhou County				22 May 2008,	Zhongzhilian Guangxi Expedition	977
848	Magnoliales	Annonaceae	Miliusa	Miliusa glochidioide	Handel-Mazzetti	3010	GXMI	China: Guangxi Province: Luocheng County				2 Jun 1977,	Luocheng Expedition	4-1-1689
849	Magnoliales	Annonaceae	Miliusa	Miliusa glochidioide	Handel-Mazzetti	3521	GXMG	China: Guangxi Province: Nanning City				25 May 2006,	R. L. Muo & N. F. Li et al.	9246
850	Magnoliales	Annonaceae	Miliusa	Miliusa glochidioide	Handel-Mazzetti	3544	GXMG	China: Guangxi Province: Nanning City				8 Oct 2008,	Y. F. Huang	18904
851	Magnoliales	Annonaceae	Miliusa	Miliusa glochidioide	Handel-Mazzetti	01943031	PE	China: Guangxi Province: Nanning City, Wuming District				10 May 2008,	Zhongzhilian Guangxi Expedition	56
852	Magnoliales	Annonaceae	Miliusa	Miliusa glochidioide	Handel-Mazzetti	100913	HITBC	China: Guangxi Province: Napo County			1200 m	24 Oct 2002,	H. Wang	6615
853	Magnoliales	Annonaceae	Miliusa	Miliusa glochidioide	Handel-Mazzetti	0089168	IBSC	China: Guangxi Province: Napo County			500 m	18 May 1989,	South Chian Expedition	802
854	Magnoliales	Annonaceae	Miliusa	Miliusa glochidioide	Handel-Mazzetti	01986566	PE	China: Guangxi Province: Napo County				18 May 1989,	South Chian Expedition	802
855	Magnoliales	Annonaceae	Miliusa	Miliusa glochidioide	Handel-Mazzetti	104434	GXMG	China: Guangxi Province: Ningming County				8 Dec 2012,	D. X. Nong & Z. Z. Lan et al.	451422121208043LY
856	Magnoliales	Annonaceae	Miliusa	Miliusa glochidioide	Handel-Mazzetti	104435	GXMG	China: Guangxi Province: Ningming County				8 Dec 2012,	D. X. Nong & Z. Z. Lan et al.	451422121208043LY
857	Magnoliales	Annonaceae	Miliusa	Miliusa glochidioide	Handel-Mazzetti	61717	GXMI	China: Guangxi Province: Ningming County				18 May 1991,	Q. C. Huang et al. Huang	22921
858	Magnoliales	Annonaceae	Miliusa	Miliusa glochidioide	Handel-Mazzetti	61711	GXMI	China: Guangxi Province: Ningming County				20 May 1991,	Q. C. Huang et al. Huang	22969
859	Magnoliales	Annonaceae	Miliusa	Miliusa glochidioide	Handel-Mazzetti	61715	GXMI	China: Guangxi Province: Ningming County				11 Nov 1990,	X. X. Chen et al.	2293
860	Magnoliales	Annonaceae	Miliusa	Miliusa glochidioide	Handel-Mazzetti	61716	GXMI	China: Guangxi Province: Ningming County				11 Nov 1990,	X. X. Chen et al.	2293
861	Magnoliales	Annonaceae	Miliusa	Miliusa glochidioide	Handel-Mazzetti	187888	GXMG	China: Guangxi Province: Pingguo County				28 May 2015,	H. Z. Lv & B. Y. Huang et al.	451023150528007LY
862	Magnoliales	Annonaceae	Miliusa	Miliusa glochidioide	Handel-Mazzetti	182262	GXMG	China: Guangxi Province: Tiandeng County				13 Sept 2015,	H. Z. Lv & D. J. Gui et al.	451425150913006LY
863	Magnoliales	Annonaceae	Miliusa	Miliusa glochidioide	Handel-Mazzetti	182258	GXMG	China: Guangxi Province: Tiandeng County				25 Apr 2015,	H. Z. Lv & X. Y. Huang et al.	451425150425011LY
864	Magnoliales	Annonaceae	Miliusa	Miliusa glochidioide	Handel-Mazzetti	182254	GXMG	China: Guangxi Province: Tiandeng County				26 Apr 2015,	H. Z. Lv & X. Y. Huang et al.	451425150426007LY
865	Magnoliales	Annonaceae	Miliusa	Miliusa glochidioide	Handel-Mazzetti	2862	IBK	China: Guangxi Province: Yangshuo County				31 Jun 1963,	Z. Z. Chen	53414
866	Magnoliales	Annonaceae	Miliusa	Miliusa glochidioide	Handel-Mazzetti	0677556	KUN	China: Yunnan Province: Funing County				13 May 1940,	C. W. Wang	87153
867	Magnoliales	Annonaceae	Miliusa	Miliusa glochidioide	Handel-Mazzetti	01187212	PE	China: Yunnan Province: Funing County			600 m	13 May 1940,	C. W. Wang & Y. Liu	87153
868	Magnoliales	Annonaceae	Miliusa	Miliusa glochidioide	Handel-Mazzetti	01187213	PE	China: Yunnan Province: Funing County			600 m	17 May 1940,	C. W. Wang & Y. Liu	89338
869	Magnoliales	Annonaceae	Miliusa	Miliusa glochidioide	Handel-Mazzetti	01187214	PE	China: Yunnan Province: Hekou County
870	Magnoliales	Annonaceae	Miliusa	Miliusa glochidioide	Handel-Mazzetti	386588	IBK	Vietnam: 宁平省 Province:				17 Feb 1965,	China-Vietnam Expedition	2377B
871	Magnoliales	Annonaceae	Miliusa	Miliusa glochidioide	Handel-Mazzetti	0079215	IBSC	Vietnam: 宁平省 Province:			230-290 m	17 Feb 1965,	China-Vietnam Expedition	2377
872	Magnoliales	Annonaceae	Miliusa	Miliusa glochidioide	Handel-Mazzetti	0079214	IBSC	Vietnam: 宁平省 Province:			230-290 m	17 Feb 1965,	China-Vietnam Expedition	2377A
873	Magnoliales	Annonaceae	Miliusa	Miliusa glochidioide	Handel-Mazzetti	0677423	KUN	Vietnam: 宁平省 Province:			230-290 m	1965,	China-Vietnam Expedition	2377
874	Magnoliales	Annonaceae	Miliusa	Miliusa glochidioide	Handel-Mazzetti	01186987	PE	Vietnam: 宁平省 Province:				17 Feb 1965,	China-Vietnam Expedition	2377A
875	Magnoliales	Annonaceae	Miliusa	Miliusa horsfieldii	(Bennett) Pierre	0079815	IBSC	China: Guangdong Province: Guangzhou City				27 Mar 1987,	B. H. Chen	320
876	Magnoliales	Annonaceae	Miliusa	Miliusa horsfieldii	(Bennett) Pierre	0121130	IBSC	China: Guangdong Province: Guangzhou City				2 Nov 2002,	H. G. Ye	7648
877	Magnoliales	Annonaceae	Miliusa	Miliusa horsfieldii	(Bennett) Pierre	0079816	IBSC	China: Guangdong Province: Yangchun City			200 m	24 Nov 1991,	H. G. Ye & N. Liu	3133
878	Magnoliales	Annonaceae	Miliusa	Miliusa horsfieldii	(Bennett) Pierre	01187506	PE	China: Hainan Province:				1955,	Hainan Gongzuo Expedition	465
879	Magnoliales	Annonaceae	Miliusa	Miliusa horsfieldii	(Bennett) Pierre	01187507	PE	China: Hainan Province:				1955,	Hainan Gongzuo Expedition	465
880	Magnoliales	Annonaceae	Miliusa	Miliusa horsfieldii	(Bennett) Pierre	079514	AU	China: Hainan Province: Baoting County	18.708158°N	109.641728°E		9 Feb 2011,	X. L. Hou & T. X. Sun	11020904
881	Magnoliales	Annonaceae	Miliusa	Miliusa horsfieldii	(Bennett) Pierre	079515	AU	China: Hainan Province: Baoting County	18.708158°N	109.641728°E		9 Feb 2011,	X. L. Hou & T. X. Sun	11020904
882	Magnoliales	Annonaceae	Miliusa	Miliusa horsfieldii	(Bennett) Pierre	071556	AU	China: Hainan Province: Baoting County				25 Sept 2012,	X. L. Hou & T. X. Sun et al.	12092510
883	Magnoliales	Annonaceae	Miliusa	Miliusa horsfieldii	(Bennett) Pierre	071557	AU	China: Hainan Province: Baoting County				25 Sept 2012,	X. L. Hou & T. X. Sun et al.	12092510
884	Magnoliales	Annonaceae	Miliusa	Miliusa horsfieldii	(Bennett) Pierre	071558	AU	China: Hainan Province: Baoting County				25 Sept 2012,	X. L. Hou & T. X. Sun et al.	12092510
885	Magnoliales	Annonaceae	Miliusa	Miliusa horsfieldii	(Bennett) Pierre	071559	AU	China: Hainan Province: Baoting County				25 Sept 2012,	X. L. Hou & T. X. Sun et al.	12092510
886	Magnoliales	Annonaceae	Miliusa	Miliusa horsfieldii	(Bennett) Pierre	071560	AU	China: Hainan Province: Baoting County				25 Sept 2012,	X. L. Hou & T. X. Sun et al.	12092510
887	Magnoliales	Annonaceae	Miliusa	Miliusa horsfieldii	(Bennett) Pierre	3163	IBK	China: Hainan Province: Baoting County				10 Apr 1935,	F. C. How	71794
888	Magnoliales	Annonaceae	Miliusa	Miliusa horsfieldii	(Bennett) Pierre	0003388	IBSC	China: Hainan Province: Baoting County			304 m	10 Apr 1935,	F. C. How	71794
889	Magnoliales	Annonaceae	Miliusa	Miliusa horsfieldii	(Bennett) Pierre	0079810	IBSC	China: Hainan Province: Baoting County			150 m	13 Jun 1958,	Q. J. Chen	89544
890	Magnoliales	Annonaceae	Miliusa	Miliusa horsfieldii	(Bennett) Pierre	0079812	IBSC	China: Hainan Province: Changjiang County				21 Jun 1957,	Forestry Department	90389
891	Magnoliales	Annonaceae	Miliusa	Miliusa horsfieldii	(Bennett) Pierre	0079811	IBSC	China: Hainan Province: Changjiang County			600 m	22 Jun 1982,	G. A. Fu	2842
892	Magnoliales	Annonaceae	Miliusa	Miliusa horsfieldii	(Bennett) Pierre	0079274	IBSC	China: Hainan Province: Changjiang County				13 Jun 1984,	G. A. Fu	3945
893	Magnoliales	Annonaceae	Miliusa	Miliusa horsfieldii	(Bennett) Pierre	0775462	IBSC	China: Hainan Province: Dongfang City				1957,	Forestry Department	90302
894	Magnoliales	Annonaceae	Miliusa	Miliusa horsfieldii	(Bennett) Pierre	079336	AU	China: Hainan Province: Ledong County				7 Apr 2013,	X. L. Hou	2013040708
895	Magnoliales	Annonaceae	Miliusa	Miliusa horsfieldii	(Bennett) Pierre	079337	AU	China: Hainan Province: Ledong County				7 Apr 2013,	X. L. Hou	2013040708
896	Magnoliales	Annonaceae	Miliusa	Miliusa horsfieldii	(Bennett) Pierre	079338	AU	China: Hainan Province: Ledong County				7 Apr 2013,	X. L. Hou	2013040708
897	Magnoliales	Annonaceae	Miliusa	Miliusa horsfieldii	(Bennett) Pierre	079339	AU	China: Hainan Province: Ledong County				7 Apr 2013,	X. L. Hou	2013040708
898	Magnoliales	Annonaceae	Miliusa	Miliusa horsfieldii	(Bennett) Pierre	071561	AU	China: Hainan Province: Ledong County				2 Oct 2012,	X. L. Hou & T. X. Sun et al.	12100203
899	Magnoliales	Annonaceae	Miliusa	Miliusa horsfieldii	(Bennett) Pierre	071562	AU	China: Hainan Province: Ledong County				2 Oct 2012,	X. L. Hou & T. X. Sun et al.	12100203
900	Magnoliales	Annonaceae	Miliusa	Miliusa horsfieldii	(Bennett) Pierre	071563	AU	China: Hainan Province: Ledong County				2 Oct 2012,	X. L. Hou & T. X. Sun et al.	12100203
901	Magnoliales	Annonaceae	Miliusa	Miliusa horsfieldii	(Bennett) Pierre	071564	AU	China: Hainan Province: Ledong County				2 Oct 2012,	X. L. Hou & T. X. Sun et al.	12100203
902	Magnoliales	Annonaceae	Miliusa	Miliusa horsfieldii	(Bennett) Pierre	079556	AU	China: Hainan Province: Ledong County				11 Jun 2016,	X. L. Hou & W. W. Xin et al.	71
903	Magnoliales	Annonaceae	Miliusa	Miliusa horsfieldii	(Bennett) Pierre	3164	IBK	China: Hainan Province: Lehui County				13 May 1935,	F. C. How	72328
904	Magnoliales	Annonaceae	Miliusa	Miliusa horsfieldii	(Bennett) Pierre	0775461	IBSC	China: Hainan Province: Lingshui County				10 Dec 1986,	F. W. Xing & Z. X. Li	44
905	Magnoliales	Annonaceae	Miliusa	Miliusa horsfieldii	(Bennett) Pierre	0079809	IBSC	China: Hainan Province: Lingshui County				10 Dec 1986,	F. W. Xing & Z. X. Li
906	Magnoliales	Annonaceae	Miliusa	Miliusa horsfieldii	(Bennett) Pierre	0079814	IBSC	China: Hainan Province: Lingshui County				10 Dec 1986,	F. W. Xing & Z. X. Li
907	Magnoliales	Annonaceae	Miliusa	Miliusa horsfieldii	(Bennett) Pierre	0079813	IBSC	China: Hainan Province: Lingshui County			400 m	31 Oct 1981,	G. A. Fu	152967
908	Magnoliales	Annonaceae	Miliusa	Miliusa horsfieldii	(Bennett) Pierre	079530	AU	China: Hainan Province: Sanya City	18.392375°N	109.646275°E		35 Jan 2011,	X. L. Hou & T. X. Sun	11012808
909	Magnoliales	Annonaceae	Miliusa	Miliusa horsfieldii	(Bennett) Pierre	079531	AU	China: Hainan Province: Sanya City	18.392375°N	109.646275°E		35 Jan 2011,	X. L. Hou & T. X. Sun	11012808
910	Magnoliales	Annonaceae	Miliusa	Miliusa horsfieldii	(Bennett) Pierre	0003387	IBSC	China: Hainan Province: Sanya City				5 Jul 1933,	F. C. How	70951
911	Magnoliales	Annonaceae	Miliusa	Miliusa longicarpa	Z. Y. Shi & X. L. Hou	001998	HITBC	China: Yunnan Province: Cangyuan County				24 May 1974,	Y. H. Li	11603
912	Magnoliales	Annonaceae	Miliusa	Miliusa longicarpa	Z. Y. Shi & X. L. Hou	002000	HITBC	China: Yunnan Province: Cangyuan County			780-800 m	2 Jun 1974,	Y. H. Li	11867
913	Magnoliales	Annonaceae	Miliusa	Miliusa longicarpa	Z. Y. Shi & X. L. Hou	002007	HITBC	China: Yunnan Province: Cangyuan County				28 Jun 1974,	Y. H. Li	12555
914	Magnoliales	Annonaceae	Miliusa	Miliusa longicarpa	Z. Y. Shi & X. L. Hou	002008	HITBC	China: Yunnan Province: Cangyuan County				28 Jun 1974,	Y. H. Li	12555
915	Magnoliales	Annonaceae	Miliusa	Miliusa longicarpa	Z. Y. Shi & X. L. Hou	0079116	IBSC	China: Yunnan Province: Cangyuan County			780-800 m	2 Jun 1974,	Y. H. Li	11867
916	Magnoliales	Annonaceae	Miliusa	Miliusa longicarpa	Z. Y. Shi & X. L. Hou	0775460	IBSC	China: Yunnan Province: Cangyuan County			780-800 m	2 Jun 1974,	Y. H. Li	11867
917	Magnoliales	Annonaceae	Miliusa	Miliusa longicarpa	Z. Y. Shi & X. L. Hou	0775459	IBSC	China: Yunnan Province: Cangyuan County			780-800 m	2 Jun 1974,	Y. P. Li	11867
918	Magnoliales	Annonaceae	Miliusa	Miliusa longicarpa	Z. Y. Shi & X. L. Hou	0677430	KUN	China: Yunnan Province: Cangyuan County			780-800 m	2 Jun 1974,	Y. H. Li	11867
919	Magnoliales	Annonaceae	Miliusa	Miliusa longicarpa	Z. Y. Shi & X. L. Hou	002004	HITBC	China: Yunnan Province: Jinping County			1500 m	21 Aug 1951,	P. Y. Mao	441
920	Magnoliales	Annonaceae	Miliusa	Miliusa longicarpa	Z. Y. Shi & X. L. Hou	0775456	IBSC	China: Yunnan Province: Jinping County			1500 m	21 Aug 1951,	P. Y. Mao	441
921	Magnoliales	Annonaceae	Miliusa	Miliusa longicarpa	Z. Y. Shi & X. L. Hou	0677476	KUN	China: Yunnan Province: Jinping County			1500 m	21 Aug 1951,	P. Y. Mao	441
922	Magnoliales	Annonaceae	Miliusa	Miliusa longicarpa	Z. Y. Shi & X. L. Hou	01186983	PE	China: Yunnan Province: Jinping County			1500 m	21 Aug 1951,	P. Y. Mao	441
923	Magnoliales	Annonaceae	Miliusa	Miliusa longicarpa	Z. Y. Shi & X. L. Hou	244728	WUK	China: Yunnan Province: Jinping County				21 Aug 1951,	P. Y. Mao	441
924	Magnoliales	Annonaceae	Miliusa	Miliusa		071521	AU	Vietnam			240 m	10 Dec 2015,	X. L. Hou	2015121063
925	Magnoliales	Annonaceae	Miliusa	Miliusa		071522	AU	Vietnam			240 m	10 Dec 2015,	X. L. Hou	2015121063
926	Magnoliales	Annonaceae	Miliusa	Miliusa		071507	AU	Vietnam			150 m	14 Dec 2015,	X. L. Hou	20151214100
927	Magnoliales	Annonaceae	Miliusa	Miliusa		071508	AU	Vietnam			150 m	14 Dec 2015,	X. L. Hou	20151214100
928	Magnoliales	Annonaceae	Miliusa	Miliusa		071509	AU	Vietnam			150 m	14 Dec 2015,	X. L. Hou	20151214100
929	Magnoliales	Annonaceae	Miliusa	Miliusa		071488	AU	Vietnam			150 m	15 Dec 2015,	X. L. Hou	20151215110
930	Magnoliales	Annonaceae	Miliusa	Miliusa		071489	AU	Vietnam			150 m	15 Dec 2015,	X. L. Hou	20151215110
931	Magnoliales	Annonaceae	Miliusa	Miliusa		071480	AU	Vietnam			960 m	21 Dec 2015,	X. L. Hou	20151221142
932	Magnoliales	Annonaceae	Miliusa	Miliusa		1258082	KUN	Laos				27 Apr 2013,	H. Sun & T. Deng et al.	sunhang14820
933	Magnoliales	Annonaceae	Miliusa	Miliusa		1258091	KUN	Laos				27 Apr 2013,	H. Sun & T. Deng et al.	sunhang14820
934	Magnoliales	Annonaceae	Miliusa	Miliusa sinensis	Finet & Gagnepain	0079089	IBSC	China						625
935	Magnoliales	Annonaceae	Miliusa	Miliusa sinensis	Finet & Gagnepain	2851	IBK	China: Guangxi Province:					J. X. Zhong	84205
936	Magnoliales	Annonaceae	Miliusa	Miliusa sinensis	Finet & Gagnepain	2855	IBK	China: Guangxi Province:					J. X. Zhong	84205
937	Magnoliales	Annonaceae	Miliusa	Miliusa sinensis	Finet & Gagnepain	0079073	IBSC	China: Guangxi Province:				25 Sept 1928,	R. C. Ching	7666
938	Magnoliales	Annonaceae	Miliusa	Miliusa sinensis	Finet & Gagnepain	0079084	IBSC	China: Guangxi Province:				25 Sept 1928,	R. C. Ching	7666
939	Magnoliales	Annonaceae	Miliusa	Miliusa sinensis	Finet & Gagnepain	0677446	KUN	China: Guangxi Province:						0
940	Magnoliales	Annonaceae	Miliusa	Miliusa sinensis	Finet & Gagnepain	01187028	PE	China: Guangxi Province:				23 Apr 1957,		43247
941	Magnoliales	Annonaceae	Miliusa	Miliusa sinensis	Finet & Gagnepain	01187029	PE	China: Guangxi Province:				1957,	L. Deng	43252
942	Magnoliales	Annonaceae	Miliusa	Miliusa sinensis	Finet & Gagnepain	2910	IBK	China: Guangxi Province: Baise City				24 Jul 1956,	Y. K. Li	503
943	Magnoliales	Annonaceae	Miliusa	Miliusa sinensis	Finet & Gagnepain	0079082	IBSC	China: Guangxi Province: Baise City			2100 m	4 Jun 1958,	Z. T. Li	600676
944	Magnoliales	Annonaceae	Miliusa	Miliusa sinensis	Finet & Gagnepain	01187022	PE	China: Guangxi Province: Baise City			833 m	23 Sept 1928,	R. C. Qin	7666
945	Magnoliales	Annonaceae	Miliusa	Miliusa sinensis	Finet & Gagnepain	01187024	PE	China: Guangxi Province: Baise City			833 m	25 Sept 1928,	R. C. Qin	7666
946	Magnoliales	Annonaceae	Miliusa	Miliusa sinensis	Finet & Gagnepain	8399	SZG	China: Guangxi Province: Baise City				11 Aug 2007,	S. J. Fang et al.	07-LN-489
947	Magnoliales	Annonaceae	Miliusa	Miliusa sinensis	Finet & Gagnepain	159817	GXMG	China: Guangxi Province: Baise City, Youjiang District				2012,	Youjiang Expedition
948	Magnoliales	Annonaceae	Miliusa	Miliusa sinensis	Finet & Gagnepain	159819	GXMG	China: Guangxi Province: Baise City, Youjiang District				2013,	Youjiang Expedition
949	Magnoliales	Annonaceae	Miliusa	Miliusa sinensis	Finet & Gagnepain	159822	GXMG	China: Guangxi Province: Baise City, Youjiang District				2013,	Youjiang Expedition
950	Magnoliales	Annonaceae	Miliusa	Miliusa sinensis	Finet & Gagnepain	159825	GXMG	China: Guangxi Province: Baise City, Youjiang District				2014,	Youjiang Expedition
951	Magnoliales	Annonaceae	Miliusa	Miliusa sinensis	Finet & Gagnepain	2893	IBK	China: Guangxi Province: Daxin County				27 Mar 1960,	Guizhou （Z. S. Zhang & Y. T. Zhang） Expedition	109
952	Magnoliales	Annonaceae	Miliusa	Miliusa sinensis	Finet & Gagnepain	174674	GXMG	China: Guangxi Province: Debao County				2015,	Debao Team Expedition
953	Magnoliales	Annonaceae	Miliusa	Miliusa sinensis	Finet & Gagnepain	3420	GXMG	China: Guangxi Province: Debao County				4 2010,	Y. F. Huang & J. Huang	21664
954	Magnoliales	Annonaceae	Miliusa	Miliusa sinensis	Finet & Gagnepain	409133	IBK	China: Guangxi Province: Debao County				27 Jun 2015,	Debao Team Expedition	451024150627054LY
955	Magnoliales	Annonaceae	Miliusa	Miliusa sinensis	Finet & Gagnepain	409144	IBK	China: Guangxi Province: Debao County				28 Jun 2015,	Debao Team Expedition	451024150628041LY
956	Magnoliales	Annonaceae	Miliusa	Miliusa sinensis	Finet & Gagnepain	409140	IBK	China: Guangxi Province: Debao County				16 May 2016,	Debao Team Expedition	451024160516001LY
957	Magnoliales	Annonaceae	Miliusa	Miliusa sinensis	Finet & Gagnepain	409131	IBK	China: Guangxi Province: Debao County				11 Jul 2016,	Debao Team Expedition	451024160711007LY
958	Magnoliales	Annonaceae	Miliusa	Miliusa sinensis	Finet & Gagnepain	409146	IBK	China: Guangxi Province: Debao County				7 May 2017,	Debao Team Expedition	451024170507007LY
959	Magnoliales	Annonaceae	Miliusa	Miliusa sinensis	Finet & Gagnepain	2912	IBK	China: Guangxi Province: Debao County				18 Oct 1956,	Z. Y. Wei	219
960	Magnoliales	Annonaceae	Miliusa	Miliusa sinensis	Finet & Gagnepain	214685	GXMG	China: Guangxi Province: Donglan County				2018,	H. Z. Lv & Z. Z. Lan et al.
961	Magnoliales	Annonaceae	Miliusa	Miliusa sinensis	Finet & Gagnepain	214686	GXMG	China: Guangxi Province: Donglan County				2018,	H. Z. Lv & Z. Z. Lan et al.
962	Magnoliales	Annonaceae	Miliusa	Miliusa sinensis	Finet & Gagnepain	214687	GXMG	China: Guangxi Province: Donglan County				2018,	H. Z. Lv & Z. Z. Lan et al.
963	Magnoliales	Annonaceae	Miliusa	Miliusa sinensis	Finet & Gagnepain	214688	GXMG	China: Guangxi Province: Donglan County				2018,	H. Z. Lv & Z. Z. Lan et al.
964	Magnoliales	Annonaceae	Miliusa	Miliusa sinensis	Finet & Gagnepain	2917	IBK	China: Guangxi Province: Donglan County				13 Jun 1939,	Chun L. H.	92130
965	Magnoliales	Annonaceae	Miliusa	Miliusa sinensis	Finet & Gagnepain	2894	IBK	China: Guangxi Province: Donglan County				13 Jun 1939,	L. Q. Chen	92130
966	Magnoliales	Annonaceae	Miliusa	Miliusa sinensis	Finet & Gagnepain	373262	IBK	China: Guangxi Province: Donglan County				4 Nov 1979,	Q. H. Lv	5101
967	Magnoliales	Annonaceae	Miliusa	Miliusa sinensis	Finet & Gagnepain	2899	IBK	China: Guangxi Province: Donglan County				22 Jul 1959,	Z. T. Li	603703
968	Magnoliales	Annonaceae	Miliusa	Miliusa sinensis	Finet & Gagnepain	0079079	IBSC	China: Guangxi Province: Donglan County				22 Jul 1959,	Z. T. Li	603703
969	Magnoliales	Annonaceae	Miliusa	Miliusa sinensis	Finet & Gagnepain	103190	GXMG	China: Guangxi Province: Fengshan County				2013,	B. Y. Huang et al.
970	Magnoliales	Annonaceae	Miliusa	Miliusa sinensis	Finet & Gagnepain	103191	GXMG	China: Guangxi Province: Fengshan County				2013,	B. Y. Huang et al.
971	Magnoliales	Annonaceae	Miliusa	Miliusa sinensis	Finet & Gagnepain	103192	GXMG	China: Guangxi Province: Fengshan County				2013,	D. X. Nong & Y. Li et al.
972	Magnoliales	Annonaceae	Miliusa	Miliusa sinensis	Finet & Gagnepain	103193	GXMG	China: Guangxi Province: Fengshan County				2013,	D. X. Nong & Y. Li et al.
973	Magnoliales	Annonaceae	Miliusa	Miliusa sinensis	Finet & Gagnepain	103194	GXMG	China: Guangxi Province: Fengshan County				2013,	D. X. Nong & Y. Li et al.
974	Magnoliales	Annonaceae	Miliusa	Miliusa sinensis	Finet & Gagnepain	103195	GXMG	China: Guangxi Province: Fengshan County				2013,	D. X. Nong & Y. Li et al.
975	Magnoliales	Annonaceae	Miliusa	Miliusa sinensis	Finet & Gagnepain	93255	GXMG	China: Guangxi Province: Fengshan County				31 Oct 2012,	X. Y. Huang et al.	451223121031009LY
976	Magnoliales	Annonaceae	Miliusa	Miliusa sinensis	Finet & Gagnepain	93256	GXMG	China: Guangxi Province: Fengshan County				31 Oct 2012,	X. Y. Huang et al.	451223121031009LY
977	Magnoliales	Annonaceae	Miliusa	Miliusa sinensis	Finet & Gagnepain	103187	GXMG	China: Guangxi Province: Fengshan County				24 Jul 2014,	X. Y. Huang et al.	451223140724010LY
978	Magnoliales	Annonaceae	Miliusa	Miliusa sinensis	Finet & Gagnepain	103188	GXMG	China: Guangxi Province: Fengshan County				24 Jul 2014,	X. Y. Huang et al.	451223140724010LY
979	Magnoliales	Annonaceae	Miliusa	Miliusa sinensis	Finet & Gagnepain	103189	GXMG	China: Guangxi Province: Fengshan County				2014,	X. Y. Huang et al.
980	Magnoliales	Annonaceae	Miliusa	Miliusa sinensis	Finet & Gagnepain	103206	GXMG	China: Guangxi Province: Fengshan County				2012,	X. Y. Huang et al.
981	Magnoliales	Annonaceae	Miliusa	Miliusa sinensis	Finet & Gagnepain	0677449	KUN	China: Guangxi Province: Huanjiang County				21 Oct 1991,	Yunnan, Guizhou & Guangxi Expedition	70090
982	Magnoliales	Annonaceae	Miliusa	Miliusa sinensis	Finet & Gagnepain	3351	GXMG	China: Guangxi Province: Jingxi County				21 Jun 2004,	L. Y. Yu & H. Z. Lv	15755
983	Magnoliales	Annonaceae	Miliusa	Miliusa sinensis	Finet & Gagnepain	2916	IBK	China: Guangxi Province: Jingxi County				11 Nov 1962,	C. C. Lee	1480
984	Magnoliales	Annonaceae	Miliusa	Miliusa sinensis	Finet & Gagnepain	428168	IBK	China: Guangxi Province: Jingxi County				5 Nov 2020,	P. Yang & S. Y. Nong et al.	BL1398
985	Magnoliales	Annonaceae	Miliusa	Miliusa sinensis	Finet & Gagnepain	428171	IBK	China: Guangxi Province: Jingxi County				18 Apr 2020,	P. Yang & S. Y. Nong et al.	BL545
986	Magnoliales	Annonaceae	Miliusa	Miliusa sinensis	Finet & Gagnepain	428170	IBK	China: Guangxi Province: Jingxi County				19 Apr 2020,	P. Yang & S. Y. Nong et al.	BL549
987	Magnoliales	Annonaceae	Miliusa	Miliusa sinensis	Finet & Gagnepain	428172	IBK	China: Guangxi Province: Jingxi County				11 Aug 2020,	P. Yang & S. Y. Nong et al.	BL822
988	Magnoliales	Annonaceae	Miliusa	Miliusa sinensis	Finet & Gagnepain	118146	GXMG	China: Guangxi Province: Leye County				2013,	B. Y. Huang et al.
989	Magnoliales	Annonaceae	Miliusa	Miliusa sinensis	Finet & Gagnepain	118148	GXMG	China: Guangxi Province: Leye County				2013,	B. Y. Huang et al.
990	Magnoliales	Annonaceae	Miliusa	Miliusa sinensis	Finet & Gagnepain	191901	GXMG	China: Guangxi Province: Leye County				2013,	B. Y. Huang et al.
991	Magnoliales	Annonaceae	Miliusa	Miliusa sinensis	Finet & Gagnepain	118150	GXMG	China: Guangxi Province: Leye County				2013,	X. Y. Huang et al.
992	Magnoliales	Annonaceae	Miliusa	Miliusa sinensis	Finet & Gagnepain	118152	GXMG	China: Guangxi Province: Leye County				2013,	X. Y. Huang et al.
993	Magnoliales	Annonaceae	Miliusa	Miliusa sinensis	Finet & Gagnepain	191903	GXMG	China: Guangxi Province: Leye County				2015,	X. Y. Huang et al.
994	Magnoliales	Annonaceae	Miliusa	Miliusa sinensis	Finet & Gagnepain	2898	IBK	China: Guangxi Province: Leye County				3 Jul 1959,	Z. T. Li	603548
995	Magnoliales	Annonaceae	Miliusa	Miliusa sinensis	Finet & Gagnepain	0079078	IBSC	China: Guangxi Province: Leye County				3 Jul 1959,	Z. T. Li	603548
996	Magnoliales	Annonaceae	Miliusa	Miliusa sinensis	Finet & Gagnepain	1501721	KUN	China: Guangxi Province: Leye County				17 Jun 2018,	X. H. Hu et al.	GXIBHXH003B04
997	Magnoliales	Annonaceae	Miliusa	Miliusa sinensis	Finet & Gagnepain	01986621	PE	China: Guangxi Province: Leye County				6 Jun 2006,	H. N. Qin et al.	606011
998	Magnoliales	Annonaceae	Miliusa	Miliusa sinensis	Finet & Gagnepain	3393	GXMG	China: Guangxi Province: Lingyun County				29 Apr 2010,	J. Huang & X. M. Luo et al.	22208
999	Magnoliales	Annonaceae	Miliusa	Miliusa sinensis	Finet & Gagnepain	64280	GXMI	China: Guangxi Province: Lingyun County				15 Mar 2013,	Lingyun Expedition	451027130315055
1000	Magnoliales	Annonaceae	Miliusa	Miliusa sinensis	Finet & Gagnepain	2911	IBK	China: Guangxi Province: Lingyun County				3 Jun 1960,	C. F. Liang	34093
1001	Magnoliales	Annonaceae	Miliusa	Miliusa sinensis	Finet & Gagnepain	2902	IBK	China: Guangxi Province: Lingyun County				23 Apr 1957,	Z. Huang	43247
1002	Magnoliales	Annonaceae	Miliusa	Miliusa sinensis	Finet & Gagnepain	2900	IBK	China: Guangxi Province: Lingyun County				29 Aug 1958,	Z. T. Li	601441
1003	Magnoliales	Annonaceae	Miliusa	Miliusa sinensis	Finet & Gagnepain	2904	IBK	China: Guangxi Province: Lingyun County				29 Jun 1959,	Z. T. Li	603308
1004	Magnoliales	Annonaceae	Miliusa	Miliusa sinensis	Finet & Gagnepain	0079081	IBSC	China: Guangxi Province: Lingyun County			600 m	15 Sept 1989,	South Chian Expedition	1559
1005	Magnoliales	Annonaceae	Miliusa	Miliusa sinensis	Finet & Gagnepain	0775450	IBSC	China: Guangxi Province: Lingyun County				23 Apr 1957,	Z. Huang	43247
1006	Magnoliales	Annonaceae	Miliusa	Miliusa sinensis	Finet & Gagnepain	0677453	KUN	China: Guangxi Province: Lingyun County				23 Apr 1957,	Z. Huang	43247
1007	Magnoliales	Annonaceae	Miliusa	Miliusa sinensis	Finet & Gagnepain	3350	GXMG	China: Guangxi Province: Long'an County				12 Oct 1981,	Diaochazu	11187
1008	Magnoliales	Annonaceae	Miliusa	Miliusa sinensis	Finet & Gagnepain	306304	IBK	China: Guangxi Province: Long'an County				28 Aug 2011,	J. C. Yang & R. C. Hu et al.	LH0140
1009	Magnoliales	Annonaceae	Miliusa	Miliusa sinensis	Finet & Gagnepain	306310	IBK	China: Guangxi Province: Long'an County				23 Mar 2012,	J. C. Yang & R. C. Peng	LH1953
1010	Magnoliales	Annonaceae	Miliusa	Miliusa sinensis	Finet & Gagnepain	306311	IBK	China: Guangxi Province: Long'an County				31 Mar 2012,	J. C. Yang & R. C. Peng	LH2219
1011	Magnoliales	Annonaceae	Miliusa	Miliusa sinensis	Finet & Gagnepain	306305	IBK	China: Guangxi Province: Long'an County				10 Nov 2011,	J. C. Yang & Y. B. Liao	LH1205
1012	Magnoliales	Annonaceae	Miliusa	Miliusa sinensis	Finet & Gagnepain	306306	IBK	China: Guangxi Province: Long'an County				15 Nov 2011,	J. C. Yang & Y. B. Liao	LH1423
1013	Magnoliales	Annonaceae	Miliusa	Miliusa sinensis	Finet & Gagnepain	306307	IBK	China: Guangxi Province: Long'an County				18 Nov 2011,	J. C. Yang & Y. B. Liao	LH1513
1014	Magnoliales	Annonaceae	Miliusa	Miliusa sinensis	Finet & Gagnepain	306303	IBK	China: Guangxi Province: Long'an County				18 Nov 2011,	J. C. Yang & Y. B. Liao	LH1523
1015	Magnoliales	Annonaceae	Miliusa	Miliusa sinensis	Finet & Gagnepain	306308	IBK	China: Guangxi Province: Long'an County				18 Nov 2011,	J. C. Yang & Y. B. Liao	LH1535
1016	Magnoliales	Annonaceae	Miliusa	Miliusa sinensis	Finet & Gagnepain	306309	IBK	China: Guangxi Province: Long'an County				23 Nov 2011,	J. C. Yang & Y. B. Liao	LH1782
1017	Magnoliales	Annonaceae	Miliusa	Miliusa sinensis	Finet & Gagnepain	188550	GXMG	China: Guangxi Province: Longlin County				2012,	X. Y. Huang et al.
1018	Magnoliales	Annonaceae	Miliusa	Miliusa sinensis	Finet & Gagnepain	188552	GXMG	China: Guangxi Province: Longlin County				2012,	X. Y. Huang et al.
1019	Magnoliales	Annonaceae	Miliusa	Miliusa sinensis	Finet & Gagnepain	188554	GXMG	China: Guangxi Province: Longlin County				2012,	X. Y. Huang et al.
1020	Magnoliales	Annonaceae	Miliusa	Miliusa sinensis	Finet & Gagnepain	3378	GXMG	China: Guangxi Province: Longlin County				5 Jun 2009,	Y. F. Huang & L. H. Gao et al.	20613
1021	Magnoliales	Annonaceae	Miliusa	Miliusa sinensis	Finet & Gagnepain	2914	IBK	China: Guangxi Province: Longlin County				2 May 1957,	C. F. Liang & D. L. Wu	32062
1022	Magnoliales	Annonaceae	Miliusa	Miliusa sinensis	Finet & Gagnepain	351236	IBK	China: Guangxi Province: Longlin County				8 Apr 1991,	H. Q. Wen	336
1023	Magnoliales	Annonaceae	Miliusa	Miliusa sinensis	Finet & Gagnepain	2896	IBK	China: Guangxi Province: Longlin County				12 Nov 1982,	M. F. Qin & J. Y. Liang	K593
1024	Magnoliales	Annonaceae	Miliusa	Miliusa sinensis	Finet & Gagnepain	195550	IBK	China: Guangxi Province: Longlin County				5 May 1979,	S. Q. Lin et al.	2288
1025	Magnoliales	Annonaceae	Miliusa	Miliusa sinensis	Finet & Gagnepain	0079080	IBSC	China: Guangxi Province: Longlin County				2 May 1957,	C. F. Liang & D. L. Wu	32062
1026	Magnoliales	Annonaceae	Miliusa	Miliusa sinensis	Finet & Gagnepain	0079083	IBSC	China: Guangxi Province: Longlin County			740 m	21 Oct 1957,	Nanzhidi	4654
1027	Magnoliales	Annonaceae	Miliusa	Miliusa sinensis	Finet & Gagnepain	0079088	IBSC	China: Guangxi Province: Longlin County			1100 m	12 Nov 1957,	Nanzhidi	4996
1028	Magnoliales	Annonaceae	Miliusa	Miliusa sinensis	Finet & Gagnepain	0775447	IBSC	China: Guangxi Province: Longlin County			700 m	12 Nov 1957,	Z. Q. Zhang	10853
1029	Magnoliales	Annonaceae	Miliusa	Miliusa sinensis	Finet & Gagnepain	0677448	KUN	China: Guangxi Province: Longlin County				2 May 1957,	C. F. Liang	32062
1030	Magnoliales	Annonaceae	Miliusa	Miliusa sinensis	Finet & Gagnepain	0677451	KUN	China: Guangxi Province: Longlin County			700 m	12 Nov 1957,	Z. Q. Zhang	10853
1031	Magnoliales	Annonaceae	Miliusa	Miliusa sinensis	Finet & Gagnepain	01187027	PE	China: Guangxi Province: Longlin County				2 May 1957,	C. F. Liang & D. L. Wu	32062
1032	Magnoliales	Annonaceae	Miliusa	Miliusa sinensis	Finet & Gagnepain	3320	GXMG	China: Guangxi Province: Longzhou County				30 Mar 2008,	Y. F. Huang & X. M. Luo	17574
1033	Magnoliales	Annonaceae	Miliusa	Miliusa sinensis	Finet & Gagnepain	3354	GXMG	China: Guangxi Province: Longzhou County				30 Mar 2008,	Y. F. Huang & X. M. Luo	17574
1034	Magnoliales	Annonaceae	Miliusa	Miliusa sinensis	Finet & Gagnepain	2908	IBK	China: Guangxi Province: Longzhou County				7 Oct 1979,	Nonggang Expedition	10939
1035	Magnoliales	Annonaceae	Miliusa	Miliusa sinensis	Finet & Gagnepain	2906	IBK	China: Guangxi Province: Longzhou County				13 May 1980,	Nonggang Expedition	12205
1036	Magnoliales	Annonaceae	Miliusa	Miliusa sinensis	Finet & Gagnepain	2907	IBK	China: Guangxi Province: Longzhou County				26 Apr 1964,	Z. Z. Chen	54053
1037	Magnoliales	Annonaceae	Miliusa	Miliusa sinensis	Finet & Gagnepain	0677447	KUN	China: Guangxi Province: Longzhou County				5 Oct 1958,	H. Q. Li	40088
1038	Magnoliales	Annonaceae	Miliusa	Miliusa sinensis	Finet & Gagnepain	0677445	KUN	China: Guangxi Province: Longzhou County				4 Oct 1956,	Z. J. Li	3027
1039	Magnoliales	Annonaceae	Miliusa	Miliusa sinensis	Finet & Gagnepain	3407	GXMG	China: Guangxi Province: Nandan County				17 Apr 2010,	J. Huang & X. M. Luo et al.	22036
1040	Magnoliales	Annonaceae	Miliusa	Miliusa sinensis	Finet & Gagnepain	198823	GXMG	China: Guangxi Province: Nandan County				2018,	Nandan Expedition
1041	Magnoliales	Annonaceae	Miliusa	Miliusa sinensis	Finet & Gagnepain	198825	GXMG	China: Guangxi Province: Nandan County				2017,	Nandan Expedition
1042	Magnoliales	Annonaceae	Miliusa	Miliusa sinensis	Finet & Gagnepain	107084	GXMG	China: Guangxi Province: Napo County				2015,	D. X. Nong & Y. D. Peng et al.
1043	Magnoliales	Annonaceae	Miliusa	Miliusa sinensis	Finet & Gagnepain	107085	GXMG	China: Guangxi Province: Napo County				2015,	D. X. Nong & Y. D. Peng et al.
1044	Magnoliales	Annonaceae	Miliusa	Miliusa sinensis	Finet & Gagnepain	107086	GXMG	China: Guangxi Province: Napo County				2015,	D. X. Nong & Y. D. Peng et al.
1045	Magnoliales	Annonaceae	Miliusa	Miliusa sinensis	Finet & Gagnepain	102293	GXMG	China: Guangxi Province: Napo County				19 Mar 2013,	Z. Z. Lan et al.	451026130319045LY
1046	Magnoliales	Annonaceae	Miliusa	Miliusa sinensis	Finet & Gagnepain	102294	GXMG	China: Guangxi Province: Napo County				19 Mar 2013,	Z. Z. Lan et al.	451026130319045LY
1047	Magnoliales	Annonaceae	Miliusa	Miliusa sinensis	Finet & Gagnepain	01986565	PE	China: Guangxi Province: Napo County				28 Apr 1997,	P. J. Cribb et al.	224
1048	Magnoliales	Annonaceae	Miliusa	Miliusa sinensis	Finet & Gagnepain	3388	GXMG	China: Guangxi Province: Ningming County				14 Mar 2010,	Y. D. Peng & Y. F. Huang et al.	21772
1049	Magnoliales	Annonaceae	Miliusa	Miliusa sinensis	Finet & Gagnepain	187884	GXMG	China: Guangxi Province: Pingguo County				2015,	H. Z. Lv & B. Y. Huang et al.
1050	Magnoliales	Annonaceae	Miliusa	Miliusa sinensis	Finet & Gagnepain	3364	GXMG	China: Guangxi Province: Rong'an County				29 Nov 2008,	N. F. Li & L. H. Gao	19317
1051	Magnoliales	Annonaceae	Miliusa	Miliusa sinensis	Finet & Gagnepain	160915	GXMG	China: Guangxi Province: Tian'e County				2013,	Tian'e Expedition
1052	Magnoliales	Annonaceae	Miliusa	Miliusa sinensis	Finet & Gagnepain	160917	GXMG	China: Guangxi Province: Tian'e County				2013,	Tian'e Expedition
1053	Magnoliales	Annonaceae	Miliusa	Miliusa sinensis	Finet & Gagnepain	2903	IBK	China: Guangxi Province: Tian'e County				1957,	Z. Huang	43252
1054	Magnoliales	Annonaceae	Miliusa	Miliusa sinensis	Finet & Gagnepain	0079100	IBSC	China: Guangxi Province: Tian'e County			160 m	27 Mar 1960,	Guizhou （Z. S. Zhang & Y. T. Zhang） Expedition	109
1055	Magnoliales	Annonaceae	Miliusa	Miliusa sinensis	Finet & Gagnepain	0079087	IBSC	China: Guangxi Province: Tian'e County				1957,	Z. Huang	43252
1056	Magnoliales	Annonaceae	Miliusa	Miliusa sinensis	Finet & Gagnepain	0677454	KUN	China: Guangxi Province: Tian'e County				1957,	Z. Huang	43252
1057	Magnoliales	Annonaceae	Miliusa	Miliusa sinensis	Finet & Gagnepain	01986555	PE	China: Guangxi Province: Tian'e County				25 Apr 1989,	Beijing Expedition	890289
1058	Magnoliales	Annonaceae	Miliusa	Miliusa sinensis	Finet & Gagnepain	01986557	PE	China: Guangxi Province: Tian'e County				13 May 1989,	Beijing Expedition	891301
1059	Magnoliales	Annonaceae	Miliusa	Miliusa sinensis	Finet & Gagnepain	01986558	PE	China: Guangxi Province: Tian'e County				15 Nov 1989,	Beijing Expedition	893077
1060	Magnoliales	Annonaceae	Miliusa	Miliusa sinensis	Finet & Gagnepain	01986553	PE	China: Guangxi Province: Tian'e County				15 Nov 1989,	Beijing Expedition	893284
1061	Magnoliales	Annonaceae	Miliusa	Miliusa sinensis	Finet & Gagnepain	01986554	PE	China: Guangxi Province: Tian'e County				15 Nov 1989,	Beijing Expedition	893332
1062	Magnoliales	Annonaceae	Miliusa	Miliusa sinensis	Finet & Gagnepain	01986556	PE	China: Guangxi Province: Tian'e County				9 Sept 1989,	Beijing Expedition	896923
1063	Magnoliales	Annonaceae	Miliusa	Miliusa sinensis	Finet & Gagnepain	01187026	PE	China: Guangxi Province: Tian'e County			160 m	27 Mar 1960,	Guizhou （Z. S. Zhang & Y. T. Zhang） Expedition	109
1064	Magnoliales	Annonaceae	Miliusa	Miliusa sinensis	Finet & Gagnepain	139051	GXMG	China: Guangxi Province: Tianlin County				9 Dec 2012,	Tianlin Expedition	451029121209010
1065	Magnoliales	Annonaceae	Miliusa	Miliusa sinensis	Finet & Gagnepain	139061	GXMG	China: Guangxi Province: Tianlin County				22 Apr 2013,	Tianlin Expedition	451029130422020
1066	Magnoliales	Annonaceae	Miliusa	Miliusa sinensis	Finet & Gagnepain	139055	GXMG	China: Guangxi Province: Tianlin County				2 Jun 2013,	Tianlin Expedition	451029130602033
1067	Magnoliales	Annonaceae	Miliusa	Miliusa sinensis	Finet & Gagnepain	139064	GXMG	China: Guangxi Province: Tianlin County				7 Sept 2013,	Tianlin Expedition	451029130907047
1068	Magnoliales	Annonaceae	Miliusa	Miliusa sinensis	Finet & Gagnepain	64877	GXMI	China: Guangxi Province: Tianlin County				9 Dec 2012,	Tianlin Expedition	451029121209010
1069	Magnoliales	Annonaceae	Miliusa	Miliusa sinensis	Finet & Gagnepain	65078	GXMI	China: Guangxi Province: Tianlin County				22 Apr 2013,	Tianlin Expedition	451029130422020
1070	Magnoliales	Annonaceae	Miliusa	Miliusa sinensis	Finet & Gagnepain	64969	GXMI	China: Guangxi Province: Tianlin County				2 Jun 2013,	Tianlin Expedition	451029130602033
1071	Magnoliales	Annonaceae	Miliusa	Miliusa sinensis	Finet & Gagnepain	195549	IBK	China: Guangxi Province: Tianlin County				6 Nov 1979,	M. F. Qin et al.	2790
1072	Magnoliales	Annonaceae	Miliusa	Miliusa sinensis	Finet & Gagnepain	2918	IBK	China: Guangxi Province: Tianlin County				14 Nov 1959,	Q. B. Huang	41072
1073	Magnoliales	Annonaceae	Miliusa	Miliusa sinensis	Finet & Gagnepain	2901	IBK	China: Guangxi Province: Tianlin County			1200 m	29 Nov 1957,	Z. Q. Zhang	11093
1074	Magnoliales	Annonaceae	Miliusa	Miliusa sinensis	Finet & Gagnepain	2905	IBK	China: Guangxi Province: Tianlin County				7 Jun 1958,	Z. T. Li	600648
1075	Magnoliales	Annonaceae	Miliusa	Miliusa sinensis	Finet & Gagnepain	0079077	IBSC	China: Guangxi Province: Tianlin County			666 m	3 Jun 1936,	H. H. Su	67606
1076	Magnoliales	Annonaceae	Miliusa	Miliusa sinensis	Finet & Gagnepain	0079086	IBSC	China: Guangxi Province: Tianlin County			880 m	29 Nov 1957,	Nanzhidi	5143
1077	Magnoliales	Annonaceae	Miliusa	Miliusa sinensis	Finet & Gagnepain	0079085	IBSC	China: Guangxi Province: Tianlin County			1200 m	13 Oct 1989,	South Chian Expedition	2524
1078	Magnoliales	Annonaceae	Miliusa	Miliusa sinensis	Finet & Gagnepain	0079076	IBSC	China: Guangxi Province: Tianlin County			1200 m	29 Nov 1957,	Z. Q. Zhang	11093
1079	Magnoliales	Annonaceae	Miliusa	Miliusa sinensis	Finet & Gagnepain	0079075	IBSC	China: Guangxi Province: Tianlin County				7 Jun 1958,	Z. T. Li	600648
1080	Magnoliales	Annonaceae	Miliusa	Miliusa sinensis	Finet & Gagnepain	0677452	KUN	China: Guangxi Province: Tianlin County			1200 m	29 Nov 1957,	Z. Q. Zhang	11093
1081	Magnoliales	Annonaceae	Miliusa	Miliusa sinensis	Finet & Gagnepain	0677450	KUN	China: Guangxi Province: Tianlin County			2100 m	4 Jun 1958,	Z. T. Li	600676
1082	Magnoliales	Annonaceae	Miliusa	Miliusa sinensis	Finet & Gagnepain	01187025	PE	China: Guangxi Province: Tianlin County			2100 m	4 Jun 1958,	Z. T. Li	600676
1083	Magnoliales	Annonaceae	Miliusa	Miliusa sinensis	Finet & Gagnepain	170129	GXMG	China: Guangxi Province: Tianyang County				2015,	Tianyang Expedition
1084	Magnoliales	Annonaceae	Miliusa	Miliusa sinensis	Finet & Gagnepain	170131	GXMG	China: Guangxi Province: Tianyang County				2018,	Tianyang Expedition
1085	Magnoliales	Annonaceae	Miliusa	Miliusa sinensis	Finet & Gagnepain	154608	GXMG	China: Guangxi Province: Xilin County				2014,	Y. M. Zhao & N. F. Li et al.
1086	Magnoliales	Annonaceae	Miliusa	Miliusa sinensis	Finet & Gagnepain	0404627	KUN	China: Guangxi Province: Xilin County			750 m	21 May 1989,	Hongshuihe Expedition	89-1515
1087	Magnoliales	Annonaceae	Miliusa	Miliusa sinensis	Finet & Gagnepain	0677443	KUN	China: Guangxi Province: Xincheng County				11 Nov 1991,	W. J. Zhang et al.	91088
1088	Magnoliales	Annonaceae	Miliusa	Miliusa sinensis	Finet & Gagnepain	E00092504T	E	China: Guizhou Province:				1912,	J. Cavalerie	3971
1089	Magnoliales	Annonaceae	Miliusa	Miliusa sinensis	Finet & Gagnepain	10849	HGAS	China: Guizhou Province:				1977,		105
1090	Magnoliales	Annonaceae	Miliusa	Miliusa sinensis	Finet & Gagnepain	10848	HGAS	China: Guizhou Province:				1977,		77
1091	Magnoliales	Annonaceae	Miliusa	Miliusa sinensis	Finet & Gagnepain	0079091	IBSC	China: Guizhou Province:			170 m	3 Oct 1930,	Y. Tsiang	7284
1092	Magnoliales	Annonaceae	Miliusa	Miliusa sinensis	Finet & Gagnepain	0079110	IBSC	China: Guizhou Province:				3 Oct 1930,	Y. Tsiang	7284
1093	Magnoliales	Annonaceae	Miliusa	Miliusa sinensis	Finet & Gagnepain	785	GFS	China: Guizhou Province: Anlong County				30 Sept 1985,	H. H. Zhang	1046
1094	Magnoliales	Annonaceae	Miliusa	Miliusa sinensis	Finet & Gagnepain	786	GFS	China: Guizhou Province: Anlong County				30 Sept 1985,	H. H. Zhang	1046
1095	Magnoliales	Annonaceae	Miliusa	Miliusa sinensis	Finet & Gagnepain	787	GFS	China: Guizhou Province: Anlong County				30 Sept 1985,	H. H. Zhang	1046
1096	Magnoliales	Annonaceae	Miliusa	Miliusa sinensis	Finet & Gagnepain	788	GFS	China: Guizhou Province: Anlong County				30 Sept 1985,	H. H. Zhang	1046
1097	Magnoliales	Annonaceae	Miliusa	Miliusa sinensis	Finet & Gagnepain	789	GFS	China: Guizhou Province: Anlong County				30 Sept 1985,	H. H. Zhang	1046
1098	Magnoliales	Annonaceae	Miliusa	Miliusa sinensis	Finet & Gagnepain	790	GFS	China: Guizhou Province: Anlong County				30 Sept 1985,	H. H. Zhang	1046
1099	Magnoliales	Annonaceae	Miliusa	Miliusa sinensis	Finet & Gagnepain	11490	GFS	China: Guizhou Province: Anlong County				30 Sept 1985,	J. B. Zuo	W7-063
1100	Magnoliales	Annonaceae	Miliusa	Miliusa sinensis	Finet & Gagnepain	18014	GZAC	China: Guizhou Province: Anlong County				30 Sept 1985,	H. H. Zhang	1046
1101	Magnoliales	Annonaceae	Miliusa	Miliusa sinensis	Finet & Gagnepain	18015	GZAC	China: Guizhou Province: Anlong County				Dec 1976,	Timber Group	7612275
1102	Magnoliales	Annonaceae	Miliusa	Miliusa sinensis	Finet & Gagnepain	10837	HGAS	China: Guizhou Province: Anlong County				11 Jul 1959,	Anshun Expedition	74
1103	Magnoliales	Annonaceae	Miliusa	Miliusa sinensis	Finet & Gagnepain	10865	HGAS	China: Guizhou Province: Anlong County				26 Jul 1988,	C. Z. Dang	442
1104	Magnoliales	Annonaceae	Miliusa	Miliusa sinensis	Finet & Gagnepain	0079096	IBSC	China: Guizhou Province: Anlong County			500 m	14 May 1960,	Guizhou （Z. S. Zhang & Y. T. Zhang） Expedition	2677
1105	Magnoliales	Annonaceae	Miliusa	Miliusa sinensis	Finet & Gagnepain	0079107	IBSC	China: Guizhou Province: Anlong County			1280 m	22 May 1960,	Guizhou （Z. S. Zhang & Y. T. Zhang） Expedition	2941
1106	Magnoliales	Annonaceae	Miliusa	Miliusa sinensis	Finet & Gagnepain	0079095	IBSC	China: Guizhou Province: Anlong County			1100 m	9 Jun 1960,	Guizhou （Z. S. Zhang & Y. T. Zhang） Expedition	3122
1107	Magnoliales	Annonaceae	Miliusa	Miliusa sinensis	Finet & Gagnepain	0079106	IBSC	China: Guizhou Province: Anlong County			1100 m	9 Jun 1960,	Guizhou （Z. S. Zhang & Y. T. Zhang） Expedition	3122
1108	Magnoliales	Annonaceae	Miliusa	Miliusa sinensis	Finet & Gagnepain	0079103	IBSC	China: Guizhou Province: Anlong County			1000 m	10 Jul 1960,	Guizhou （Z. S. Zhang & Y. T. Zhang） Expedition	5966
1109	Magnoliales	Annonaceae	Miliusa	Miliusa sinensis	Finet & Gagnepain	0677455	KUN	China: Guizhou Province: Anlong County				21 Sept 1987,	C. Y. Deng	1833
1110	Magnoliales	Annonaceae	Miliusa	Miliusa sinensis	Finet & Gagnepain	0677456	KUN	China: Guizhou Province: Anlong County			1100 m	9 Jun 1960,	Guizhou （Z. S. Zhang & Y. T. Zhang） Expedition	3122
1111	Magnoliales	Annonaceae	Miliusa	Miliusa sinensis	Finet & Gagnepain	01187012	PE	China: Guizhou Province: Anlong County			850 m	11 Jul 1959,	Anshun Expedition	074
1112	Magnoliales	Annonaceae	Miliusa	Miliusa sinensis	Finet & Gagnepain	01186992	PE	China: Guizhou Province: Anlong County			850 m	11 Jul 1959,	Anshun Expedition	74
1113	Magnoliales	Annonaceae	Miliusa	Miliusa sinensis	Finet & Gagnepain	01864064	PE	China: Guizhou Province: Anlong County				11 Jul 1959,	Anshun Expedition	74
1114	Magnoliales	Annonaceae	Miliusa	Miliusa sinensis	Finet & Gagnepain	01186989	PE	China: Guizhou Province: Anlong County			500 m	14 May 1960,	Guizhou （Z. S. Zhang & Y. T. Zhang） Expedition	2677
1115	Magnoliales	Annonaceae	Miliusa	Miliusa sinensis	Finet & Gagnepain	01186988	PE	China: Guizhou Province: Anlong County			1280 m	22 May 1960,	Guizhou （Z. S. Zhang & Y. T. Zhang） Expedition	2941
1116	Magnoliales	Annonaceae	Miliusa	Miliusa sinensis	Finet & Gagnepain	01186994	PE	China: Guizhou Province: Anlong County			1100 m	9 Jun 1960,	Guizhou （Z. S. Zhang & Y. T. Zhang） Expedition	3122
1117	Magnoliales	Annonaceae	Miliusa	Miliusa sinensis	Finet & Gagnepain	01187008	PE	China: Guizhou Province: Anlong County			1000 m	10 Jul 1960,	Guizhou （Z. S. Zhang & Y. T. Zhang） Expedition	5966
1118	Magnoliales	Annonaceae	Miliusa	Miliusa sinensis	Finet & Gagnepain	01187011	PE	China: Guizhou Province: Anlong County			1000 m	10 Jul 1960,	Guizhou （Z. S. Zhang & Y. T. Zhang） Expedition	5966
1119	Magnoliales	Annonaceae	Miliusa	Miliusa sinensis	Finet & Gagnepain	10126	GFS	China: Guizhou Province: Ceheng County				9 Aug 1997,	C. H. Yang et al.	1152
1120	Magnoliales	Annonaceae	Miliusa	Miliusa sinensis	Finet & Gagnepain	791	GFS	China: Guizhou Province: Ceheng County				9 Aug 1997,	M. T. An	1152
1121	Magnoliales	Annonaceae	Miliusa	Miliusa sinensis	Finet & Gagnepain	792	GFS	China: Guizhou Province: Ceheng County				9 Aug 1997,	M. T. An	1152
1122	Magnoliales	Annonaceae	Miliusa	Miliusa sinensis	Finet & Gagnepain	18013	GZAC	China: Guizhou Province: Ceheng County				18 Jul 1985,	K. M. Lan	1024
1123	Magnoliales	Annonaceae	Miliusa	Miliusa sinensis	Finet & Gagnepain	10835	HGAS	China: Guizhou Province: Ceheng County				5 Jul 1973,		127
1124	Magnoliales	Annonaceae	Miliusa	Miliusa sinensis	Finet & Gagnepain	10845	HGAS	China: Guizhou Province: Ceheng County				21 May 1977,		77-076
1125	Magnoliales	Annonaceae	Miliusa	Miliusa sinensis	Finet & Gagnepain	10847	HGAS	China: Guizhou Province: Ceheng County				21 May 1977,		77-1625
1126	Magnoliales	Annonaceae	Miliusa	Miliusa sinensis	Finet & Gagnepain	10846	HGAS	China: Guizhou Province: Ceheng County				21 May 1977,		77-1640
1127	Magnoliales	Annonaceae	Miliusa	Miliusa sinensis	Finet & Gagnepain	10893	HGAS	China: Guizhou Province: Ceheng County				26 Apr 1982,	C. Z. Dang	1766
1128	Magnoliales	Annonaceae	Miliusa	Miliusa sinensis	Finet & Gagnepain	10829	HGAS	China: Guizhou Province: Ceheng County				4 Sept 1958,	Z. Y. Cao	537
1129	Magnoliales	Annonaceae	Miliusa	Miliusa sinensis	Finet & Gagnepain	10841	HGAS	China: Guizhou Province: Ceheng County				7 Oct 1958,	Z. Y. Cao	884
1130	Magnoliales	Annonaceae	Miliusa	Miliusa sinensis	Finet & Gagnepain	0677460	KUN	China: Guizhou Province: Ceheng County			750 m	1 Nov 1958,	Z. Y. Cao	1241
1131	Magnoliales	Annonaceae	Miliusa	Miliusa sinensis	Finet & Gagnepain	0677461	KUN	China: Guizhou Province: Ceheng County			1500 m	4 Sept 1958,	Z. Y. Cao	537
1132	Magnoliales	Annonaceae	Miliusa	Miliusa sinensis	Finet & Gagnepain	01602815	PE	China: Guizhou Province: Ceheng County			600 m	25 May 2004,	F. C. Wang	0101
1133	Magnoliales	Annonaceae	Miliusa	Miliusa sinensis	Finet & Gagnepain	01187000	PE	China: Guizhou Province: Ceheng County			750 m	1 Nov 1958,	Z. Y. Cao	1241
1134	Magnoliales	Annonaceae	Miliusa	Miliusa sinensis	Finet & Gagnepain	01187021	PE	China: Guizhou Province: Ceheng County			750 m	1 Nov 1958,	Z. Y. Cao	1241
1135	Magnoliales	Annonaceae	Miliusa	Miliusa sinensis	Finet & Gagnepain	01186990	PE	China: Guizhou Province: Ceheng County			1500 m	4 Sept 1958,	Z. Y. Cao	537
1136	Magnoliales	Annonaceae	Miliusa	Miliusa sinensis	Finet & Gagnepain	01186991	PE	China: Guizhou Province: Ceheng County			1500 m	4 Sept 1958,	Z. Y. Cao	537
1137	Magnoliales	Annonaceae	Miliusa	Miliusa sinensis	Finet & Gagnepain	01864060	PE	China: Guizhou Province: Ceheng County				4 Sept 1958,	Z. Y. Cao	537
1138	Magnoliales	Annonaceae	Miliusa	Miliusa sinensis	Finet & Gagnepain	01187004	PE	China: Guizhou Province: Ceheng County				7 Oct 1958,	Z. Y. Cao	884
1139	Magnoliales	Annonaceae	Miliusa	Miliusa sinensis	Finet & Gagnepain	02055877	PE	China: Guizhou Province: Ceheng County				7 Oct 1958,	Z. Y. Cao	884
1140	Magnoliales	Annonaceae	Miliusa	Miliusa sinensis	Finet & Gagnepain	53692	GZTM	China: Guizhou Province: Chishui City				28 Apr 2016,	H. T. Zhao & X. Q. Hou et al.	520381160428082LY
1141	Magnoliales	Annonaceae	Miliusa	Miliusa sinensis	Finet & Gagnepain	53693	GZTM	China: Guizhou Province: Chishui City				28 Apr 2016,	H. T. Zhao & X. Q. Hou et al.	520381160428082LY
1142	Magnoliales	Annonaceae	Miliusa	Miliusa sinensis	Finet & Gagnepain	62038	GZTM	China: Guizhou Province: Chishui City				13 May 2017,	M. C. Wang	520402170513317LY
1143	Magnoliales	Annonaceae	Miliusa	Miliusa sinensis	Finet & Gagnepain	62039	GZTM	China: Guizhou Province: Chishui City				13 May 2017,	M. C. Wang	520402170513317LY
1144	Magnoliales	Annonaceae	Miliusa	Miliusa sinensis	Finet & Gagnepain	10842	HGAS	China: Guizhou Province: Chishui City				19 Jun 1977,		77-1641
1145	Magnoliales	Annonaceae	Miliusa	Miliusa sinensis	Finet & Gagnepain	01186996	PE	China: Guizhou Province: Chishui City				26 Jul 1995,	Z. Y. Cao Z. T. Wang	252
1146	Magnoliales	Annonaceae	Miliusa	Miliusa sinensis	Finet & Gagnepain	01186997	PE	China: Guizhou Province: Chishui City				26 Jul 1995,	Z. Y. Cao Z. T. Wang	252
1147	Magnoliales	Annonaceae	Miliusa	Miliusa sinensis	Finet & Gagnepain	01186998	PE	China: Guizhou Province: Chishui City				26 Jul 1995,	Z. Y. Cao Z. T. Wang	252
1148	Magnoliales	Annonaceae	Miliusa	Miliusa sinensis	Finet & Gagnepain	01186999	PE	China: Guizhou Province: Chishui City				26 Jul 1995,	Z. Y. Cao Z. T. Wang	252
1149	Magnoliales	Annonaceae	Miliusa	Miliusa sinensis	Finet & Gagnepain	E00092503T	E	China: Guizhou Province: Guanling County				6 Jun 1900,	Léveillé & Augustin Abel Hector	2091
1150	Magnoliales	Annonaceae	Miliusa	Miliusa sinensis	Finet & Gagnepain	E00092498T	E	China: Guizhou Province: Guanling County				6 Jun 1900,	P. J. Cavalerie	2051
1151	Magnoliales	Annonaceae	Miliusa	Miliusa sinensis	Finet & Gagnepain	E00092500T	E	China: Guizhou Province: Guanling County				6 Jun 1900,	P. J. Cavalerie	2051
1152	Magnoliales	Annonaceae	Miliusa	Miliusa sinensis	Finet & Gagnepain	0079111	IBSC	China: Guizhou Province: Guanling County				5 Dec 1935,	S. W. Feng	1711
1153	Magnoliales	Annonaceae	Miliusa	Miliusa sinensis	Finet & Gagnepain	071523	AU	China: Guizhou Province: Libo County	25.2894°N	107.9465°E	900 m	10 Aug 2009,	J. Lv	9081003
1154	Magnoliales	Annonaceae	Miliusa	Miliusa sinensis	Finet & Gagnepain	071524	AU	China: Guizhou Province: Libo County	25.2894°N	107.9465°E	900 m	10 Aug 2009,	J. Lv	9081003
1155	Magnoliales	Annonaceae	Miliusa	Miliusa sinensis	Finet & Gagnepain	071525	AU	China: Guizhou Province: Libo County	25.2894°N	107.9465°E	900 m	10 Aug 2009,	J. Lv	9081003
1156	Magnoliales	Annonaceae	Miliusa	Miliusa sinensis	Finet & Gagnepain	071526	AU	China: Guizhou Province: Libo County	25.2894°N	107.9465°E	900 m	10 Aug 2009,	J. Lv	9081003
1157	Magnoliales	Annonaceae	Miliusa	Miliusa sinensis	Finet & Gagnepain	071527	AU	China: Guizhou Province: Libo County	25.2894°N	107.9465°E	900 m	10 Aug 2009,	J. Lv	9081003a
1158	Magnoliales	Annonaceae	Miliusa	Miliusa sinensis	Finet & Gagnepain	071528	AU	China: Guizhou Province: Libo County	25.2894°N	107.9465°E	900 m	10 Aug 2009,	J. Lv	9081003a
1159	Magnoliales	Annonaceae	Miliusa	Miliusa sinensis	Finet & Gagnepain	071529	AU	China: Guizhou Province: Libo County	25.2894°N	107.9465°E	900 m	10 Aug 2009,	J. Lv	9081003a
1160	Magnoliales	Annonaceae	Miliusa	Miliusa sinensis	Finet & Gagnepain	071520	AU	China: Guizhou Province: Libo County	25.2894°N	107.9465°E	900 m	10 Aug 2009,	J. Lv	9081004
1161	Magnoliales	Annonaceae	Miliusa	Miliusa sinensis	Finet & Gagnepain	0079038	IBSC	China: Guizhou Province: Libo County			400 m	6 May 1981,	R. B. Jiang	81-0022
1162	Magnoliales	Annonaceae	Miliusa	Miliusa sinensis	Finet & Gagnepain	0079094	IBSC	China: Guizhou Province: Libo County			800-1000 m	8 Apr 1984,	Z. R. Xu	L1187
1163	Magnoliales	Annonaceae	Miliusa	Miliusa sinensis	Finet & Gagnepain	0079092	IBSC	China: Guizhou Province: Libo County			800-1000 m	12 Apr 1984,	Z. R. Xu	L1299
1164	Magnoliales	Annonaceae	Miliusa	Miliusa sinensis	Finet & Gagnepain	0079093	IBSC	China: Guizhou Province: Libo County			750-1000 m	18 Apr 1984,	Z. R. Xu	L1497
1165	Magnoliales	Annonaceae	Miliusa	Miliusa sinensis	Finet & Gagnepain	1502362	KUN	China: Guizhou Province: Libo County				1 Nov 2018,	J. W. Yang et al.	GZBG036B06
1166	Magnoliales	Annonaceae	Miliusa	Miliusa sinensis	Finet & Gagnepain	1557655	KUN	China: Guizhou Province: Libo County				30 Nov 2018,	Z. R. Chen	GZBGCZR003BS002
1167	Magnoliales	Annonaceae	Miliusa	Miliusa sinensis	Finet & Gagnepain	2006678	NF	China: Guizhou Province: Libo County				15 Apr 1983,	X. H. Song	1019
1168	Magnoliales	Annonaceae	Miliusa	Miliusa sinensis	Finet & Gagnepain	01604664	PE	China: Guizhou Province: Libo County			700 m	11 Jul 1981,	Libo Expedition	81-7-0126
1169	Magnoliales	Annonaceae	Miliusa	Miliusa sinensis	Finet & Gagnepain	01602790	PE	China: Guizhou Province: Libo County			720 m	16 Jul 2003,	Y. He	2-260
1170	Magnoliales	Annonaceae	Miliusa	Miliusa sinensis	Finet & Gagnepain	21337	QNUN	China: Guizhou Province: Libo County				2018,	A. Meng	201815327
1171	Magnoliales	Annonaceae	Miliusa	Miliusa sinensis	Finet & Gagnepain	25184	QNUN	China: Guizhou Province: Libo County				17 Apr 2018,	A. Q. Shi	20186059
1172	Magnoliales	Annonaceae	Miliusa	Miliusa sinensis	Finet & Gagnepain	25742	QNUN	China: Guizhou Province: Libo County				2018,	B. W. Chen	20182458
1173	Magnoliales	Annonaceae	Miliusa	Miliusa sinensis	Finet & Gagnepain	19682	QNUN	China: Guizhou Province: Libo County				17 Apr 2018,	F. Luo	201812066
1174	Magnoliales	Annonaceae	Miliusa	Miliusa sinensis	Finet & Gagnepain	23100	QNUN	China: Guizhou Province: Libo County				2018,	G. J. Chen	201811700
1175	Magnoliales	Annonaceae	Miliusa	Miliusa sinensis	Finet & Gagnepain	19469	QNUN	China: Guizhou Province: Libo County				18 Apr 2018,	H. Zhang	201811069
1176	Magnoliales	Annonaceae	Miliusa	Miliusa sinensis	Finet & Gagnepain	26020	QNUN	China: Guizhou Province: Libo County				2018,	L. Chen	20187252
1177	Magnoliales	Annonaceae	Miliusa	Miliusa sinensis	Finet & Gagnepain	27172	QNUN	China: Guizhou Province: Libo County				2018,	M. J. He	20185316
1178	Magnoliales	Annonaceae	Miliusa	Miliusa sinensis	Finet & Gagnepain	28825	QNUN	China: Guizhou Province: Libo County				2018,	M. J. He	20185345
1179	Magnoliales	Annonaceae	Miliusa	Miliusa sinensis	Finet & Gagnepain	21862	QNUN	China: Guizhou Province: Libo County				2018,	M. J. Luo	201813491
1180	Magnoliales	Annonaceae	Miliusa	Miliusa sinensis	Finet & Gagnepain	20512	QNUN	China: Guizhou Province: Libo County				2018,	M. L. Guo	201816032
1181	Magnoliales	Annonaceae	Miliusa	Miliusa sinensis	Finet & Gagnepain	20695	QNUN	China: Guizhou Province: Libo County				2018,	N. Zhou	201817048
1182	Magnoliales	Annonaceae	Miliusa	Miliusa sinensis	Finet & Gagnepain	27088	QNUN	China: Guizhou Province: Libo County				2018,	P. Wang	20185088
1183	Magnoliales	Annonaceae	Miliusa	Miliusa sinensis	Finet & Gagnepain	23473	QNUN	China: Guizhou Province: Libo County				2018,	S. H. Bai	201817571
1184	Magnoliales	Annonaceae	Miliusa	Miliusa sinensis	Finet & Gagnepain	23085	QNUN	China: Guizhou Province: Libo County				2018,	T. W. Li	201811684
1185	Magnoliales	Annonaceae	Miliusa	Miliusa sinensis	Finet & Gagnepain	26162	QNUN	China: Guizhou Province: Libo County				17 Apr 2018,	W. Wang	20187113
1186	Magnoliales	Annonaceae	Miliusa	Miliusa sinensis	Finet & Gagnepain	20038	QNUN	China: Guizhou Province: Libo County				18 Apr 2018,	X. D. Wang	201814081
1187	Magnoliales	Annonaceae	Miliusa	Miliusa sinensis	Finet & Gagnepain	21299	QNUN	China: Guizhou Province: Libo County				2018,	Y. F. Zeng	201815288
1188	Magnoliales	Annonaceae	Miliusa	Miliusa sinensis	Finet & Gagnepain	21334	QNUN	China: Guizhou Province: Libo County				2018,	Y. F. Zeng	201815324
1189	Magnoliales	Annonaceae	Miliusa	Miliusa sinensis	Finet & Gagnepain	19632	QNUN	China: Guizhou Province: Libo County				18 Apr 2018,	Y. L. Zeng	201812081
1190	Magnoliales	Annonaceae	Miliusa	Miliusa sinensis	Finet & Gagnepain	20434	QNUN	China: Guizhou Province: Libo County				2018,	Y. Lei	201816091
1191	Magnoliales	Annonaceae	Miliusa	Miliusa sinensis	Finet & Gagnepain	19457	QNUN	China: Guizhou Province: Libo County				17 Apr 2018,	Y. M. Wu	201811057
1192	Magnoliales	Annonaceae	Miliusa	Miliusa sinensis	Finet & Gagnepain	25512	QNUN	China: Guizhou Province: Libo County				17 Apr 2018,	Y. Q. Ren	20184032
1193	Magnoliales	Annonaceae	Miliusa	Miliusa sinensis	Finet & Gagnepain	25769	QNUN	China: Guizhou Province: Libo County				2018,	Y. R. Tian	20182476
1194	Magnoliales	Annonaceae	Miliusa	Miliusa sinensis	Finet & Gagnepain	25771	QNUN	China: Guizhou Province: Libo County				2018,	Y. R. Tian	20182487
1195	Magnoliales	Annonaceae	Miliusa	Miliusa sinensis	Finet & Gagnepain	21679	QNUN	China: Guizhou Province: Libo County				2018,	Y. Y. Yu	201811319
1196	Magnoliales	Annonaceae	Miliusa	Miliusa sinensis	Finet & Gagnepain	20027	QNUN	China: Guizhou Province: Libo County				18 Apr 2018,	Y. Yang	2018140060
1197	Magnoliales	Annonaceae	Miliusa	Miliusa sinensis	Finet & Gagnepain	22337	QNUN	China: Guizhou Province: Libo County				2018,	Y. Yang	201814417
1198	Magnoliales	Annonaceae	Miliusa	Miliusa sinensis	Finet & Gagnepain	29016	QNUN	China: Guizhou Province: Libo County				2018,	Y. Zhou	QNSY20182587
1199	Magnoliales	Annonaceae	Miliusa	Miliusa sinensis	Finet & Gagnepain	20128	QNUN	China: Guizhou Province: Libo County				2018,	Z. H. Li	201814025
1200	Magnoliales	Annonaceae	Miliusa	Miliusa sinensis	Finet & Gagnepain	27296	QNUN	China: Guizhou Province: Libo County				17 Apr 2018,	Z. J. Duan	20184397
1201	Magnoliales	Annonaceae	Miliusa	Miliusa sinensis	Finet & Gagnepain	8401	SZG	China: Guizhou Province: Libo County				21 May 2010,	H. Wang	10050117
1202	Magnoliales	Annonaceae	Miliusa	Miliusa sinensis	Finet & Gagnepain	8402	SZG	China: Guizhou Province: Libo County				21 May 2010,	H. Wang	10050117
1203	Magnoliales	Annonaceae	Miliusa	Miliusa sinensis	Finet & Gagnepain	8403	SZG	China: Guizhou Province: Libo County				21 May 2010,	H. Wang	10050117
1204	Magnoliales	Annonaceae	Miliusa	Miliusa sinensis	Finet & Gagnepain	40133	GZTM	China: Guizhou Province: Luodian County				20 Apr 2016,	Luodian Expedition	522728160420018LY
1205	Magnoliales	Annonaceae	Miliusa	Miliusa sinensis	Finet & Gagnepain	40134	GZTM	China: Guizhou Province: Luodian County				20 Apr 2016,	Luodian Expedition	522728160420018LY
1206	Magnoliales	Annonaceae	Miliusa	Miliusa sinensis	Finet & Gagnepain	10838	HGAS	China: Guizhou Province: Luodian County				1965,		471
1207	Magnoliales	Annonaceae	Miliusa	Miliusa sinensis	Finet & Gagnepain	10828	HGAS	China: Guizhou Province: Luodian County				6 Apr 1959,	Qiannan Expedition	249
1208	Magnoliales	Annonaceae	Miliusa	Miliusa sinensis	Finet & Gagnepain	10827	HGAS	China: Guizhou Province: Luodian County				7 Apr 1959,	Qiannan Expedition	423
1209	Magnoliales	Annonaceae	Miliusa	Miliusa sinensis	Finet & Gagnepain	10833	HGAS	China: Guizhou Province: Luodian County				6 Apr 1959,	Qiannan Expedition	683
1210	Magnoliales	Annonaceae	Miliusa	Miliusa sinensis	Finet & Gagnepain	2891	IBK	China: Guizhou Province: Luodian County				22 Mar 1960,	Guizhou （Z. S. Zhang & Y. T. Zhang） Expedition	153
1211	Magnoliales	Annonaceae	Miliusa	Miliusa sinensis	Finet & Gagnepain	0079099	IBSC	China: Guizhou Province: Luodian County			200 m	22 Mar 1960,	Guizhou （Z. S. Zhang & Y. T. Zhang） Expedition	153
1212	Magnoliales	Annonaceae	Miliusa	Miliusa sinensis	Finet & Gagnepain	0677457	KUN	China: Guizhou Province: Luodian County				6 Apr 1955,	Qiannan Expedition	245
1213	Magnoliales	Annonaceae	Miliusa	Miliusa sinensis	Finet & Gagnepain	0677462	KUN	China: Guizhou Province: Luodian County			600 m	6 Apr 1959,	Qiannan Expedition	249
1214	Magnoliales	Annonaceae	Miliusa	Miliusa sinensis	Finet & Gagnepain	0677376	KUN	China: Guizhou Province: Luodian County			650 m	12 Apr 1959,	Qiannan Expedition	435
1215	Magnoliales	Annonaceae	Miliusa	Miliusa sinensis	Finet & Gagnepain	0677459	KUN	China: Guizhou Province: Luodian County				6 Apr 1959,	Qiannan Expedition	683
1216	Magnoliales	Annonaceae	Miliusa	Miliusa sinensis	Finet & Gagnepain	0676953	KUN	China: Guizhou Province: Luodian County				3 May 1991,	Yunnan, Guizhou & Guangxi Expedition	40087
1217	Magnoliales	Annonaceae	Miliusa	Miliusa sinensis	Finet & Gagnepain	0676950	KUN	China: Guizhou Province: Luodian County				4 May 1991,	Yunnan, Guizhou & Guangxi Expedition	40096
1218	Magnoliales	Annonaceae	Miliusa	Miliusa sinensis	Finet & Gagnepain	0676951	KUN	China: Guizhou Province: Luodian County				8 May 1991,	Yunnan, Guizhou & Guangxi Expedition	40287
1219	Magnoliales	Annonaceae	Miliusa	Miliusa sinensis	Finet & Gagnepain	0676666	KUN	China: Guizhou Province: Luodian County				16 May 1991,	Yunnan, Guizhou & Guangxi Expedition	40520
1220	Magnoliales	Annonaceae	Miliusa	Miliusa sinensis	Finet & Gagnepain	0676954	KUN	China: Guizhou Province: Luodian County				18 May 1991,	Yunnan, Guizhou & Guangxi Expedition	40579
1221	Magnoliales	Annonaceae	Miliusa	Miliusa sinensis	Finet & Gagnepain	01187006	PE	China: Guizhou Province: Luodian County			220 m	22 Mar 1960,	Guizhou （Z. S. Zhang & Y. T. Zhang） Expedition	153
1222	Magnoliales	Annonaceae	Miliusa	Miliusa sinensis	Finet & Gagnepain	01864062	PE	China: Guizhou Province: Luodian County				6 Apr 1959,	Qiannan Expedition	245
1223	Magnoliales	Annonaceae	Miliusa	Miliusa sinensis	Finet & Gagnepain	01187020	PE	China: Guizhou Province: Luodian County			600 m	6 Apr 1959,	Qiannan Expedition	249
1224	Magnoliales	Annonaceae	Miliusa	Miliusa sinensis	Finet & Gagnepain	01187075	PE	China: Guizhou Province: Luodian County			600 m	6 Apr 1959,	Qiannan Expedition	249
1225	Magnoliales	Annonaceae	Miliusa	Miliusa sinensis	Finet & Gagnepain	01187013	PE	China: Guizhou Province: Luodian County			650 m	12 Apr 1959,	Qiannan Expedition	435
1226	Magnoliales	Annonaceae	Miliusa	Miliusa sinensis	Finet & Gagnepain	01864061	PE	China: Guizhou Province: Luodian County				12 Apr 1959,	Qiannan Expedition	435
1227	Magnoliales	Annonaceae	Miliusa	Miliusa sinensis	Finet & Gagnepain	02055876	PE	China: Guizhou Province: Luodian County				12 Apr 1959,	Qiannan Expedition	435
1228	Magnoliales	Annonaceae	Miliusa	Miliusa sinensis	Finet & Gagnepain	01186995	PE	China: Guizhou Province: Luodian County				6 Apr 1959,	Qiannan Expedition	683
1229	Magnoliales	Annonaceae	Miliusa	Miliusa sinensis	Finet & Gagnepain	01187019	PE	China: Guizhou Province: Luodian County				6 Apr 1959,	Qiannan Expedition	683
1230	Magnoliales	Annonaceae	Miliusa	Miliusa sinensis	Finet & Gagnepain	18012	GZAC	China: Guizhou Province: Wangmo County				18 Jul 1985,	Guizhou Agricultural College Expedition	望-1-35
1231	Magnoliales	Annonaceae	Miliusa	Miliusa sinensis	Finet & Gagnepain	18010	GZAC	China: Guizhou Province: Wangmo County				22 Jul 1985,	K. M. Lan	望-2-114
1232	Magnoliales	Annonaceae	Miliusa	Miliusa sinensis	Finet & Gagnepain	18011	GZAC	China: Guizhou Province: Wangmo County				22 Jul 1985,	K. M. Lan	望-2-114
1233	Magnoliales	Annonaceae	Miliusa	Miliusa sinensis	Finet & Gagnepain	10843	HGAS	China: Guizhou Province: Wangmo County				29 Jun 1973,		46
1234	Magnoliales	Annonaceae	Miliusa	Miliusa sinensis	Finet & Gagnepain	10892	HGAS	China: Guizhou Province: Wangmo County				15 Jun 1982,	D. Q. Liu	408
1235	Magnoliales	Annonaceae	Miliusa	Miliusa sinensis	Finet & Gagnepain	0079098	IBSC	China: Guizhou Province: Wangmo County			700 m	27 Apr 1960,	Guizhou （Z. S. Zhang & Y. T. Zhang） Expedition	1373
1236	Magnoliales	Annonaceae	Miliusa	Miliusa sinensis	Finet & Gagnepain	0079097	IBSC	China: Guizhou Province: Wangmo County			440 m	18 Apr 1960,	Guizhou （Z. S. Zhang & Y. T. Zhang） Expedition	1681
1237	Magnoliales	Annonaceae	Miliusa	Miliusa sinensis	Finet & Gagnepain	01187005	PE	China: Guizhou Province: Wangmo County			600 m	25 Apr 1960,	Anshun Expedition	1957
1238	Magnoliales	Annonaceae	Miliusa	Miliusa sinensis	Finet & Gagnepain	01602792	PE	China: Guizhou Province: Wangmo County			550 m	23 Jul 2003,	G. F. Wang	1-0603
1239	Magnoliales	Annonaceae	Miliusa	Miliusa sinensis	Finet & Gagnepain	01602791	PE	China: Guizhou Province: Wangmo County			600 m	23 Jul 2003,	G. F. Wang	1-0609
1240	Magnoliales	Annonaceae	Miliusa	Miliusa sinensis	Finet & Gagnepain	01187001	PE	China: Guizhou Province: Wangmo County			700 m	27 Apr 1960,	Guizhou （Z. S. Zhang & Y. T. Zhang） Expedition	1373
1241	Magnoliales	Annonaceae	Miliusa	Miliusa sinensis	Finet & Gagnepain	01187002	PE	China: Guizhou Province: Wangmo County			440 m	18 Apr 1960,	Guizhou （Z. S. Zhang & Y. T. Zhang） Expedition	1681
1242	Magnoliales	Annonaceae	Miliusa	Miliusa sinensis	Finet & Gagnepain	01187003	PE	China: Guizhou Province: Wangmo County			440 m	18 Apr 1960,	Guizhou （Z. S. Zhang & Y. T. Zhang） Expedition	1712
1243	Magnoliales	Annonaceae	Miliusa	Miliusa sinensis	Finet & Gagnepain	13243	SN	China: Guizhou Province: Wangmo County				12 Sept 1936,	S. W. Deng	90833
1244	Magnoliales	Annonaceae	Miliusa	Miliusa sinensis	Finet & Gagnepain	10891	HGAS	China: Guizhou Province: Xingren County				22 Dec 1981,	C. Z. Dang	1525
1245	Magnoliales	Annonaceae	Miliusa	Miliusa sinensis	Finet & Gagnepain	10832	HGAS	China: Guizhou Province: Xingren County				10 Jul 1960,	Guizhou （Z. S. Zhang & Y. T. Zhang） Expedition	5966
1246	Magnoliales	Annonaceae	Miliusa	Miliusa sinensis	Finet & Gagnepain	10831	HGAS	China: Guizhou Province: Xingren County				12 Aug 1960,	Guizhou （Z. S. Zhang & Y. T. Zhang） Expedition	806
1247	Magnoliales	Annonaceae	Miliusa	Miliusa sinensis	Finet & Gagnepain	10830	HGAS	China: Guizhou Province: Xingren County				28 Aug 1960,	Guizhou （Z. S. Zhang & Y. T. Zhang） Expedition	8872
1248	Magnoliales	Annonaceae	Miliusa	Miliusa sinensis	Finet & Gagnepain	2892	IBK	China: Guizhou Province: Xingren County				28 Aug 1960,	Guizhou （Z. S. Zhang & Y. T. Zhang） Expedition	8837
1249	Magnoliales	Annonaceae	Miliusa	Miliusa sinensis	Finet & Gagnepain	0079105	IBSC	China: Guizhou Province: Xingren County			1300 m	11 Jul 1960,	Guizhou （Z. S. Zhang & Y. T. Zhang） Expedition	6926
1250	Magnoliales	Annonaceae	Miliusa	Miliusa sinensis	Finet & Gagnepain	0079104	IBSC	China: Guizhou Province: Xingren County			700 m	12 Aug 1960,	Guizhou （Z. S. Zhang & Y. T. Zhang） Expedition	8106
1251	Magnoliales	Annonaceae	Miliusa	Miliusa sinensis	Finet & Gagnepain	0079112	IBSC	China: Guizhou Province: Xingren County			1250 m	28 Aug 1960,	Guizhou （Z. S. Zhang & Y. T. Zhang） Expedition	8837
1252	Magnoliales	Annonaceae	Miliusa	Miliusa sinensis	Finet & Gagnepain	0079108	IBSC	China: Guizhou Province: Xingren County			1200 m	28 Aug 1960,	Guizhou （Z. S. Zhang & Y. T. Zhang） Expedition	8872
1253	Magnoliales	Annonaceae	Miliusa	Miliusa sinensis	Finet & Gagnepain	01187009	PE	China: Guizhou Province: Xingren County			900 m	14 Jul 1986,	C. Z. Dang & P. Dang	521
1254	Magnoliales	Annonaceae	Miliusa	Miliusa sinensis	Finet & Gagnepain	01187010	PE	China: Guizhou Province: Xingren County			900 m	14 Jul 1986,	C. Z. Dang & P. Dang	521
1255	Magnoliales	Annonaceae	Miliusa	Miliusa sinensis	Finet & Gagnepain	01187015	PE	China: Guizhou Province: Xingren County			700 m	12 Aug 1960,	Guizhou （Z. S. Zhang & Y. T. Zhang） Expedition	8106
1256	Magnoliales	Annonaceae	Miliusa	Miliusa sinensis	Finet & Gagnepain	01187017	PE	China: Guizhou Province: Xingren County			1200 m	28 Aug 1960,	Guizhou （Z. S. Zhang & Y. T. Zhang） Expedition	8872
1257	Magnoliales	Annonaceae	Miliusa	Miliusa sinensis	Finet & Gagnepain	0079102	IBSC	China: Guizhou Province: Xingyi City			1000 m	11 Jul 1960,	Guizhou （Z. S. Zhang & Y. T. Zhang） Expedition	6287
1258	Magnoliales	Annonaceae	Miliusa	Miliusa sinensis	Finet & Gagnepain	0677458	KUN	China: Guizhou Province: Xingyi City			900 m	8 Aug 1959,	Anshun Expedition	712
1259	Magnoliales	Annonaceae	Miliusa	Miliusa sinensis	Finet & Gagnepain	01186993	PE	China: Guizhou Province: Xingyi City			900 m	8 Aug 1959,	Anshun Expedition	712
1260	Magnoliales	Annonaceae	Miliusa	Miliusa sinensis	Finet & Gagnepain	01187016	PE	China: Guizhou Province: Xingyi City			900 m	8 Aug 1959,	Anshun Expedition	712
1261	Magnoliales	Annonaceae	Miliusa	Miliusa sinensis	Finet & Gagnepain	01187007	PE	China: Guizhou Province: Xingyi City				19 Aug 1929,	B. Q. Zhong	1690
1262	Magnoliales	Annonaceae	Miliusa	Miliusa sinensis	Finet & Gagnepain	01187018	PE	China: Guizhou Province: Xingyi City			1000 m	11 Jul 1960,	Guizhou （Z. S. Zhang & Y. T. Zhang） Expedition	6287
1263	Magnoliales	Annonaceae	Miliusa	Miliusa sinensis	Finet & Gagnepain	01187014	PE	China: Guizhou Province: Xingyi City			1300 m	11 Jul 1960,	Guizhou （Z. S. Zhang & Y. T. Zhang） Expedition	6926
1264	Magnoliales	Annonaceae	Miliusa	Miliusa sinensis	Finet & Gagnepain	01864063	PE	China: Guizhou Province: Xingyi City				6 Jul 1959,	Qiannan Expedition	712
1265	Magnoliales	Annonaceae	Miliusa	Miliusa sinensis	Finet & Gagnepain	11477	GFS	China: Guizhou Province: Xiuwen County				24 Jun 1996,	94 Senbao Class	0
1266	Magnoliales	Annonaceae	Miliusa	Miliusa sinensis	Finet & Gagnepain	2915	IBK	China: Guizhou Province: Zhenfeng County				12 Sept 1936,	S. W. Deng	90833
1267	Magnoliales	Annonaceae	Miliusa	Miliusa sinensis	Finet & Gagnepain	2909	IBK	China: Guizhou Province: Zhenfeng County				12 Sept 1936,	S. W. Tang	90833B
1268	Magnoliales	Annonaceae	Miliusa	Miliusa sinensis	Finet & Gagnepain	0079090	IBSC	China: Guizhou Province: Zhenfeng County				12 Sept 1936,	S. W. Deng	90833
1269	Magnoliales	Annonaceae	Miliusa	Miliusa sinensis	Finet & Gagnepain	0079109	IBSC	China: Guizhou Province: Zhenfeng County				12 Sept 1936,	S. W. Deng	90833B
1270	Magnoliales	Annonaceae	Miliusa	Miliusa sinensis	Finet & Gagnepain	01602813	PE	China: Guizhou Province: Zhenfeng County			700 m	21 May 2004,	G. F. Wang	109
1271	Magnoliales	Annonaceae	Miliusa	Miliusa sinensis	Finet & Gagnepain	002009	HITBC	China: Yunnan Province: Funing County			1000 m	30 Apr 1940,	C. W. Wang	88999
1272	Magnoliales	Annonaceae	Miliusa	Miliusa sinensis	Finet & Gagnepain	074319	HITBC	China: Yunnan Province: Funing County				16 Aug 1961,	S. G. Wu	3685
1273	Magnoliales	Annonaceae	Miliusa	Miliusa sinensis	Finet & Gagnepain	0079025	IBSC	China: Yunnan Province: Funing County			1000 m	30 Apr 1940,	C. W. Wang	88999
1274	Magnoliales	Annonaceae	Miliusa	Miliusa sinensis	Finet & Gagnepain	0677434	KUN	China: Yunnan Province: Funing County				8 Apr 1940,	C. W. Wang	88174
1275	Magnoliales	Annonaceae	Miliusa	Miliusa sinensis	Finet & Gagnepain	0677431	KUN	China: Yunnan Province: Funing County				17 Apr 1940,	C. W. Wang	88625
1276	Magnoliales	Annonaceae	Miliusa	Miliusa sinensis	Finet & Gagnepain	0677437	KUN	China: Yunnan Province: Funing County				25 Apr 1940,	C. W. Wang	88874
1277	Magnoliales	Annonaceae	Miliusa	Miliusa sinensis	Finet & Gagnepain	0677436	KUN	China: Yunnan Province: Funing County			1000 m	30 Apr 1940,	C. W. Wang	88999
1278	Magnoliales	Annonaceae	Miliusa	Miliusa sinensis	Finet & Gagnepain	0677428	KUN	China: Yunnan Province: Funing County				22 Oct 1984,	G. M. Feng et al.	172
1279	Magnoliales	Annonaceae	Miliusa	Miliusa sinensis	Finet & Gagnepain	0677442	KUN	China: Yunnan Province: Funing County				16 Aug 1961,	S. G. Wu	3685
1280	Magnoliales	Annonaceae	Miliusa	Miliusa sinensis	Finet & Gagnepain	1559610	KUN	China: Yunnan Province: Funing County				16 Jul 2019,	S. Y. Xiao et al.	KIBGX081B13
1281	Magnoliales	Annonaceae	Miliusa	Miliusa sinensis	Finet & Gagnepain	2006681	NF	China: Yunnan Province: Funing County			1000 m	30 Apr 1940,	C. W. Wang	88999
1282	Magnoliales	Annonaceae	Miliusa	Miliusa sinensis	Finet & Gagnepain	01187033	PE	China: Yunnan Province: Funing County			600 m	8 Apr 1940,	C. W. Wang & Y. Liu	88174
1283	Magnoliales	Annonaceae	Miliusa	Miliusa sinensis	Finet & Gagnepain	01187032	PE	China: Yunnan Province: Funing County			500 m	17 Apr 1940,	C. W. Wang & Y. Liu	88625
1284	Magnoliales	Annonaceae	Miliusa	Miliusa sinensis	Finet & Gagnepain	01187031	PE	China: Yunnan Province: Funing County			1000 m	25 Apr 1940,	C. W. Wang & Y. Liu	88874
1285	Magnoliales	Annonaceae	Miliusa	Miliusa sinensis	Finet & Gagnepain	01187030	PE	China: Yunnan Province: Funing County			1000 m	30 Apr 1940,	C. W. Wang & Y. Liu	88999
1286	Magnoliales	Annonaceae	Miliusa	Miliusa sinensis	Finet & Gagnepain	101144	HITBC	China: Yunnan Province: Guangnan County	23.39°N	105.29°E	1200 m	18 Oct 2002,	H. Wang	6516
1287	Magnoliales	Annonaceae	Miliusa	Miliusa sinensis	Finet & Gagnepain	01647032	PE	China: Yunnan Province: Guangnan County			1200 m	18 Oct 2002,	H. Wang	6516
1288	Magnoliales	Annonaceae	Miliusa	Miliusa sinensis	Finet & Gagnepain	071566	AU	China: Yunnan Province: Mengla County	21.9189°N	101.2744°E	583 m	7 Apr 2017,	X. L. Hou & R. P. Zhang	90589
1289	Magnoliales	Annonaceae	Miliusa	Miliusa sinensis	Finet & Gagnepain	071567	AU	China: Yunnan Province: Mengla County	21.9189°N	101.2744°E	583 m	7 Apr 2017,	X. L. Hou & R. P. Zhang	90589
1290	Magnoliales	Annonaceae	Miliusa	Miliusa sinensis	Finet & Gagnepain	071568	AU	China: Yunnan Province: Mengla County	21.9189°N	101.2744°E	583 m	7 Apr 2017,	X. L. Hou & R. P. Zhang	90589
1291	Magnoliales	Annonaceae	Miliusa	Miliusa sinensis	Finet & Gagnepain	0026061	HITBC	China: Yunnan Province: Mengla County				29 Jun 2017,	C. Y. Sheng	C400787
1292	Magnoliales	Annonaceae	Miliusa	Miliusa sinensis	Finet & Gagnepain	1510929	KUN	China: Yunnan Province: Shizong County				12 Jul 2020,	E. D. Liu & C. H. Wang	LED9730
1293	Magnoliales	Annonaceae	Miliusa	Miliusa sinensis	Finet & Gagnepain	1510930	KUN	China: Yunnan Province: Shizong County				12 Jul 2020,	E. D. Liu & C. H. Wang	LED9730
1294	Magnoliales	Annonaceae	Miliusa	Miliusa sinensis	Finet & Gagnepain	0677352	KUN	China: Yunnan Province: Xichou County				6 May 1964,	S. Z. Wang	142
1295	Magnoliales	Annonaceae	Miliusa	Miliusa sinensis	Finet & Gagnepain	0677350	KUN	China: Yunnan Province: Xichou County				2 Jun 1964,	S. Z. Wang	608
1296	Magnoliales	Annonaceae	Miliusa	Miliusa sinensis	Finet & Gagnepain	00118711	LBG	China: Yunnan Province: Xichou County				6 May 1964,	S. Z. Wang	142
1297	Magnoliales	Annonaceae	Miliusa	Miliusa sinensis	Finet & Gagnepain	002002	HITBC	China: Yunnan Province: Yuanjiang County				23 May 1984,	G. D. Tao	38442
1298	Magnoliales	Annonaceae	Miliusa	Miliusa sinensis	Finet & Gagnepain	002005	HITBC	China: Yunnan Province: Yuanjiang County				23 May 1984,	G. D. Tao	38442
1299	Magnoliales	Annonaceae	Miliusa	Miliusa sinensis	Finet & Gagnepain	002003	HITBC	China: Yunnan Province: Yuanjiang County				26 May 1984,	G. D. Tao	38541
1300	Magnoliales	Annonaceae	Miliusa	Miliusa sinensis	Finet & Gagnepain	063917	HITBC	China: Yunnan Province: Yuanjiang County				7 Jun 1984,	G. D. Tao	38853
1301	Magnoliales	Annonaceae	Miliusa	Miliusa sinensis	Finet & Gagnepain	096013	HITBC	China: Yunnan Province: Yuanjiang County				7 Jun 1984,	G. D. Tao	38853
1302	Magnoliales	Annonaceae	Miliusa	Miliusa sinensis	Finet & Gagnepain	1292518	KUN	China: Yunnan Province: Yuanjiang County				26 May 1984,	G. D. Tao	38541
1303	Magnoliales	Annonaceae	Miliusa	Miliusa sinensis	Finet & Gagnepain	1292517	KUN	China: Yunnan Province: Yuanjiang County				7 Jun 1984,	G. D. Tao	38853
1304	Magnoliales	Annonaceae	Miliusa	Miliusa sinensis	Finet & Gagnepain	1292520	KUN	China: Yunnan Province: Yuanjiang County				7 Jun 1984,	G. D. Tao	38853
1305	Magnoliales	Annonaceae	Miliusa	Miliusa thorelii	Finet & Gagnepain	0020118	HITBC	China: Yunnan Province:					Z. L. Bai
1306	Magnoliales	Annonaceae	Miliusa	Miliusa thorelii	Finet & Gagnepain	0020119	HITBC	China: Yunnan Province:					Z. L. Bai
1307	Magnoliales	Annonaceae	Miliusa	Miliusa thorelii	Finet & Gagnepain	01187067	PE	China: Yunnan Province: Jinghong City			800 m	28 May 1980,	K. S. Chow et al.	80036
1308	Magnoliales	Annonaceae	Miliusa	Miliusa thorelii	Finet & Gagnepain	0028368	HITBC	China: Yunnan Province: Menghai County				25 May 2013,	J. W. Li	3165
1309	Magnoliales	Annonaceae	Miliusa	Miliusa thorelii	Finet & Gagnepain	0028398	HITBC	China: Yunnan Province: Menghai County				9 Jun 2013,	J. W. Li	3247
1310	Magnoliales	Annonaceae	Miliusa	Miliusa thorelii	Finet & Gagnepain	0028773	HITBC	China: Yunnan Province: Menghai County				10 Aug 2014,	J. W. Li	4140
1311	Magnoliales	Annonaceae	Miliusa	Miliusa thorelii	Finet & Gagnepain	1251880	KUN	China: Yunnan Province: Menghai County				25 May 2013,	Li-Jianwu	3165
1312	Magnoliales	Annonaceae	Miliusa	Miliusa thorelii	Finet & Gagnepain	1252044	KUN	China: Yunnan Province: Menghai County				9 Jun 2013,	Li-Jianwu	3247
1313	Magnoliales	Annonaceae	Miliusa	Miliusa thorelii	Finet & Gagnepain	079274	AU	China: Yunnan Province: Mengla County	21.625231°N	101.58645°E	750 m	28 Apr 2011,	X. L. Hou & T. X. Sun	11042806
1314	Magnoliales	Annonaceae	Miliusa	Miliusa thorelii	Finet & Gagnepain	079275	AU	China: Yunnan Province: Mengla County	21.625231°N	101.58645°E	750 m	28 Apr 2011,	X. L. Hou & T. X. Sun	11042806
1315	Magnoliales	Annonaceae	Miliusa	Miliusa thorelii	Finet & Gagnepain	079276	AU	China: Yunnan Province: Mengla County	21.625231°N	101.58645°E	750 m	28 Apr 2011,	X. L. Hou & T. X. Sun	11042806
1316	Magnoliales	Annonaceae	Miliusa	Miliusa thorelii	Finet & Gagnepain	079269	AU	China: Yunnan Province: Mengla County				28 Oct 2008,	X. L. Hou & T. X. Sun	8102805
1317	Magnoliales	Annonaceae	Miliusa	Miliusa thorelii	Finet & Gagnepain	079270	AU	China: Yunnan Province: Mengla County				28 Oct 2008,	X. L. Hou & T. X. Sun	8102805
1318	Magnoliales	Annonaceae	Miliusa	Miliusa thorelii	Finet & Gagnepain	079271	AU	China: Yunnan Province: Mengla County				28 Oct 2008,	X. L. Hou & T. X. Sun	8102805
1319	Magnoliales	Annonaceae	Miliusa	Miliusa thorelii	Finet & Gagnepain	079272	AU	China: Yunnan Province: Mengla County				28 Oct 2008,	X. L. Hou & T. X. Sun	8102805
1320	Magnoliales	Annonaceae	Miliusa	Miliusa thorelii	Finet & Gagnepain	079273	AU	China: Yunnan Province: Mengla County				28 Oct 2008,	X. L. Hou & T. X. Sun	8102805
1321	Magnoliales	Annonaceae	Miliusa	Miliusa thorelii	Finet & Gagnepain	079763	AU	China: Yunnan Province: Mengla County				28 Oct 2008,	X. L. Hou & T. X. Sun	8102806
1322	Magnoliales	Annonaceae	Miliusa	Miliusa thorelii	Finet & Gagnepain	079764	AU	China: Yunnan Province: Mengla County				28 Oct 2008,	X. L. Hou & T. X. Sun	8102806
1323	Magnoliales	Annonaceae	Miliusa	Miliusa thorelii	Finet & Gagnepain	079765	AU	China: Yunnan Province: Mengla County				28 Oct 2008,	X. L. Hou & T. X. Sun	8102806
1324	Magnoliales	Annonaceae	Miliusa	Miliusa thorelii	Finet & Gagnepain	0030696	HITBC	China: Yunnan Province: Mengla County				12 Jun 2019,	C. Y. Sheng	C400854
1325	Magnoliales	Annonaceae	Miliusa	Miliusa thorelii	Finet & Gagnepain	000585	HITBC	China: Yunnan Province: Mengla County				28 Apr 1977,	G. D. Tao	9176
1326	Magnoliales	Annonaceae	Miliusa	Miliusa thorelii	Finet & Gagnepain	060850	HITBC	China: Yunnan Province: Mengla County				Jun 1992,	H. Wang	55
1327	Magnoliales	Annonaceae	Miliusa	Miliusa thorelii	Finet & Gagnepain	102705	HITBC	China: Yunnan Province: Mengla County				23 May 2002,	H. Wang	5671
1328	Magnoliales	Annonaceae	Miliusa	Miliusa thorelii	Finet & Gagnepain	064237	HITBC	China: Yunnan Province: Mengla County				Jun 1991,	H. Wang	63
1329	Magnoliales	Annonaceae	Miliusa	Miliusa thorelii	Finet & Gagnepain	064107	HITBC	China: Yunnan Province: Mengla County				Jun 1991,	H. Wang	69
1330	Magnoliales	Annonaceae	Miliusa	Miliusa thorelii	Finet & Gagnepain	058951	HITBC	China: Yunnan Province: Mengla County				Jun 1991,	H. Wang	94
1331	Magnoliales	Annonaceae	Miliusa	Miliusa thorelii	Finet & Gagnepain	062895	HITBC	China: Yunnan Province: Mengla County				10 Dec 1988,	H. Zhu & H. Wang	2125
1332	Magnoliales	Annonaceae	Miliusa	Miliusa thorelii	Finet & Gagnepain	062867	HITBC	China: Yunnan Province: Mengla County				Jan 1989,	H. Zhu & H. Wang	2416
1333	Magnoliales	Annonaceae	Miliusa	Miliusa thorelii	Finet & Gagnepain	001842	HITBC	China: Yunnan Province: Mengla County				2 Dec 1983,	Kaochadui	34868
1334	Magnoliales	Annonaceae	Miliusa	Miliusa thorelii	Finet & Gagnepain	001843	HITBC	China: Yunnan Province: Mengla County				5 Dec 1983,	Kaochadui	34965
1335	Magnoliales	Annonaceae	Miliusa	Miliusa thorelii	Finet & Gagnepain	057584	HITBC	China: Yunnan Province: Mengla County				3 Sept 1959,	S. J. Pei	59-9766
1336	Magnoliales	Annonaceae	Miliusa	Miliusa thorelii	Finet & Gagnepain	001956	HITBC	China: Yunnan Province: Mengla County				12 Jul 1972,	Y. H. Li	8459
1337	Magnoliales	Annonaceae	Miliusa	Miliusa thorelii	Finet & Gagnepain	0116348	IBSC	China: Yunnan Province: Mengla County			700米 m	27 Dec 2001,	N. L. Chen	0107
1338	Magnoliales	Annonaceae	Miliusa	Miliusa thorelii	Finet & Gagnepain	0677566	KUN	China: Yunnan Province: Mengla County				23 Sept 1959,	S. J. Pei	10358
1339	Magnoliales	Annonaceae	Miliusa	Miliusa thorelii	Finet & Gagnepain	02370085	PE	China: Yunnan Province: Mengla County			566 m	16 Aug 2021,	B. Yang	YB1061
1340	Magnoliales	Annonaceae	Miliusa	Miliusa thorelii	Finet & Gagnepain	02374662	PE	China: Yunnan Province: Mengla County			566 m	16 Aug 2021,	B. Yang	YB1061
1341	Magnoliales	Annonaceae	Miliusa	Miliusa thorelii	Finet & Gagnepain	01187065	PE	China: Yunnan Province: Mengla County			800 m	Nov 1936,	C. W. Wang	80437
1342	Magnoliales	Annonaceae	Miliusa	Miliusa thorelii	Finet & Gagnepain	01187066	PE	China: Yunnan Province: Mengla County			800 m	Nov 1936,	C. W. Wang	80437
1343	Magnoliales	Annonaceae	Miliusa	Miliusa thorelii	Finet & Gagnepain	01864030	PE	China: Yunnan Province: Mengla County				23 May 2002,	H. Wang	5671
1344	Magnoliales	Annonaceae	Miliusa	Miliusa thorelii	Finet & Gagnepain	01864031	PE	China: Yunnan Province: Mengla County				23 May 2002,	H. Wang	5671
1345	Magnoliales	Annonaceae	Miliusa	Miliusa thorelii	Finet & Gagnepain	02444319	PE	China: Yunnan Province: Mengla County	21.405209°N	101.443181°E	591 m	9 Oct 2020,	J. W. Li	6236
1346	Magnoliales	Annonaceae	Miliusa	Miliusa thorelii	Finet & Gagnepain	02444320	PE	China: Yunnan Province: Mengla County	21.405209°N	101.443181°E	591 m	9 Oct 2020,	J. W. Li	6236
1347	Magnoliales	Annonaceae	Miliusa	Miliusa thorelii	Finet & Gagnepain	02417564	PE	China: Yunnan Province: Yingjiang County	24.77126°N	97.59167°E	397 m	21 Mar 2023,	J. W. Li et al.	WPY932
1348	Magnoliales	Annonaceae	Miliusa	Miliusa thorelii	Finet & Gagnepain	0028280	HITBC	Laos: Luang Prabang Province:				17 Dec 2012,	J. W. Li et al.	2883
1349	Magnoliales	Annonaceae	Miliusa	Miliusa thorelii	Finet & Gagnepain	01187041	PE	Thailand			600 m	18 Aug 1995,	J. F. Maxwell	95-513
1350	Magnoliales	Annonaceae	Miliusa	Miliusa xiaoboi	X. L Hou & Z. Y. Shi	0677418	KUN	China: Yunnan Province: Funing County				11 Oct 1965,	Wenshan Group	79
1351	Magnoliales	Annonaceae	Miliusa	Miliusa xiaoboi	X. L Hou & Z. Y. Shi	01187084	PE	China: Yunnan Province: Funing County			1350 m	11 Oct 1965,	65-Wenshan Group	079
1352	Magnoliales	Annonaceae	Miliusa	Miliusa xiaoboi	X. L Hou & Z. Y. Shi	061446	HITBC	China: Yunnan Province: Jinghong City				5 Dec 1993,	H. Wang & B. G. Li	110
1353	Magnoliales	Annonaceae	Miliusa	Miliusa xiaoboi	X. L Hou & Z. Y. Shi	001975	HITBC	China: Yunnan Province: Jinghong City			1430 m	10 Dec 1961,	Y. H. Li	3816
1354	Magnoliales	Annonaceae	Miliusa	Miliusa xiaoboi	X. L Hou & Z. Y. Shi	001972	HITBC	China: Yunnan Province: Jinghong City				11 Dec 1961,	Y. H. Li	3830
1355	Magnoliales	Annonaceae	Miliusa	Miliusa xiaoboi	X. L Hou & Z. Y. Shi	2886	IBK	China: Yunnan Province: Jinghong City			1430 m	10 Dec 1961,	Y. H. Li	3816
1356	Magnoliales	Annonaceae	Miliusa	Miliusa xiaoboi	X. L Hou & Z. Y. Shi	0079031	IBSC	China: Yunnan Province: Jinghong City			1420 m	11 Dec 1961,	Y. H. Li	003830
1357	Magnoliales	Annonaceae	Miliusa	Miliusa xiaoboi	X. L Hou & Z. Y. Shi	0079035	IBSC	China: Yunnan Province: Jinghong City			1430 m	10 Dec 1961,	Y. H. Li	3816
1358	Magnoliales	Annonaceae	Miliusa	Miliusa xiaoboi	X. L Hou & Z. Y. Shi	0027412	HITBC	China: Yunnan Province: Malipo County				27 Oct 2015,	Malipo Expedition	5326240595
1359	Magnoliales	Annonaceae	Miliusa	Miliusa xiaoboi	X. L Hou & Z. Y. Shi	1495001	KUN	China: Yunnan Province: Malipo County	23.491386°N	105.16543°E	1416 m	17 Dec 2019,	E. D. Liu & J. Zhou et al.	LED9379
1360	Magnoliales	Annonaceae	Miliusa	Miliusa xiaoboi	X. L Hou & Z. Y. Shi	0677344	KUN	China: Yunnan Province: Malipo County				22 Nov 1947,	G. M. Feng	13549
1361	Magnoliales	Annonaceae	Miliusa	Miliusa xiaoboi	X. L Hou & Z. Y. Shi	2006680	NF	China: Yunnan Province: Malipo County				3 Jan 1940,	C. W. Wang	86106
1362	Magnoliales	Annonaceae	Miliusa	Miliusa xiaoboi	X. L Hou & Z. Y. Shi	01187083	PE	China: Yunnan Province: Malipo County				3 Jan 1940,	C. W. Wang & Y. Liu	86106
1363	Magnoliales	Annonaceae	Miliusa	Miliusa xiaoboi	X. L Hou & Z. Y. Shi	01187079	PE	China: Yunnan Province: Malipo County			1500 m	22 Nov 1947,	K. M. Feng	13549
1364	Magnoliales	Annonaceae	Miliusa	Miliusa xiaoboi	X. L Hou & Z. Y. Shi	0026128	HITBC	China: Yunnan Province: Mengla County					C. F. Xiao	C040027
1365	Magnoliales	Annonaceae	Miliusa	Miliusa xiaoboi	X. L Hou & Z. Y. Shi	0026131	HITBC	China: Yunnan Province: Mengla County					C. F. Xiao	C040027
1366	Magnoliales	Annonaceae	Miliusa	Miliusa xiaoboi	X. L Hou & Z. Y. Shi	0027833	HITBC	China: Yunnan Province: Mengla County				5 Sept 2012,	J. W. Li	1830
1367	Magnoliales	Annonaceae	Miliusa	Miliusa xiaoboi	X. L Hou & Z. Y. Shi	001963	HITBC	China: Yunnan Province: Mengla County	21.5°N	101.21°E	650 m	31 Jan 1978,	P. Q. Wang	11113
1368	Magnoliales	Annonaceae	Miliusa	Miliusa xiaoboi	X. L Hou & Z. Y. Shi	001966	HITBC	China: Yunnan Province: Mengla County	21.54°N	101.13°E	700 m	12 May 1973,	Y. H. Li	8482
1369	Magnoliales	Annonaceae	Miliusa	Miliusa xiaoboi	X. L Hou & Z. Y. Shi	0079033	IBSC	China: Yunnan Province: Mengla County			1000 m	Oct 1936,	C. W. Wang	79984
1370	Magnoliales	Annonaceae	Miliusa	Miliusa xiaoboi	X. L Hou & Z. Y. Shi	0677360	KUN	China: Yunnan Province: Mengla County			1000 m	Oct 1936,	C. W. Wang	79984
1371	Magnoliales	Annonaceae	Miliusa	Miliusa xiaoboi	X. L Hou & Z. Y. Shi	0677346	KUN	China: Yunnan Province: Mengla County			1420 m	11 Dec 1961,	Y. H. Li	003830
1372	Magnoliales	Annonaceae	Miliusa	Miliusa xiaoboi	X. L Hou & Z. Y. Shi	0677345	KUN	China: Yunnan Province: Mengla County			1430 m	10 Dec 1961,	Y. H. Li	3816
1373	Magnoliales	Annonaceae	Miliusa	Miliusa xiaoboi	X. L Hou & Z. Y. Shi	322157	NAS	China: Yunnan Province: Mengla County				7 Mar 1946,	X. H. Li	96029
1374	Magnoliales	Annonaceae	Miliusa	Miliusa xiaoboi	X. L Hou & Z. Y. Shi	01187077	PE	China: Yunnan Province: Mengla County			1000 m	Oct 1936,	C. W. Wang	79984
1375	Magnoliales	Annonaceae	Miliusa	Miliusa xiaoboi	X. L Hou & Z. Y. Shi	01187081	PE	China: Yunnan Province: Mengla County			1000 m	Oct 1936,	C. W. Wang	79984
1376	Magnoliales	Annonaceae	Miliusa	Miliusa xiaoboi	X. L Hou & Z. Y. Shi	1864053	PE	China: Yunnan Province: Mengla County			1300 m	6 Dec 1993,	H. Wang & B. G. Li	3031
1377	Magnoliales	Annonaceae	Miliusa	Miliusa xiaoboi	X. L Hou & Z. Y. Shi	071540	AU	China: Yunnan Province: Ruili City	24.1189°N	97.9806°E	994 m	15 Apr 2017,	X. L. Hou & R. P. Zhang	90699
1378	Magnoliales	Annonaceae	Miliusa	Miliusa xiaoboi	X. L Hou & Z. Y. Shi	1510531	KUN	China: Yunnan Province: Ruili City	24.18186°N	98.012829°E		10 Dec 2020,	E. D. Liu et al.	LED10316
1379	Magnoliales	Annonaceae	Miliusa	Miliusa xiaoboi	X. L Hou & Z. Y. Shi	1510567	KUN	China: Yunnan Province: Ruili City	24.18186°N	98.012829°E		10 Dec 2020,	E. D. Liu et al.	LED10316
1380	Magnoliales	Annonaceae	Miliusa	Miliusa xiaoboi	X. L Hou & Z. Y. Shi		IBSC	China: Yunnan Province: Wenshan County				17 Oct 2019,	Y. S. Chen	文山-WS0376
