# Supplementary material for: A revision of the Miliusa (Annonaceae) from China
Source: PhytoKeys. 2026 Apr 21;273:185–223. doi: 10.3897/phytokeys.273.174592 (PMC13126048; doi:10.3897/phytokeys.273.174592)
Supplement: Supplementary material 2 — Database sequences [file phytokeys-273-185_article-174592__-s002.xlsx]

## Sheet: GenBank sequences
Order	Family	Genus	Taxon	Source	Database	Voucher	Location/Provenance	Herbarium	matK	ndhF	psbA-trnH	rbcL	trnL-F	ycf1
Magnoliales	Annonaceae	Alphonsea	Alphonsea elliptica	NCBI	GenBank	van Balgooy 5141	Bogor Bot. Gard.	L	AY518807	JQ690401	JQ690402	AY318966	AY319078	JQ690403
Magnoliales	Annonaceae	Dendrokingstonia	Dendrokingstonia gardneri	NCBI	GenBank	Gardner & Sidisunthorn MY 067	Peninsular Malaysia	L	MH585797	MH585823	MH585803	MH585807	MH585812	MH585816
Magnoliales	Annonaceae	Desmopsis	Desmopsis microcarpa	NCBI	GenBank	Chatrou et al. 85	Costa Rica	U	AY518804	JX544771	AY841461	AY319059	AY319173	JX544758
Magnoliales	Annonaceae	Huberantha	Huberantha cerasoides	NCBI	GenBank	Chalermglin 440214-4	Thailand	L	AY518854	JQ889985	JQ889980	AY319017	AY319131	JQ889975
Magnoliales	Annonaceae	Marsypopetalum	Marsypopetalum littorale	NCBI	GenBank	Rastini 153	Bogor Bot. Gard.	L	AY518835	JX544827	JX544804	AY319026	AY319140	JX544813
Magnoliales	Annonaceae	Meiogyne	Meiogyne virgata	NCBI	GenBank	Kessler PK 2751	Borneo	L	AY518798	JX544769	JX544784	AY318982	AY319094	JX544756
Magnoliales	Annonaceae	Miliusa	Miliusa amplexicaulis	NCBI	GenBank	Chaowasku 212	Thailand	CMUB	OL438778	OL438801	OL438825	—	OL438853	OL438874
Magnoliales	Annonaceae	Miliusa	Miliusa balansae	NCBI	GenBank	Chaowasku 212	Thailand	CMUB	MH663442	OL438789	OL438815	—	OL438843	OL438862
Magnoliales	Annonaceae	Miliusa	Miliusa brahei	NCBI	GenBank	Ford AF 5005	Australia	CNS	OL438786	OL438812	JQ690432	OL438840	JQ690430	OL438885
Magnoliales	Annonaceae	Miliusa	Miliusa butonensis	NCBI	GenBank	Coode 6279	Buton Island	L	—	JQ690435	JQ690436	—	JQ690434	JQ690437
Magnoliales	Annonaceae	Miliusa	Miliusa campanulata	NCBI	GenBank	Nuraliev 891	Vietnam	CMUB	MH663443	OL438790	OL438816	—	OL438844	OL438863
Magnoliales	Annonaceae	Miliusa	Miliusa chantaburiana	NCBI	GenBank	Nakorn-Thiem-chan NTC 28	Thailand	CMUB	MH663444	OL438791	OL438817	OL438834	OL438845	OL438864
Magnoliales	Annonaceae	Miliusa	Miliusa cuneata-1	NCBI	GenBank	Kessler PK 3277	Thailand	L	—	JQ690491	JQ690492	—	JQ690490	JQ690493
Magnoliales	Annonaceae	Miliusa	Miliusa cuneata-2	NCBI	GenBank	Kaitongsuk et al. 233	Thailand	BKF	OL438772	OL438792	OL438818	—	OL438846	OL438865
Magnoliales	Annonaceae	Miliusa	Miliusa dioeca	NCBI	GenBank	Thakur Rup Chand 4565	India	L	—	JQ690495	JQ690496	—	JQ690494	JQ690497
Magnoliales	Annonaceae	Miliusa	Miliusa eupoda	NCBI	GenBank	Aongyong 2	Thailand	CMUB	OL438773	OL438793	OL438819	—	OL438847	OL438866
Magnoliales	Annonaceae	Miliusa	Miliusa fragrans	NCBI	GenBank	Chaowasku 38	Thailand	L	OL438779	OL438802	JQ690440	OL438835	OL438438	OL438875
Magnoliales	Annonaceae	Miliusa	Miliusa fusca	NCBI	GenBank	Chaowasku 46	Thailand	L	OL438780	OL438803	JQ690444	OL438836	OL438442	OL438876
Magnoliales	Annonaceae	Miliusa	Miliusa glandulifera	NCBI	GenBank	Kaitongsuk et al. 241	Thailand	BKF	OL438784	OL438809	OL438831	OL438838	OL438859	OL438882
Magnoliales	Annonaceae	Miliusa	Miliusa horsfieldii	NCBI	GenBank	Chaowasku 174	Vietnam	CMUB	OL438785	OL438811	OL438833	OL438839	OL438861	OL438884
Magnoliales	Annonaceae	Miliusa	Miliusa cf. indica	NCBI	GenBank	Attanayake QST 646	Sri Lanka	HKU	JQ723781	JQ723806	KM924988	JQ723868	JQ723921	JQ723946
Magnoliales	Annonaceae	Miliusa	Miliusa intermedia	NCBI	GenBank	Chaowasku 177	Thailand	CMUB	OL438782	OL438806	OL438828	—	OL438856	OL438879
Magnoliales	Annonaceae	Miliusa	Miliusa koolsii	NCBI	GenBank	Hoogland 4927	Papua New Guinea	CANB	—	JQ690455	JQ690456	—	JQ690454	JQ690457
Magnoliales	Annonaceae	Miliusa	Miliusa lanceolata	NCBI	GenBank	Brass 28198	Papua New Guinea	L	—	JQ690459	JQ690460	—	JQ690458	JQ690461
Magnoliales	Annonaceae	Miliusa	Miliusa macrocarpa	NCBI	GenBank	Grierson & Long 4095	Bhutan	E	JQ690499	JQ690500	JQ690501	—	JQ690498	JQ690502
Magnoliales	Annonaceae	Miliusa	Miliusa macropoda	NCBI	GenBank	Ambriansyah & Ari in AA 272	Borneo	L	—	JQ690463	JQ690464	—	JQ690462	JQ690465
Magnoliales	Annonaceae	Miliusa	Miliusa majestatis	NCBI	GenBank	Aongyong 69	Thailand	CMUB	OR267124	OR267125	OR267122	OR267126	OR267123	OR267127
Magnoliales	Annonaceae	Miliusa	Miliusa microphylla	NCBI	GenBank	Kessler PK 3207	Thailand	L	AY518851	JQ690503	JQ690504	AY318990	AY319102	JQ690505
Magnoliales	Annonaceae	Miliusa	Miliusa mollis	NCBI	GenBank	Chaowasku 213	Thailand	CMUB	OL438774	OL438796	OL438820	—	OL438848	OL438869
Magnoliales	Annonaceae	Miliusa	Miliusa montana	NCBI	GenBank	Hladik 1039	Sri Lanka	US	JQ690507	JQ690508	JQ690509	—	JQ690506	JQ690510
Magnoliales	Annonaceae	Miliusa	Miliusa nakhonsiana	NCBI	GenBank	Aongyong 5	Thailand	CMUB	OL438783	OL438808	OL438830	OL438837	OL438858	OL438881
Magnoliales	Annonaceae	Miliusa	Miliusa novoguineensis	NCBI	GenBank	Womersley NGF. 24845	Papua New Guinea	NSW	—	JQ690467	JQ690468	—	JQ690466	JQ690469
Magnoliales	Annonaceae	Miliusa	Miliusa parvifolia	NCBI	GenBank	Chaowasku 98	Thailand	L	OL438787	OL438813	JQ690472	OL438841	OL438470	OL438886
Magnoliales	Annonaceae	Miliusa	Miliusa pumila	NCBI	GenBank	Chaowasku 110	Thailand	L	MH663447	OL438794	JQ690513	—	JQ690511	OL438867
Magnoliales	Annonaceae	Miliusa	Miliusa sclerocarpa	NCBI	GenBank	Chaowasku 19	Thailand	L	OL438788	OL438814	JQ690476	OL438842	OL438474	OL438887
Magnoliales	Annonaceae	Miliusa	Miliusa sessilis	NCBI	GenBank	Aongyong 6	Thailand	CMUB	OL438781	OL438805	OL438827	—	OL438855	OL438878
Magnoliales	Annonaceae	Miliusa	Miliusa thailandica	NCBI	GenBank	Chaowasku 70	Thailand	L	—	JQ690516	JQ690517	—	JQ690515	JQ690518
Magnoliales	Annonaceae	Miliusa	Miliusa thorelii	NCBI	GenBank	Kessler PK 3184	Thailand	L	AY518846	JQ690519	JQ690520	AY318992	AY319104	JQ690521
Magnoliales	Annonaceae	Miliusa	Miliusa traceyi	NCBI	GenBank	Ford AF 4778	Australia	L	JQ690532	JQ690533	JQ690534	—	JQ690531	JQ690535
Magnoliales	Annonaceae	Miliusa	Miliusa umpangensis	NCBI	GenBank	Chaowasku 89	Thailand	L	MH663448	OL438795	JQ690524	—	JQ690522	OL438868
Magnoliales	Annonaceae	Miliusa	Miliusa velutina	NCBI	GenBank	Pholsena & Koonkhunthod 2842	Thailand	L	AY518847	JQ690536	JQ690537	AY318993	AY319105	JQ690538
Magnoliales	Annonaceae	Mitrephora	Mitrephora alba	NCBI	GenBank	Chalermglin 440304-1	Thailand	TISTR Bangkok	AY518855	JQ889983	JQ889978	AY318994	AY319106	JQ889973
Magnoliales	Annonaceae	Monocarpia	Monocarpia maingayi	NCBI	GenBank	Gardner & Sidisunthorn ST 0541	Thailand	L	MH585801	MH585826	MH585806	MH585811	MH585815	MH585819
Magnoliales	Annonaceae	Monoon	Monoon fuscum	NCBI	GenBank	Kessler PK 3222	Thailand	L	AY518787	JX544779	JX544792	AY318973	AY319085	JX544767
Magnoliales	Annonaceae	Neo-uvaria	Neo-uvaria telopea	NCBI	GenBank	Chaowasku 77	Thailand	L	JX544751	JX544778	JX544791	JX544755	JX544783	JX544766
Magnoliales	Annonaceae	Orophea	Orophea kerrii	NCBI	GenBank	Chalermglin 440416-1	Thailand	L	AY518818	JQ690419	JQ690420	AY319008	AY319121	JQ690421
Magnoliales	Annonaceae	Phaeanthus	Phaeanthus splendens	NCBI	GenBank	Kessler B 1564	Borneo	L	AY518864	JX544777	JX544790	JX544754	AY319126	JX544765
Magnoliales	Annonaceae	Platymitra	Platymitra macrocarpa	NCBI	GenBank	Okada 3457	Bogor Bot. Gard.	L	AY518812	JQ690422	JQ690423	AY319013	AY319127	JQ690424
Magnoliales	Annonaceae	Polyalthia	Polyalthia suberosa	NCBI	GenBank	Chatrou 480	Utrecht Univ. Bot. Gard.	U	AY238965	AY841417	AY841502	AY238956	AY231289	AY238949
Magnoliales	Annonaceae	Polyalthiopsis	Polyalthiopsis floribunda	NCBI	GenBank	Chaowasku 128	Vietnam	CMUB	MG264583	MT040212	MT040224	MG264580	MG264575	MG264593
Magnoliales	Annonaceae	Popowia	Popowia hirta	NCBI	GenBank	Kessler B 1628	Borneo	L	AY518860	JX544830	JX544806	AY319042	AY319156	JX544816
Magnoliales	Annonaceae	Pseuduvaria	Pseuduvaria fragrans	NCBI	GenBank	Chaowasku 27	Thailand	L	EU522286	JX544829	EU522176	EU522341	EU522231	JX544815
Magnoliales	Annonaceae	Sageraea	Sageraea lanceolata	NCBI	GenBank	Ridsdale DV-M2-1692	Borneo	L	AY518799	JX544774	JX544787	AY319050	AY319164	JX544762
Magnoliales	Annonaceae	Sapranthus	Sapranthus viridiflorus	NCBI	GenBank	Chatrou et al. 55	Costa Rica	U	AY743493	AY841422	AY841515	AY319051	AY319165	JX544760
Magnoliales	Annonaceae	Stelechocarpus	Stelechocarpus burahol	NCBI	GenBank	Chaowasku 187	Thailand	CMUB	MT040202	MT040213	MT040225	MT040237	MT040248	MT040258
Magnoliales	Annonaceae	Stenanona	Stenanona costaricensis	NCBI	GenBank	Chatrou et al. 67	Costa Rica	U	AY518801	JX544772	AY841516	AY319069	AY319183	JX544759
Magnoliales	Annonaceae	Tridimeris	Tridimeris sp.	NCBI	GenBank	Maas 8646	Missouri Bot. Gard.	U	JX544750	JX544773	JX544786	JX544753	JX544782	JX544761
Magnoliales	Annonaceae	Trivalvaria	Trivalvaria cf. dubia	NCBI	GenBank	Chaowasku 35	Thailand	L	JX544824	JX544828	JX544805	JX544822	JX544794	JX544814
Magnoliales	Annonaceae	Wangia	Wangia saccopetaloides	NCBI	GenBank	Li 752	China	QBG	MT040204	MT040215	MT040227	MT040239	MT040250	MT040260
Magnoliales	Annonaceae	Winitia	Winitia cauliflora	NCBI	GenBank	Unknown s.n.	Bogor Bot. Gard.	L	AY518800	JX544776	JX544789	AY319054	AY319168	JX544764
Magnoliales	Annonaceae	Wuodendron	Wuodendron praecox	NCBI	GenBank	Chaowasku 108	Thailand	L	JX544749	MT040221	JX544785	JX544752	JX544781	JX544757
Magnoliales	Annonaceae	Miliusa	Miliusa balansae	NCBI	GenBank	S20	China	IBSC	ON881453	ON881453	ON881453	ON881453	ON881453	ON881453
Magnoliales	Annonaceae	Miliusa	Miliusa glochidioides	NCBI	GenBank	PJY-GXYDH2110	China	CANT	NC062046	NC062046	NC062046	NC062046	NC062046	NC062046
Magnoliales	Annonaceae	Miliusa	Miliusa tenuistipitata	NCBI	GenBank	XTBGLQM0690	China	IBSC	ON881821	ON881821	ON881821	ON881821	ON881821	ON881821
Magnoliales	Annonaceae	Miliusa	Miliusa bannaenensis	PCR	GenBase	LYJ422	China	AU	C_AA133210	C_AA133210	C_AA133210	C_AA133210	C_AA133210	C_AA133210
Magnoliales	Annonaceae	Miliusa	Miliusa horsfieldii	PCR	GenBase	HXL_XWW_ZRP71	China	AU	C_AA133209	C_AA133209	C_AA133209	C_AA133209	C_AA133209	C_AA133209
Magnoliales	Annonaceae	Miliusa	Miliusa sinensis	PCR	GenBase	ZFY265	China	AU	C_AA133214	C_AA133214	C_AA133214	C_AA133214	C_AA133214	C_AA133214
Magnoliales	Annonaceae	Miliusa	Miliusa longicarpa	PCR	GenBase	SZY162	China	AU	C_AA133213	C_AA133213	C_AA133213	C_AA133213	C_AA133213	C_AA133213
Magnoliales	Annonaceae	Miliusa	Miliusa xiaoboi	PCR	GenBase	SZY010901	China	AU	C_AA133212	C_AA133212	C_AA133212	C_AA133212	C_AA133212	C_AA133212
Magnoliales	Annonaceae	Miliusa	Miliusa xierqiuis	PCR	GenBase	SZY010806	China	AU	C_AA133211	C_AA133211	C_AA133211	C_AA133211	C_AA133211	C_AA133211
Magnoliales	Annonaceae	Miliusa	Miliusa balansae	PCR	GenBank	HXL_XWW_ZRP224	China	AU	—	PX761744	PX761749	PX761756	PX761763	—
Magnoliales	Annonaceae	Miliusa	Miliusa bannaensis	PCR	GenBank	LYQ319	China	AU	PX761743	—	PX761755	PX761762	PX761769	—
Magnoliales	Annonaceae	Miliusa	Miliusa chunii	PCR	GenBank	HXL_ZRP1655	China	AU	PX761739	PX761745	PX761750	PX761757	PX761764	—
Magnoliales	Annonaceae	Miliusa	Miliusa cuneata	PCR	GenBank	HXL_ZRP90611	China	AU	PX761741	PX761747	PX761752	PX761759	PX761766	—
Magnoliales	Annonaceae	Miliusa	Miliusa glochidioides	PCR	GenBank	HXL_ZRP90458	China	AU	PX761740	PX761746	PX761751	PX761758	PX761765	—
Magnoliales	Annonaceae	Miliusa	Miliusa tenuistipitata	PCR	GenBank	HXL_ZRP90712	China	AU	—	—	PX761753	PX761760	PX761767	—
Magnoliales	Annonaceae	Miliusa	Miliusa sp.1	PCR	GenBank	HXL_ZRP90728	China	AU	PX761742	PX761748	PX761754	PX761761	PX761768	—
